# Supplementary material for: High Throughput Transcriptome Data Analysis and Computational Verification Reveal Immunotherapy Biomarkers of Compound Kushen Injection for Treating Triple-Negative Breast Cancer
Source: Front Oncol. 2021 Sep 17;11:747300. doi: 10.3389/fonc.2021.747300 (PMC8484800; doi:10.3389/fonc.2021.747300)
Supplement: Supplementary file 1 [file Table_1.xlsx]

## Sheet: Sheet1
Supplementary table 1. Six CKI-treated and six untreated samples included in the study.
study_accession	secondary_study_accession	sample_accession	secondary_sample_accession	experiment_accession	run_accession	submission_accession	tax_id	scientific_name	instrument_platform	instrument_model	library_name	nominal_length	library_layout	library_strategy	library_source	library_selection	read_count	base_count	center_name	first_public	last_updated	experiment_title	study_title	study_alias	experiment_alias	run_alias	fastq_bytes	fastq_md5	fastq_ftp	fastq_aspera	fastq_galaxy	submitted_bytes	submitted_md5	submitted_ftp	submitted_aspera	submitted_galaxy	submitted_format	sra_bytes	sra_md5	sra_ftp	sra_aspera	sra_galaxy	cram_index_ftp	cram_index_aspera	cram_index_galaxy	sample_alias	broker_name	sample_title	nominal_sdev
PRJNA517432	SRP182663	SAMN10830550	SRS4298698	SRX5299742	SRR8495227	SRA840282	9606	Homo sapiens	ILLUMINA	HiSeq X Ten	NA	NA	PAIRED	RNA-Seq	TRANSCRIPTOMIC	cDNA	28234884	8470465200	GEO	2019-05-30	2019-05-30	HiSeq X Ten sequencing; GSM3581359: 48h_UT1_Rep1_Batch1; Homo sapiens; ssRNA-seq	Fractional Deletion of Compound Kushen Injection Indicates Cytokine Signaling Pathways are Critical for its Perturbation of the Cell Cycle	GSE125743	GSM3581359	GSM3581359_r1	2158216906;2374552496	b51fbe300ebfcb1b01333e45e7ee802b;d12abea34d1889d83bba3df64a00ae84	ftp.sra.ebi.ac.uk/vol1/fastq/SRR849/007/SRR8495227/SRR8495227_1.fastq.gz;ftp.sra.ebi.ac.uk/vol1/fastq/SRR849/007/SRR8495227/SRR8495227_2.fastq.gz	fasp.sra.ebi.ac.uk:/vol1/fastq/SRR849/007/SRR8495227/SRR8495227_1.fastq.gz;fasp.sra.ebi.ac.uk:/vol1/fastq/SRR849/007/SRR8495227/SRR8495227_2.fastq.gz	ftp.sra.ebi.ac.uk/vol1/fastq/SRR849/007/SRR8495227/SRR8495227_1.fastq.gz;ftp.sra.ebi.ac.uk/vol1/fastq/SRR849/007/SRR8495227/SRR8495227_2.fastq.gz	NA	NA	NA	NA	NA	NA	3266922453	077a1c35783d54e80bd5b6d4ca9e6795	ftp.sra.ebi.ac.uk/vol1/srr/SRR849/007/SRR8495227	fasp.sra.ebi.ac.uk:/vol1/srr/SRR849/007/SRR8495227	ftp.sra.ebi.ac.uk/vol1/srr/SRR849/007/SRR8495227	NA	NA	NA	GSM3581359	NA	48h_UT1_Rep1_Batch1	NA
PRJNA517432	SRP182663	SAMN10830549	SRS4298699	SRX5299743	SRR8495228	SRA840282	9606	Homo sapiens	ILLUMINA	HiSeq X Ten	NA	NA	PAIRED	RNA-Seq	TRANSCRIPTOMIC	cDNA	25170524	7551157200	GEO	2019-05-30	2019-05-30	HiSeq X Ten sequencing; GSM3581360: 48h_UT2_Rep2_Batch1; Homo sapiens; ssRNA-seq	Fractional Deletion of Compound Kushen Injection Indicates Cytokine Signaling Pathways are Critical for its Perturbation of the Cell Cycle	GSE125743	GSM3581360	GSM3581360_r1	1928718786;2106479746	6ddba84a895e464496bade1e54c6dfb5;7fb2f88e93e3af2fd0ecbb5104c3623e	ftp.sra.ebi.ac.uk/vol1/fastq/SRR849/008/SRR8495228/SRR8495228_1.fastq.gz;ftp.sra.ebi.ac.uk/vol1/fastq/SRR849/008/SRR8495228/SRR8495228_2.fastq.gz	fasp.sra.ebi.ac.uk:/vol1/fastq/SRR849/008/SRR8495228/SRR8495228_1.fastq.gz;fasp.sra.ebi.ac.uk:/vol1/fastq/SRR849/008/SRR8495228/SRR8495228_2.fastq.gz	ftp.sra.ebi.ac.uk/vol1/fastq/SRR849/008/SRR8495228/SRR8495228_1.fastq.gz;ftp.sra.ebi.ac.uk/vol1/fastq/SRR849/008/SRR8495228/SRR8495228_2.fastq.gz	NA	NA	NA	NA	NA	NA	2906705547	115617f379477faf9b34c09d5230cc1c	ftp.sra.ebi.ac.uk/vol1/srr/SRR849/008/SRR8495228	fasp.sra.ebi.ac.uk:/vol1/srr/SRR849/008/SRR8495228	ftp.sra.ebi.ac.uk/vol1/srr/SRR849/008/SRR8495228	NA	NA	NA	GSM3581360	NA	48h_UT2_Rep2_Batch1	NA
PRJNA517432	SRP182663	SAMN10830548	SRS4298700	SRX5299744	SRR8495229	SRA840282	9606	Homo sapiens	ILLUMINA	HiSeq X Ten	NA	NA	PAIRED	RNA-Seq	TRANSCRIPTOMIC	cDNA	26703529	8011058700	GEO	2019-05-30	2019-05-30	HiSeq X Ten sequencing; GSM3581361: 48h_UT3_Rep3_Batch1; Homo sapiens; ssRNA-seq	Fractional Deletion of Compound Kushen Injection Indicates Cytokine Signaling Pathways are Critical for its Perturbation of the Cell Cycle	GSE125743	GSM3581361	GSM3581361_r1	2041940697;2238830493	dacf73975e33c42ecae63546f6f503bf;49f7b9d541075d64d0c7461052acde45	ftp.sra.ebi.ac.uk/vol1/fastq/SRR849/009/SRR8495229/SRR8495229_1.fastq.gz;ftp.sra.ebi.ac.uk/vol1/fastq/SRR849/009/SRR8495229/SRR8495229_2.fastq.gz	fasp.sra.ebi.ac.uk:/vol1/fastq/SRR849/009/SRR8495229/SRR8495229_1.fastq.gz;fasp.sra.ebi.ac.uk:/vol1/fastq/SRR849/009/SRR8495229/SRR8495229_2.fastq.gz	ftp.sra.ebi.ac.uk/vol1/fastq/SRR849/009/SRR8495229/SRR8495229_1.fastq.gz;ftp.sra.ebi.ac.uk/vol1/fastq/SRR849/009/SRR8495229/SRR8495229_2.fastq.gz	NA	NA	NA	NA	NA	NA	3087658582	a939c3a16a67e5e5494993faf51f44a6	ftp.sra.ebi.ac.uk/vol1/srr/SRR849/009/SRR8495229	fasp.sra.ebi.ac.uk:/vol1/srr/SRR849/009/SRR8495229	ftp.sra.ebi.ac.uk/vol1/srr/SRR849/009/SRR8495229	NA	NA	NA	GSM3581361	NA	48h_UT3_Rep3_Batch1	NA
PRJNA517432	SRP182663	SAMN10830547	SRS4298701	SRX5299745	SRR8495230	SRA840282	9606	Homo sapiens	ILLUMINA	HiSeq X Ten	NA	NA	PAIRED	RNA-Seq	TRANSCRIPTOMIC	cDNA	26329820	7898946000	GEO	2019-05-30	2019-05-30	HiSeq X Ten sequencing; GSM3581362: 48h_2mg_CKI1_Rep1_Batch1; Homo sapiens; ssRNA-seq	Fractional Deletion of Compound Kushen Injection Indicates Cytokine Signaling Pathways are Critical for its Perturbation of the Cell Cycle	GSE125743	GSM3581362	GSM3581362_r1	2016140399;2210092066	481c94c8b61eac9b42e6741e89d6b79c;6a886e262be00731a92fd94db0bf399f	ftp.sra.ebi.ac.uk/vol1/fastq/SRR849/000/SRR8495230/SRR8495230_1.fastq.gz;ftp.sra.ebi.ac.uk/vol1/fastq/SRR849/000/SRR8495230/SRR8495230_2.fastq.gz	fasp.sra.ebi.ac.uk:/vol1/fastq/SRR849/000/SRR8495230/SRR8495230_1.fastq.gz;fasp.sra.ebi.ac.uk:/vol1/fastq/SRR849/000/SRR8495230/SRR8495230_2.fastq.gz	ftp.sra.ebi.ac.uk/vol1/fastq/SRR849/000/SRR8495230/SRR8495230_1.fastq.gz;ftp.sra.ebi.ac.uk/vol1/fastq/SRR849/000/SRR8495230/SRR8495230_2.fastq.gz	NA	NA	NA	NA	NA	NA	3046779214	5ed18d03de3309ed9962129f4b3b46e9	ftp.sra.ebi.ac.uk/vol1/srr/SRR849/000/SRR8495230	fasp.sra.ebi.ac.uk:/vol1/srr/SRR849/000/SRR8495230	ftp.sra.ebi.ac.uk/vol1/srr/SRR849/000/SRR8495230	NA	NA	NA	GSM3581362	NA	48h_2mg_CKI1_Rep1_Batch1	NA
PRJNA517432	SRP182663	SAMN10830546	SRS4298702	SRX5299746	SRR8495231	SRA840282	9606	Homo sapiens	ILLUMINA	HiSeq X Ten	NA	NA	PAIRED	RNA-Seq	TRANSCRIPTOMIC	cDNA	29816419	8944925700	GEO	2019-05-30	2019-05-30	HiSeq X Ten sequencing; GSM3581363: 48h_2mg_CKI2_Rep2_Batch1; Homo sapiens; ssRNA-seq	Fractional Deletion of Compound Kushen Injection Indicates Cytokine Signaling Pathways are Critical for its Perturbation of the Cell Cycle	GSE125743	GSM3581363	GSM3581363_r1	2293755740;2536311072	905bcbac816ad06f1eb8e044d36eba2d;4610ab5559fdd2a4ec545a5b88f63711	ftp.sra.ebi.ac.uk/vol1/fastq/SRR849/001/SRR8495231/SRR8495231_1.fastq.gz;ftp.sra.ebi.ac.uk/vol1/fastq/SRR849/001/SRR8495231/SRR8495231_2.fastq.gz	fasp.sra.ebi.ac.uk:/vol1/fastq/SRR849/001/SRR8495231/SRR8495231_1.fastq.gz;fasp.sra.ebi.ac.uk:/vol1/fastq/SRR849/001/SRR8495231/SRR8495231_2.fastq.gz	ftp.sra.ebi.ac.uk/vol1/fastq/SRR849/001/SRR8495231/SRR8495231_1.fastq.gz;ftp.sra.ebi.ac.uk/vol1/fastq/SRR849/001/SRR8495231/SRR8495231_2.fastq.gz	NA	NA	NA	NA	NA	NA	3485096482	318f026ce49011a03b2bb12dbaf097d3	ftp.sra.ebi.ac.uk/vol1/srr/SRR849/001/SRR8495231	fasp.sra.ebi.ac.uk:/vol1/srr/SRR849/001/SRR8495231	ftp.sra.ebi.ac.uk/vol1/srr/SRR849/001/SRR8495231	NA	NA	NA	GSM3581363	NA	48h_2mg_CKI2_Rep2_Batch1	NA
PRJNA517432	SRP182663	SAMN10830542	SRS4298703	SRX5299747	SRR8495232	SRA840282	9606	Homo sapiens	ILLUMINA	HiSeq X Ten	NA	NA	PAIRED	RNA-Seq	TRANSCRIPTOMIC	cDNA	27256642	8176992600	GEO	2019-05-30	2019-05-30	HiSeq X Ten sequencing; GSM3581364: 48h_2mg_CKI3_Rep3_Batch1; Homo sapiens; ssRNA-seq	Fractional Deletion of Compound Kushen Injection Indicates Cytokine Signaling Pathways are Critical for its Perturbation of the Cell Cycle	GSE125743	GSM3581364	GSM3581364_r1	2087762999;2276006469	b3fd24645ec4cbe518cd454139abd664;edb0d651876ad59308516fc1f6d64834	ftp.sra.ebi.ac.uk/vol1/fastq/SRR849/002/SRR8495232/SRR8495232_1.fastq.gz;ftp.sra.ebi.ac.uk/vol1/fastq/SRR849/002/SRR8495232/SRR8495232_2.fastq.gz	fasp.sra.ebi.ac.uk:/vol1/fastq/SRR849/002/SRR8495232/SRR8495232_1.fastq.gz;fasp.sra.ebi.ac.uk:/vol1/fastq/SRR849/002/SRR8495232/SRR8495232_2.fastq.gz	ftp.sra.ebi.ac.uk/vol1/fastq/SRR849/002/SRR8495232/SRR8495232_1.fastq.gz;ftp.sra.ebi.ac.uk/vol1/fastq/SRR849/002/SRR8495232/SRR8495232_2.fastq.gz	NA	NA	NA	NA	NA	NA	3142827174	b88caf7429cab53afbaba127bcc95074	ftp.sra.ebi.ac.uk/vol1/srr/SRR849/002/SRR8495232	fasp.sra.ebi.ac.uk:/vol1/srr/SRR849/002/SRR8495232	ftp.sra.ebi.ac.uk/vol1/srr/SRR849/002/SRR8495232	NA	NA	NA	GSM3581364	NA	48h_2mg_CKI3_Rep3_Batch1	NA
PRJNA517432	SRP182663	SAMN10830593	SRS4298716	SRX5299760	SRR8495245	SRA840282	9606	Homo sapiens	ILLUMINA	HiSeq X Ten	NA	NA	PAIRED	RNA-Seq	TRANSCRIPTOMIC	cDNA	28847970	8654391000	GEO	2019-05-30	2019-05-30	HiSeq X Ten sequencing; GSM3581377: 48h_UT1_Rep1_Batch2; Homo sapiens; ssRNA-seq	Fractional Deletion of Compound Kushen Injection Indicates Cytokine Signaling Pathways are Critical for its Perturbation of the Cell Cycle	GSE125743	GSM3581377	GSM3581377_r1	2189093984;2356780316	a8a32b2f0ffdcd4e21eefc1f9ecad7c5;32b775dafa9a37f4598f8fd2690ba888	ftp.sra.ebi.ac.uk/vol1/fastq/SRR849/005/SRR8495245/SRR8495245_1.fastq.gz;ftp.sra.ebi.ac.uk/vol1/fastq/SRR849/005/SRR8495245/SRR8495245_2.fastq.gz	fasp.sra.ebi.ac.uk:/vol1/fastq/SRR849/005/SRR8495245/SRR8495245_1.fastq.gz;fasp.sra.ebi.ac.uk:/vol1/fastq/SRR849/005/SRR8495245/SRR8495245_2.fastq.gz	ftp.sra.ebi.ac.uk/vol1/fastq/SRR849/005/SRR8495245/SRR8495245_1.fastq.gz;ftp.sra.ebi.ac.uk/vol1/fastq/SRR849/005/SRR8495245/SRR8495245_2.fastq.gz	NA	NA	NA	NA	NA	NA	3254346821	d72631e546d07ac6f55e795753695d96	ftp.sra.ebi.ac.uk/vol1/srr/SRR849/005/SRR8495245	fasp.sra.ebi.ac.uk:/vol1/srr/SRR849/005/SRR8495245	ftp.sra.ebi.ac.uk/vol1/srr/SRR849/005/SRR8495245	NA	NA	NA	GSM3581377	NA	48h_UT1_Rep1_Batch2	NA
PRJNA517432	SRP182663	SAMN10830592	SRS4298717	SRX5299761	SRR8495246	SRA840282	9606	Homo sapiens	ILLUMINA	HiSeq X Ten	NA	NA	PAIRED	RNA-Seq	TRANSCRIPTOMIC	cDNA	27042921	8112876300	GEO	2019-05-30	2019-05-30	HiSeq X Ten sequencing; GSM3581378: 48h_UT2_Rep2_Batch2; Homo sapiens; ssRNA-seq	Fractional Deletion of Compound Kushen Injection Indicates Cytokine Signaling Pathways are Critical for its Perturbation of the Cell Cycle	GSE125743	GSM3581378	GSM3581378_r1	2054447236;2211673529	e175b7292d14434343d83f00a2f15b74;c1ca2b8fcaee0f91a61a986bc74f6c1e	ftp.sra.ebi.ac.uk/vol1/fastq/SRR849/006/SRR8495246/SRR8495246_1.fastq.gz;ftp.sra.ebi.ac.uk/vol1/fastq/SRR849/006/SRR8495246/SRR8495246_2.fastq.gz	fasp.sra.ebi.ac.uk:/vol1/fastq/SRR849/006/SRR8495246/SRR8495246_1.fastq.gz;fasp.sra.ebi.ac.uk:/vol1/fastq/SRR849/006/SRR8495246/SRR8495246_2.fastq.gz	ftp.sra.ebi.ac.uk/vol1/fastq/SRR849/006/SRR8495246/SRR8495246_1.fastq.gz;ftp.sra.ebi.ac.uk/vol1/fastq/SRR849/006/SRR8495246/SRR8495246_2.fastq.gz	NA	NA	NA	NA	NA	NA	3055820467	5e61436a5a88444587512114702076cb	ftp.sra.ebi.ac.uk/vol1/srr/SRR849/006/SRR8495246	fasp.sra.ebi.ac.uk:/vol1/srr/SRR849/006/SRR8495246	ftp.sra.ebi.ac.uk/vol1/srr/SRR849/006/SRR8495246	NA	NA	NA	GSM3581378	NA	48h_UT2_Rep2_Batch2	NA
PRJNA517432	SRP182663	SAMN10830591	SRS4298718	SRX5299762	SRR8495247	SRA840282	9606	Homo sapiens	ILLUMINA	HiSeq X Ten	NA	NA	PAIRED	RNA-Seq	TRANSCRIPTOMIC	cDNA	27704949	8311484700	GEO	2019-05-30	2019-05-30	HiSeq X Ten sequencing; GSM3581379: 48h_UT3_Rep3_Batch2; Homo sapiens; ssRNA-seq	Fractional Deletion of Compound Kushen Injection Indicates Cytokine Signaling Pathways are Critical for its Perturbation of the Cell Cycle	GSE125743	GSM3581379	GSM3581379_r1	2092007519;2255783548	b5fc3f020fdbd75462010c26f19aae6b;1b8a017d70c94b63a2a09a026ccf3477	ftp.sra.ebi.ac.uk/vol1/fastq/SRR849/007/SRR8495247/SRR8495247_1.fastq.gz;ftp.sra.ebi.ac.uk/vol1/fastq/SRR849/007/SRR8495247/SRR8495247_2.fastq.gz	fasp.sra.ebi.ac.uk:/vol1/fastq/SRR849/007/SRR8495247/SRR8495247_1.fastq.gz;fasp.sra.ebi.ac.uk:/vol1/fastq/SRR849/007/SRR8495247/SRR8495247_2.fastq.gz	ftp.sra.ebi.ac.uk/vol1/fastq/SRR849/007/SRR8495247/SRR8495247_1.fastq.gz;ftp.sra.ebi.ac.uk/vol1/fastq/SRR849/007/SRR8495247/SRR8495247_2.fastq.gz	NA	NA	NA	NA	NA	NA	3113391219	a46d86b68beab50293af6bd61d130f15	ftp.sra.ebi.ac.uk/vol1/srr/SRR849/007/SRR8495247	fasp.sra.ebi.ac.uk:/vol1/srr/SRR849/007/SRR8495247	ftp.sra.ebi.ac.uk/vol1/srr/SRR849/007/SRR8495247	NA	NA	NA	GSM3581379	NA	48h_UT3_Rep3_Batch2	NA
PRJNA517432	SRP182663	SAMN10830588	SRS4298719	SRX5299763	SRR8495248	SRA840282	9606	Homo sapiens	ILLUMINA	HiSeq X Ten	NA	NA	PAIRED	RNA-Seq	TRANSCRIPTOMIC	cDNA	22088324	6626497200	GEO	2019-05-30	2019-05-30	HiSeq X Ten sequencing; GSM3581380: 48h_2mg_CKI1_Rep1_Batch2; Homo sapiens; ssRNA-seq	Fractional Deletion of Compound Kushen Injection Indicates Cytokine Signaling Pathways are Critical for its Perturbation of the Cell Cycle	GSE125743	GSM3581380	GSM3581380_r1	1677492432;1803648417	b04348269df87f2fabf55ce2bc50c0dc;51984e79fc486181ccec018e8bda9efc	ftp.sra.ebi.ac.uk/vol1/fastq/SRR849/008/SRR8495248/SRR8495248_1.fastq.gz;ftp.sra.ebi.ac.uk/vol1/fastq/SRR849/008/SRR8495248/SRR8495248_2.fastq.gz	fasp.sra.ebi.ac.uk:/vol1/fastq/SRR849/008/SRR8495248/SRR8495248_1.fastq.gz;fasp.sra.ebi.ac.uk:/vol1/fastq/SRR849/008/SRR8495248/SRR8495248_2.fastq.gz	ftp.sra.ebi.ac.uk/vol1/fastq/SRR849/008/SRR8495248/SRR8495248_1.fastq.gz;ftp.sra.ebi.ac.uk/vol1/fastq/SRR849/008/SRR8495248/SRR8495248_2.fastq.gz	NA	NA	NA	NA	NA	NA	2493505646	8b11c54318c460c1ef6e354401051053	ftp.sra.ebi.ac.uk/vol1/srr/SRR849/008/SRR8495248	fasp.sra.ebi.ac.uk:/vol1/srr/SRR849/008/SRR8495248	ftp.sra.ebi.ac.uk/vol1/srr/SRR849/008/SRR8495248	NA	NA	NA	GSM3581380	NA	48h_2mg_CKI1_Rep1_Batch2	NA
PRJNA517432	SRP182663	SAMN10830587	SRS4298720	SRX5299764	SRR8495249	SRA840282	9606	Homo sapiens	ILLUMINA	HiSeq X Ten	NA	NA	PAIRED	RNA-Seq	TRANSCRIPTOMIC	cDNA	25259459	7577837700	GEO	2019-05-30	2019-05-30	HiSeq X Ten sequencing; GSM3581381: 48h_2mg_CKI2_Rep2_Batch2; Homo sapiens; ssRNA-seq	Fractional Deletion of Compound Kushen Injection Indicates Cytokine Signaling Pathways are Critical for its Perturbation of the Cell Cycle	GSE125743	GSM3581381	GSM3581381_r1	1917293532;2060348813	3a0c15aaf489697ae92cb957d6ae2912;1f8269fa1a77caf33159a1fc57238cbe	ftp.sra.ebi.ac.uk/vol1/fastq/SRR849/009/SRR8495249/SRR8495249_1.fastq.gz;ftp.sra.ebi.ac.uk/vol1/fastq/SRR849/009/SRR8495249/SRR8495249_2.fastq.gz	fasp.sra.ebi.ac.uk:/vol1/fastq/SRR849/009/SRR8495249/SRR8495249_1.fastq.gz;fasp.sra.ebi.ac.uk:/vol1/fastq/SRR849/009/SRR8495249/SRR8495249_2.fastq.gz	ftp.sra.ebi.ac.uk/vol1/fastq/SRR849/009/SRR8495249/SRR8495249_1.fastq.gz;ftp.sra.ebi.ac.uk/vol1/fastq/SRR849/009/SRR8495249/SRR8495249_2.fastq.gz	NA	NA	NA	NA	NA	NA	2848338664	3f6982474f35ba8b1deb2a9e5a851bcc	ftp.sra.ebi.ac.uk/vol1/srr/SRR849/009/SRR8495249	fasp.sra.ebi.ac.uk:/vol1/srr/SRR849/009/SRR8495249	ftp.sra.ebi.ac.uk/vol1/srr/SRR849/009/SRR8495249	NA	NA	NA	GSM3581381	NA	48h_2mg_CKI2_Rep2_Batch2	NA
PRJNA517432	SRP182663	SAMN10830586	SRS4298721	SRX5299765	SRR8495250	SRA840282	9606	Homo sapiens	ILLUMINA	HiSeq X Ten	NA	NA	PAIRED	RNA-Seq	TRANSCRIPTOMIC	cDNA	25378307	7613492100	GEO	2019-05-30	2019-05-30	HiSeq X Ten sequencing; GSM3581382: 48h_2mg_CKI3_Rep3_Batch2; Homo sapiens; ssRNA-seq	Fractional Deletion of Compound Kushen Injection Indicates Cytokine Signaling Pathways are Critical for its Perturbation of the Cell Cycle	GSE125743	GSM3581382	GSM3581382_r1	1916572226;2061106543	f3999fcd80d46540e734de437d75bc21;01cfa2696d5e435862750ac079a852c6	ftp.sra.ebi.ac.uk/vol1/fastq/SRR849/000/SRR8495250/SRR8495250_1.fastq.gz;ftp.sra.ebi.ac.uk/vol1/fastq/SRR849/000/SRR8495250/SRR8495250_2.fastq.gz	fasp.sra.ebi.ac.uk:/vol1/fastq/SRR849/000/SRR8495250/SRR8495250_1.fastq.gz;fasp.sra.ebi.ac.uk:/vol1/fastq/SRR849/000/SRR8495250/SRR8495250_2.fastq.gz	ftp.sra.ebi.ac.uk/vol1/fastq/SRR849/000/SRR8495250/SRR8495250_1.fastq.gz;ftp.sra.ebi.ac.uk/vol1/fastq/SRR849/000/SRR8495250/SRR8495250_2.fastq.gz	NA	NA	NA	NA	NA	NA	2846784302	2e5bdc03b760c36f5bf4fbcac254c4a4	ftp.sra.ebi.ac.uk/vol1/srr/SRR849/000/SRR8495250	fasp.sra.ebi.ac.uk:/vol1/srr/SRR849/000/SRR8495250	ftp.sra.ebi.ac.uk/vol1/srr/SRR849/000/SRR8495250	NA	NA	NA	GSM3581382	NA	48h_2mg_CKI3_Rep3_Batch2	NA
[truncated: 1 more columns]
