# Supplementary material for: High Throughput Transcriptome Data Analysis and Computational Verification Reveal Immunotherapy Biomarkers of Compound Kushen Injection for Treating Triple-Negative Breast Cancer
Source: Front Oncol. 2021 Sep 17;11:747300. doi: 10.3389/fonc.2021.747300 (PMC8484800; doi:10.3389/fonc.2021.747300)
Supplement: Supplementary file 2 [file Table_2.xlsx]

## Sheet: Sheet1
Supplementary table 2. Information for 298 primary TNBC patients included in the study (from METABRIC).
Patient ID	Lymph nodes examined positive	NPI	Cellularity	Chemotherapy	Cohort	ER IHC	HER2 SNP6	Hormone therapy	Inferred menopausal state	Intclust	Age at diagnosis	OS (months)	OS status	Claudin subtype	Three gene	Vital status	Laterality	Radio therapy	Histological subtype	Breast surgery	Sample ID	Cancer type	Cancer type detailed	ER status	HER2 status	Grade	Oncotree code	PR status	Sample type	Tumor size	Tumor stage
MB-0316	0	4.06	High	NO	1	Negative	NEUTRAL	NO	Post	10	50.82	182.9	0:LIVING	Basal	ER-/HER2-	Living	Left	YES	Ductal/NST	BREAST CONSERVING	MB-0316	Breast Cancer	Breast Invasive Ductal Carcinoma	Negative	Negative	3	IDC	Negative	Primary	30	2
MB-0658	2	5.05	High	YES	1	Negative	LOSS	YES	Post	10	60.89	97.2667	0:LIVING	claudin-low	ER-/HER2-	Living	Left	YES	Ductal/NST	BREAST CONSERVING	MB-0658	Breast Cancer	Breast Invasive Ductal Carcinoma	Negative	Negative	3	IDC	Negative	Primary	25	2
MB-0420	0	4.032	High	YES	1	Negative	NEUTRAL	NO	Pre	10	34.92	76.7333	0:LIVING	claudin-low	ER-/HER2-	Living	Left	YES	Ductal/NST	BREAST CONSERVING	MB-0420	Breast Cancer	Breast Invasive Ductal Carcinoma	Negative	Negative	3	IDC	Negative	Primary	16	1
MB-0906	0	4.056	High	NO	1	Negative	NEUTRAL	YES	Post	4ER-	70.6	63.8667	1:DECEASED	claudin-low	ER-/HER2-	Died of Other Causes	Right	YES	Mixed	MASTECTOMY	MB-0906	Breast Cancer	Breast Mixed Ductal and Lobular Carcinoma	Negative	Negative	3	MDLC	Negative	Primary	28	2
MB-0249	0	4.022	High	NO	1	Negative	GAIN	NO	Post	10	53.45	188.333	0:LIVING	Her2	ER-/HER2-	Living	Right	YES	Ductal/NST	BREAST CONSERVING	MB-0249	Breast Cancer	Breast Invasive Ductal Carcinoma	Negative	Negative	3	IDC	Negative	Primary	11	1
MB-0660	22	6.32	High	YES	1	Positve	GAIN	YES	Post	10	52.43	18.9333	1:DECEASED	Her2	ER+/HER2- High Prolif	Died of Disease	Right	YES	Ductal/NST	MASTECTOMY	MB-0660	Breast Cancer	Breast Invasive Ductal Carcinoma	Negative	Negative	3	IDC	Negative	Primary	160	1
MB-0653	2	5.056	Moderate	NO	1	Positve	NEUTRAL	YES	Post	9	69.95	24.8	1:DECEASED	Her2	ER+/HER2- High Prolif	Died of Disease	Left	YES	Lobular	BREAST CONSERVING	MB-0653	Breast Cancer	Breast Invasive Lobular Carcinoma	Negative	Negative	3	ILC	Negative	Primary	28	2
MB-0540	0	2.024	High	NO	1	Positve	NEUTRAL	YES	Post	4ER+	66.11	194.533	0:LIVING	claudin-low	ER-/HER2-	Living	Left	YES	Mixed	BREAST CONSERVING	MB-0540	Breast Cancer	Breast Mixed Ductal and Lobular Carcinoma	Negative	Negative	1	MDLC	Negative	Primary	12	1
MB-0157	0	4.06	Moderate	NO	1	Negative	NEUTRAL	NO	Post	4ER-	71.5	114.767	0:LIVING	claudin-low	ER-/HER2-	Living	Left	YES	Ductal/NST	BREAST CONSERVING	MB-0157	Breast Cancer	Breast Invasive Ductal Carcinoma	Negative	Negative	3	IDC	Negative	Primary	30	2
MB-0292	1	5.11	High	NO	1	Negative	NEUTRAL	NO	Post	9	80.34	49.4333	1:DECEASED	Her2	ER-/HER2-	Died of Other Causes	Left	NO	Ductal/NST	MASTECTOMY	MB-0292	Breast Cancer	Breast Invasive Ductal Carcinoma	Negative	Negative	3	IDC	Negative	Primary	55	2
MB-0401	0	4.04	High	YES	1	Negative	NEUTRAL	NO	Pre	10	48.58	26.2667	1:DECEASED	claudin-low	ER-/HER2-	Died of Disease	Right	YES	Ductal/NST	BREAST CONSERVING	MB-0401	Breast Cancer	Breast Invasive Ductal Carcinoma	Negative	Negative	3	IDC	Negative	Primary	20	1
MB-0453	6	6.2	Moderate	YES	1	Positve	LOSS	YES	Post	2	61.11	43.1333	1:DECEASED	Her2	ER+/HER2- High Prolif	Died of Disease	Right	YES	Ductal/NST	MASTECTOMY	MB-0453	Breast Cancer	Breast Invasive Ductal Carcinoma	Negative	Negative	3	IDC	Negative	Primary	100	3
MB-0372	0	4.036	High	YES	1	Negative	NEUTRAL	YES	Pre	10	39.86	62.7667	1:DECEASED	Basal	ER-/HER2-	Died of Disease	Right	YES	Ductal/NST	BREAST CONSERVING	MB-0372	Breast Cancer	Breast Invasive Ductal Carcinoma	Negative	Negative	3	IDC	Negative	Primary	18	1
MB-0164	0	4.032	High	YES	1	Negative	NEUTRAL	NO	Pre	10	37.87	10.8333	0:LIVING	claudin-low	ER-/HER2-	Living	Left	YES	Ductal/NST	MASTECTOMY	MB-0164	Breast Cancer	Breast Invasive Ductal Carcinoma	Negative	Negative	3	IDC	Negative	Primary	16	2
MB-0516	0	4.03	High	YES	1	Negative	NEUTRAL	NO	Post	10	62.81	114.467	0:LIVING	Basal	ER-/HER2-	Living	Right	YES	Ductal/NST	BREAST CONSERVING	MB-0516	Breast Cancer	Breast Invasive Ductal Carcinoma	Negative	Negative	3	IDC	Negative	Primary	15	1
MB-0494	21	6.08	Moderate	YES	1	Negative	NEUTRAL	NO	Post	4ER-	77.22	36.6333	1:DECEASED	claudin-low	ER-/HER2-	Died of Disease	Left	YES	Ductal/NST	MASTECTOMY	MB-0494	Breast Cancer	Breast Invasive Ductal Carcinoma	Negative	Negative	3	IDC	Negative	Primary	40	3
MB-0221	7	6.04	Moderate	NO	1	Negative	GAIN	NO	Post	4ER-	77.72	20.2	1:DECEASED	Her2	ER+/HER2- High Prolif	Died of Disease	Left	NO	Ductal/NST	MASTECTOMY	MB-0221	Breast Cancer	Breast Invasive Ductal Carcinoma	Negative	Negative	3	IDC	Negative	Primary	20	2
MB-0659	0	3.09	Moderate	NO	1	Negative	NEUTRAL	NO	Post	4ER-	82.87	23.3333	1:DECEASED	Normal	ER-/HER2-	Died of Disease	Left	YES	Other	BREAST CONSERVING	MB-0659	Breast Cancer	Breast	Negative	Negative	2	BREAST	Negative	Primary	45	NA
MB-0352	0	4.026	Moderate	YES	1	Positve	NEUTRAL	YES	Post	4ER+	61.32	55.2	1:DECEASED	claudin-low	ER-/HER2-	Died of Disease	Left	YES	Ductal/NST	MASTECTOMY	MB-0352	Breast Cancer	Breast Invasive Ductal Carcinoma	Negative	Negative	3	IDC	Negative	Primary	13	1
MB-0400	0	4.032	Moderate	YES	1	Negative	NEUTRAL	NO	Post	10	55.28	22.4667	1:DECEASED	claudin-low	ER-/HER2-	Died of Disease	Right	NO	Ductal/NST	BREAST CONSERVING	MB-0400	Breast Cancer	Breast Invasive Ductal Carcinoma	Negative	Negative	3	IDC	Negative	Primary	16	1
MB-0500	0	4.044	High	YES	1	Positve	NEUTRAL	NO	Pre	10	36.56	67.4667	0:LIVING	Basal	ER-/HER2-	Living	Right	YES	Ductal/NST	BREAST CONSERVING	MB-0500	Breast Cancer	Breast Invasive Ductal Carcinoma	Negative	Negative	3	IDC	Negative	Primary	22	2
MB-0206	2	5.07	High	YES	1	Negative	NEUTRAL	NO	Post	10	55.02	141.167	0:LIVING	claudin-low	ER-/HER2-	Living	Left	YES	Medullary	MASTECTOMY	MB-0206	Breast Cancer	Breast Invasive Ductal Carcinoma	Negative	Negative	3	IDC	Negative	Primary	35	2
MB-0581	14	6.052	Moderate	NO	1	Negative	NEUTRAL	NO	Post	7	96.29	7.86667	1:DECEASED	Basal	ER-/HER2-	Died of Disease	Right	YES	Ductal/NST	MASTECTOMY	MB-0581	Breast Cancer	Breast Invasive Ductal Carcinoma	Negative	Negative	3	IDC	Negative	Primary	26	2
MB-0613	0	3.12	Moderate	YES	1	Negative	NEUTRAL	NO	Post	4ER-	60.2	48.8	0:LIVING	claudin-low	ER-/HER2-	Living	Right	YES	Other	MASTECTOMY	MB-0613	Breast Cancer	Breast	Negative	Negative	2	BREAST	Negative	Primary	60	3
MB-0214	0	4.054	High	YES	1	Positve	NEUTRAL	NO	Pre	10	41.41	146.9	0:LIVING	Basal	ER-/HER2-	Living	Left	YES	Ductal/NST	BREAST CONSERVING	MB-0214	Breast Cancer	Breast Invasive Ductal Carcinoma	Negative	Negative	3	IDC	Negative	Primary	27	2
MB-0664	10	6.168	High	YES	1	Negative	NEUTRAL	NO	Post	10	78.27	11.0667	1:DECEASED	Basal	ER-/HER2-	Died of Disease	Left	YES	Ductal/NST	MASTECTOMY	MB-0664	Breast Cancer	Breast Invasive Ductal Carcinoma	Negative	Negative	3	IDC	Negative	Primary	84	3
MB-0446	0	4.048	Moderate	YES	1	Negative	NEUTRAL	NO	Post	10	56.96	72.2667	0:LIVING	claudin-low	ER-/HER2-	Living	Right	NO	Ductal/NST	MASTECTOMY	MB-0446	Breast Cancer	Breast Invasive Ductal Carcinoma	Negative	Negative	3	IDC	Negative	Primary	24	2
MB-0424	22	6.12	Moderate	YES	1	Negative	NEUTRAL	NO	Pre	4ER-	44.02	9.83333	1:DECEASED	claudin-low	ER-/HER2-	Died of Disease	Left	YES	Medullary	MASTECTOMY	MB-0424	Breast Cancer	Breast Invasive Ductal Carcinoma	Negative	Negative	3	IDC	Negative	Primary	60	3
MB-0115	0	4.05	Moderate	YES	1	Negative	NEUTRAL	NO	Pre	10	39.84	66.7333	1:DECEASED	Basal	ER-/HER2-	Died of Disease	Left	YES	Ductal/NST	MASTECTOMY	MB-0115	Breast Cancer	Breast Invasive Ductal Carcinoma	Negative	Negative	3	IDC	Negative	Primary	25	2
MB-0354	3	5.034	High	NO	1	Negative	NEUTRAL	NO	Post	4ER-	73.01	11.6	1:DECEASED	claudin-low	ER-/HER2-	Died of Disease	Left	NO	Ductal/NST	MASTECTOMY	MB-0354	Breast Cancer	Breast Invasive Ductal Carcinoma	Negative	Negative	3	IDC	Negative	Primary	17	2
MB-0608	5	6.05	High	NO	1	Negative	NEUTRAL	NO	Post	10	76.81	63.9667	1:DECEASED	claudin-low	ER-/HER2-	Died of Other Causes	Right	YES	Medullary	MASTECTOMY	MB-0608	Breast Cancer	Breast Invasive Ductal Carcinoma	Negative	Negative	3	IDC	Negative	Primary	25	2
MB-0893	3	5.056	Moderate	YES	1	Positve	NEUTRAL	YES	Post	4ER+	57.41	175.633	0:LIVING	claudin-low	ER-/HER2-	Living	Left	YES	Ductal/NST	MASTECTOMY	MB-0893	Breast Cancer	Breast Invasive Ductal Carcinoma	Negative	Negative	3	IDC	Negative	Primary	28	2
MB-0294	0	3.028	Moderate	YES	1	Positve	GAIN	YES	Pre	4ER+	46.17	72.9	0:LIVING	Normal	HER2+	Living	Left	YES	Ductal/NST	MASTECTOMY	MB-0294	Breast Cancer	Breast Invasive Ductal Carcinoma	Negative	Negative	2	IDC	Negative	Primary	14	2
MB-0481	0	4.038	High	YES	1	Negative	NEUTRAL	NO	Post	10	54.22	36.4	1:DECEASED	Basal	ER-/HER2-	Died of Disease	Left	YES	Ductal/NST	BREAST CONSERVING	MB-0481	Breast Cancer	Breast Invasive Ductal Carcinoma	Negative	Negative	3	IDC	Negative	Primary	19	1
MB-0220	6	6.04	High	NO	1	Positve	GAIN	NO	Pre	4ER+	37.24	39.8333	1:DECEASED	claudin-low	HER2+	Died of Disease	Right	NO	Ductal/NST	MASTECTOMY	MB-0220	Breast Cancer	Breast Invasive Ductal Carcinoma	Negative	Negative	3	IDC	Negative	Primary	20	2
MB-0238	4	6.07	High	YES	1	Negative	NEUTRAL	NO	Post	10	52.19	193.167	0:LIVING	claudin-low	ER-/HER2-	Living	Right	YES	Ductal/NST	MASTECTOMY	MB-0238	Breast Cancer	Breast Invasive Ductal Carcinoma	Negative	Negative	3	IDC	Negative	Primary	35	2
MB-0525	0	4.05	High	YES	1	Negative	NEUTRAL	NO	Pre	4ER-	48.47	65.8667	0:LIVING	Basal	ER-/HER2-	Living	Right	YES	Ductal/NST	BREAST CONSERVING	MB-0525	Breast Cancer	Breast Invasive Ductal Carcinoma	Negative	Negative	3	IDC	Negative	Primary	25	2
MB-0869	0	4.058	High	YES	1	Negative	NEUTRAL	YES	Post	10	58.83	112.4	1:DECEASED	Basal	ER-/HER2-	Died of Other Causes	Right	YES	Ductal/NST	BREAST CONSERVING	MB-0869	Breast Cancer	Breast Invasive Ductal Carcinoma	Negative	Negative	3	IDC	Negative	Primary	29	2
MB-4622	2	5.1	High	YES	3	Negative	NEUTRAL	NO	Pre	10	40.83	282.833	1:DECEASED	claudin-low	ER-/HER2-	Died of Other Causes	Right	YES	Ductal/NST	MASTECTOMY	MB-4622	Breast Cancer	Breast Invasive Ductal Carcinoma	Negative	Negative	3	IDC	Negative	Primary	50	2
MB-4640	0	4.05	Moderate	NO	3	Negative	GAIN	NO	Post	7	61.59	200.6	0:LIVING	Her2	ER+/HER2- High Prolif	Living	Right	YES	Ductal/NST	BREAST CONSERVING	MB-4640	Breast Cancer	Breast Invasive Ductal Carcinoma	Negative	Negative	3	IDC	Negative	Primary	25	2
MB-4667	0	4.04	High	NO	3	Negative	NEUTRAL	NO	Post	4ER-	65.58	295.333	1:DECEASED	Her2	ER-/HER2-	Died of Other Causes	Left	YES	Lobular	BREAST CONSERVING	MB-4667	Breast Cancer	Breast Invasive Lobular Carcinoma	Negative	Negative	3	ILC	Negative	Primary	20	1
MB-4717	0	4.05	High	NO	3	Negative	LOSS	NO	Pre	10	43.51	42.9	1:DECEASED	Basal	ER-/HER2-	Died of Disease	Right	NO	Ductal/NST	MASTECTOMY	MB-4717	Breast Cancer	Breast Invasive Ductal Carcinoma	Negative	Negative	3	IDC	Negative	Primary	25	2
MB-4757	3	5.02	High	YES	3	Negative	NEUTRAL	NO	Pre	10	38.93	27.4	1:DECEASED	Basal	ER-/HER2-	Died of Disease	Left	NO	Ductal/NST	MASTECTOMY	MB-4757	Breast Cancer	Breast Invasive Ductal Carcinoma	Negative	Negative	3	IDC	Negative	Primary	10	NA
MB-4715	1	5.09	High	YES	3	Negative	NEUTRAL	NO	Post	8	67.8	35.2333	1:DECEASED	Basal	ER-/HER2-	Died of Disease	Right	NO	Ductal/NST	MASTECTOMY	MB-4715	Breast Cancer	Breast Invasive Ductal Carcinoma	Negative	Negative	3	IDC	Negative	Primary	45	2
MB-5281	0	4.03	Moderate	NO	3	Negative	NEUTRAL	NO	Post	4ER-	55.72	79.3	0:LIVING	LumA	ER+/HER2- Low Prolif	Living	Left	YES	Ductal/NST	BREAST CONSERVING	MB-5281	Breast Cancer	Breast Invasive Ductal Carcinoma	Negative	Negative	3	IDC	Negative	Primary	15	1
MB-4982	5	6.034	Moderate	NO	3	Positve	GAIN	YES	Post	4ER+	62.99	19.1667	1:DECEASED	Her2	ER-/HER2-	Died of Disease	Right	YES	Ductal/NST	MASTECTOMY	MB-4982	Breast Cancer	Breast Invasive Ductal Carcinoma	Negative	Negative	3	IDC	Negative	Primary	17	NA
MB-5323	0	4.03	Moderate	NO	3	Negative	LOSS	NO	Pre	4ER-	31.26	226.067	0:LIVING	claudin-low	ER-/HER2-	Living	Left	NO	Ductal/NST	MASTECTOMY	MB-5323	Breast Cancer	Breast Invasive Ductal Carcinoma	Negative	Negative	3	IDC	Negative	Primary	15	1
MB-4911	2	5.03	High	YES	3	Negative	NEUTRAL	NO	Pre	10	43.51	31.4333	1:DECEASED	Basal	ER-/HER2-	Died of Disease	Left	YES	Ductal/NST	MASTECTOMY	MB-4911	Breast Cancer	Breast Invasive Ductal Carcinoma	Negative	Negative	3	IDC	Negative	Primary	15	2
MB-4888	0	4.032	High	NO	3	Negative	NEUTRAL	NO	Post	4ER-	63.95	230.5	0:LIVING	claudin-low	ER-/HER2-	Living	Right	YES	Ductal/NST	BREAST CONSERVING	MB-4888	Breast Cancer	Breast Invasive Ductal Carcinoma	Negative	Negative	3	IDC	Negative	Primary	16	1
MB-4945	1	5.038	Moderate	YES	3	Negative	NEUTRAL	NO	Post	9	65.53	20.1333	1:DECEASED	Basal	ER-/HER2-	Died of Disease	Right	NO	Ductal/NST	MASTECTOMY	MB-4945	Breast Cancer	Breast Invasive Ductal Carcinoma	Negative	Negative	3	IDC	Negative	Primary	19	NA
MB-5052	2	5.07	Moderate	NO	3	Positve	GAIN	YES	Post	4ER+	76.66	34.5667	1:DECEASED	claudin-low	ER-/HER2-	Died of Other Causes	Left	NO	Ductal/NST	MASTECTOMY	MB-5052	Breast Cancer	Breast Invasive Ductal Carcinoma	Negative	Negative	3	IDC	Negative	Primary	35	2
MB-5041	0	4.04	Moderate	NO	3	Positve	NEUTRAL	NO	Pre	2	45.4	173.933	0:LIVING	claudin-low	ER-/HER2-	Living	Left	YES	Ductal/NST	BREAST CONSERVING	MB-5041	Breast Cancer	Breast Invasive Ductal Carcinoma	Negative	Negative	3	IDC	Negative	Primary	20	1
MB-5072	1	5.06	High	YES	3	Negative	NEUTRAL	NO	Post	4ER-	52.23	50.2333	1:DECEASED	Her2	ER-/HER2-	Died of Disease	Left	NO	Ductal/NST	MASTECTOMY	MB-5072	Breast Cancer	Breast Invasive Ductal Carcinoma	Negative	Negative	3	IDC	Negative	Primary	30	2
MB-5115	1	5.06	High	YES	3	Negative	NEUTRAL	NO	Pre	10	40.57	77.4	0:LIVING	Basal	ER-/HER2-	Living	Left	YES	Ductal/NST	BREAST CONSERVING	MB-5115	Breast Cancer	Breast Invasive Ductal Carcinoma	Negative	Negative	3	IDC	Negative	Primary	30	2
MB-4733	4	6.036	Moderate	YES	3	Negative	NEUTRAL	YES	Post	4ER-	56.27	19.7333	1:DECEASED	claudin-low	ER-/HER2-	Died of Disease	Left	YES	Ductal/NST	BREAST CONSERVING	MB-4733	Breast Cancer	Breast Invasive Ductal Carcinoma	Negative	Negative	3	IDC	Negative	Primary	18	2
MB-4758	0	4.02	Moderate	NO	3	Negative	NEUTRAL	NO	Pre	10	45.77	211.933	0:LIVING	Basal	ER-/HER2-	Living	Right	YES	Ductal/NST	BREAST CONSERVING	MB-4758	Breast Cancer	Breast Invasive Ductal Carcinoma	Negative	Negative	3	IDC	Negative	Primary	10	NA
MB-4732	3	5.09	High	YES	3	Negative	NEUTRAL	NO	Pre	10	26.72	149.867	0:LIVING	Basal	ER-/HER2-	Living	Left	YES	Ductal/NST	BREAST CONSERVING	MB-4732	Breast Cancer	Breast Invasive Ductal Carcinoma	Negative	Negative	3	IDC	Negative	Primary	45	2
MB-5236	3	5.13	High	YES	3	Negative	NEUTRAL	YES	Post	10	63.02	166.667	0:LIVING	Basal	ER-/HER2-	Living	Right	YES	Ductal/NST	BREAST CONSERVING	MB-5236	Breast Cancer	Breast Invasive Ductal Carcinoma	Negative	Negative	3	IDC	Negative	Primary	65	3
MB-4993	4	6.1	High	YES	3	Negative	NEUTRAL	NO	Pre	4ER-	33.55	75.2333	1:DECEASED	Her2	ER-/HER2-	Died of Disease	Left	YES	Ductal/NST	BREAST CONSERVING	MB-4993	Breast Cancer	Breast Invasive Ductal Carcinoma	Negative	Negative	3	IDC	Negative	Primary	50	2
MB-5222	0	4.03	Moderate	NO	3	Negative	GAIN	YES	Post	10	76.2	111.833	1:DECEASED	claudin-low	ER-/HER2-	Died of Other Causes	Right	YES	Ductal/NST	BREAST CONSERVING	MB-5222	Breast Cancer	Breast Invasive Ductal Carcinoma	Negative	Negative	3	IDC	Negative	Primary	15	1
MB-5232	0	3.028	Moderate	NO	3	Negative	NEUTRAL	NO	Post	10	74.53	211.2	1:DECEASED	Basal	ER-/HER2-	Died of Other Causes	Left	YES	Ductal/NST	BREAST CONSERVING	MB-5232	Breast Cancer	Breast Invasive Ductal Carcinoma	Negative	Negative	2	IDC	Negative	Primary	14	1
MB-5126	1	5.02	Moderate	YES	3	Negative	NEUTRAL	NO	Post	10	63.48	27.3	1:DECEASED	Basal	ER-/HER2-	Died of Disease	Right	YES	Ductal/NST		MB-5126	Breast Cancer	Breast Invasive Ductal Carcinoma	Negative	Negative	3	IDC	Negative	Primary	10	NA
MB-5145	0	4.05	Moderate	NO	3	Positve	NEUTRAL	YES	Post	9	61.55	159.233	1:DECEASED	Normal	ER-/HER2-	Died of Disease	Right	YES	Mixed	BREAST CONSERVING	MB-5145	Breast Cancer	Breast Mixed Ductal and Lobular Carcinoma	Negative	Negative	3	MDLC	Negative	Primary	25	2
MB-4938	1	4.05	High	YES	3	Negative	NEUTRAL	NO	Pre	10	33.92	70.6	1:DECEASED	Basal	ER-/HER2-	Died of Disease	Left	YES	Ductal/NST	BREAST CONSERVING	MB-4938	Breast Cancer	Breast Invasive Ductal Carcinoma	Negative	Negative	2	IDC	Negative	Primary	25	2
MB-5070	2	5.06	High	YES	3	Negative	LOSS	NO	Pre	10	47.38	213.9	0:LIVING	Basal	ER-/HER2-	Living	Right	NO	Ductal/NST	MASTECTOMY	MB-5070	Breast Cancer	Breast Invasive Ductal Carcinoma	Negative	Negative	3	IDC	Negative	Primary	30	NA
MB-4992	0	3.066	High	NO	3	Negative	NEUTRAL	NO	Post	3	66.47	165.367	0:LIVING	LumA	ER+/HER2- Low Prolif	Living	Left	NO	Lobular	MASTECTOMY	MB-4992	Breast Cancer	Breast Invasive Lobular Carcinoma	Negative	Negative	2	ILC	Negative	Primary	33	2
MB-5392	0	4.028	High	NO	3	Negative	NEUTRAL	YES	Post	4ER-	57.34	237.267	0:LIVING	claudin-low	ER-/HER2-	Living	Right	NO	Lobular	MASTECTOMY	MB-5392	Breast Cancer	Breast Invasive Lobular Carcinoma	Negative	Negative	3	ILC	Negative	Primary	14	1
MB-5138	2	5.03	High	YES	3	Negative	NEUTRAL	YES	Pre	10	44.59	37	1:DECEASED	Basal	ER-/HER2-	Died of Disease	Right	YES	Ductal/NST		MB-5138	Breast Cancer	Breast Invasive Ductal Carcinoma	Negative	Negative	3	IDC	Negative	Primary	15	NA
MB-5065	0	4.032	Moderate	NO	3	Negative	NEUTRAL	NO	Post	4ER-	68.66	184.8	0:LIVING	claudin-low	ER-/HER2-	Living	Right	NO	Mixed	MASTECTOMY	MB-5065	Breast Cancer	Breast Mixed Ductal and Lobular Carcinoma	Negative	Negative	3	MDLC	Negative	Primary	16	1
MB-5058	16	6.03	High	YES	3	Negative	NEUTRAL	YES	Post	7	61.04	178.733	1:DECEASED	Normal	ER-/HER2-	Died of Disease	Right	YES	Mixed	MASTECTOMY	MB-5058	Breast Cancer	Breast Mixed Ductal and Lobular Carcinoma	Negative	Negative	3	MDLC	Negative	Primary	15	2
MB-5258	0	4.06	High	NO	3	Negative	NEUTRAL	YES	Post	10	72.77	101.067	1:DECEASED	Basal	ER-/HER2-	Died of Other Causes	Left	NO	Ductal/NST	MASTECTOMY	MB-5258	Breast Cancer	Breast Invasive Ductal Carcinoma	Negative	Negative	3	IDC	Negative	Primary	30	2
MB-5421	0	4.04	High	NO	3	Negative	NEUTRAL	NO	Post	10	68	194.567	0:LIVING	Basal	ER-/HER2-	Living	Left	YES	Ductal/NST	BREAST CONSERVING	MB-5421	Breast Cancer	Breast Invasive Ductal Carcinoma	Negative	Negative	3	IDC	Negative	Primary	20	1
MB-5348	1	5.03	High	YES	3	Negative	NEUTRAL	NO	Pre	10	41.27	169.667	0:LIVING	claudin-low	ER-/HER2-	Living	Left	NO	Ductal/NST	MASTECTOMY	MB-5348	Breast Cancer	Breast Invasive Ductal Carcinoma	Negative	Negative	3	IDC	Negative	Primary	15	2
MB-5299	2	5.08	High	YES	3	Negative	NEUTRAL	YES	Post	10	53.35	16.7	1:DECEASED	Basal	ER-/HER2-	Died of Disease	Left	NO	Lobular	BREAST CONSERVING	MB-5299	Breast Cancer	Breast Invasive Lobular Carcinoma	Negative	Negative	3	ILC	Negative	Primary	40	2
MB-5408	0	3.032	Moderate	NO	3	Positve	GAIN	NO	Post	4ER+	65.48	101.4	0:LIVING	claudin-low	ER-/HER2-	Living	Right	YES	Ductal/NST	BREAST CONSERVING	MB-5408	Breast Cancer	Breast Invasive Ductal Carcinoma	Negative	Negative	2	IDC	Negative	Primary	16	1
MB-5100	17	6.04	Moderate	YES	3	Negative	NEUTRAL	YES	Pre	10	32.74	19.9	1:DECEASED	claudin-low	ER-/HER2-	Died of Disease	Left	YES	Ductal/NST	BREAST CONSERVING	MB-5100	Breast Cancer	Breast Invasive Ductal Carcinoma	Negative	Negative	3	IDC	Negative	Primary	20	2
MB-5446	1	5.05	Moderate	YES	3	Negative	NEUTRAL	YES	Post	4ER-	51.25	162.833	1:DECEASED	Her2	ER-/HER2-	Died of Disease	Left	YES	Ductal/NST	MASTECTOMY	MB-5446	Breast Cancer	Breast Invasive Ductal Carcinoma	Negative	Negative	3	IDC	Negative	Primary	25	2
MB-5427	0	3.05	Moderate	NO	3	Negative	NEUTRAL	YES	Post	9	83.68	155.733	1:DECEASED	Basal	ER-/HER2-	Died of Other Causes	Right	YES	Ductal/NST	BREAST CONSERVING	MB-5427	Breast Cancer	Breast Invasive Ductal Carcinoma	Negative	Negative	2	IDC	Negative	Primary	25	2
MB-5390	12	6.026	High	YES	3	Negative	NEUTRAL	YES	Pre	10	37.27	30.9333	1:DECEASED	Basal	ER-/HER2-	Died of Disease	Left	YES	Lobular	BREAST CONSERVING	MB-5390	Breast Cancer	Breast Invasive Lobular Carcinoma	Negative	Negative	3	ILC	Negative	Primary	13	3
MB-5209	0	4.12	Moderate	NO	3	Negative	NEUTRAL	YES	Post	4ER-	79.17	175.1	1:DECEASED	Basal	ER-/HER2-	Died of Other Causes	Right	YES	Ductal/NST	MASTECTOMY	MB-5209	Breast Cancer	Breast Invasive Ductal Carcinoma	Negative	Negative	3	IDC	Negative	Primary	60	2
MB-5213	12	6.05	High	YES	3	Negative	GAIN	YES	Post	5	74.98	43.4	1:DECEASED	Her2	HER2+	Died of Disease	Left	YES	Ductal/NST	MASTECTOMY	MB-5213	Breast Cancer	Breast Invasive Ductal Carcinoma	Negative	Negative	3	IDC	Negative	Primary	25	3
MB-5223	2	4.044	Moderate	YES	3	Negative	NEUTRAL	NO	Pre	4ER-	42.05	144.667	1:DECEASED	claudin-low	ER-/HER2-	Died of Disease	Right	YES	Ductal/NST	BREAST CONSERVING	MB-5223	Breast Cancer	Breast Invasive Ductal Carcinoma	Negative	Negative	2	IDC	Negative	Primary	22	2
MB-5616	4	6.04	Moderate	YES	3	Negative	NEUTRAL	NO	Pre	10	41.53	180.633	0:LIVING	claudin-low	ER-/HER2-	Living	Left	YES	Ductal/NST	BREAST CONSERVING	MB-5616	Breast Cancer	Breast Invasive Ductal Carcinoma	Negative	Negative	3	IDC	Negative	Primary	20	2
MB-5602	8	6.08	High	YES	3	Negative	NEUTRAL	NO	Pre	10	39.7	224.433	0:LIVING	Basal	ER-/HER2-	Living	Left	YES	Ductal/NST	BREAST CONSERVING	MB-5602	Breast Cancer	Breast Invasive Ductal Carcinoma	Negative	Negative	3	IDC	Negative	Primary	40	NA
MB-5634	0	4.06	High	NO	3	Negative	NEUTRAL	NO	Post	10	55.53	62.9	1:DECEASED	Basal	ER-/HER2-	Died of Disease	Right	NO	Ductal/NST	MASTECTOMY	MB-5634	Breast Cancer	Breast Invasive Ductal Carcinoma	Negative	Negative	3	IDC	Negative	Primary	30	2
MB-5651	1	5.052	Moderate	YES	3	Negative	NEUTRAL	YES	Post	3	51.98	21	1:DECEASED	claudin-low	ER-/HER2-	Died of Disease	Right	YES	Mixed	BREAST CONSERVING	MB-5651	Breast Cancer	Breast Mixed Ductal and Lobular Carcinoma	Negative	Negative	3	MDLC	Negative	Primary	26	2
MB-5548	0	4.1	High	NO	3	Negative	NEUTRAL	NO	Post	10	62.43	25.3333	0:LIVING	claudin-low	ER-/HER2-	Living	Left	NO	Ductal/NST	MASTECTOMY	MB-5548	Breast Cancer	Breast Invasive Ductal Carcinoma	Negative	Negative	3	IDC	Negative	Primary	50	NA
MB-5526	0	4.04	High	NO	3	Negative	NEUTRAL	NO	Pre	10	45.42	151.067	0:LIVING	Basal	ER-/HER2-	Living	Right	YES	Ductal/NST	BREAST CONSERVING	MB-5526	Breast Cancer	Breast Invasive Ductal Carcinoma	Negative	Negative	3	IDC	Negative	Primary	20	1
MB-5531	0	3.03	High	NO	3	Negative	NEUTRAL	NO	Post	10	66.56	183.967	0:LIVING	claudin-low	ER-/HER2-	Living	Right	YES	Ductal/NST	BREAST CONSERVING	MB-5531	Breast Cancer	Breast Invasive Ductal Carcinoma	Negative	Negative	2	IDC	Negative	Primary	15	1
MB-5551	0	4.054	Moderate	NO	3	Negative	NEUTRAL	YES	Post	10	67.24	182.233	0:LIVING	Basal	ER-/HER2-	Living	Right	YES	Ductal/NST	BREAST CONSERVING	MB-5551	Breast Cancer	Breast Invasive Ductal Carcinoma	Negative	Negative	3	IDC	Negative	Primary	27	2
MB-5560	0	3.03	Moderate	NO	3	Negative	LOSS	NO	Pre	10	44.05	186.6	0:LIVING	Basal	ER-/HER2-	Living	Right	YES	Ductal/NST	BREAST CONSERVING	MB-5560	Breast Cancer	Breast Invasive Ductal Carcinoma	Negative	Negative	2	IDC	Negative	Primary	15	1
MB-5529	2	5.07	High	YES	3	Negative	NEUTRAL	NO	Pre	10	40.21	14.8	1:DECEASED	Basal	ER-/HER2-	Died of Disease	Left	YES	Ductal/NST	BREAST CONSERVING	MB-5529	Breast Cancer	Breast Invasive Ductal Carcinoma	Negative	Negative	3	IDC	Negative	Primary	35	2
MB-4408	0	4.04	High	NO	3	Negative	NEUTRAL	NO	Post	9	71.66	206.567	1:DECEASED	Basal	ER-/HER2-	Died of Other Causes	Left	NO	Ductal/NST	MASTECTOMY	MB-4408	Breast Cancer	Breast Invasive Ductal Carcinoma	Negative	Negative	3	IDC	Negative	Primary	20	NA
MB-4146	13	6.04	Moderate	YES	3	Negative	NEUTRAL	NO	Pre	4ER-	43.06	15.6333	1:DECEASED	Basal	ER-/HER2-	Died of Disease	Left	YES	Ductal/NST	MASTECTOMY	MB-4146	Breast Cancer	Breast Invasive Ductal Carcinoma	Negative	Negative	3	IDC	Negative	Primary	20	2
MB-2963	4	5.02	Moderate	NO	2	Positve	NEUTRAL	YES	Post	4ER+	53.99	227.833	1:DECEASED	claudin-low	ER-/HER2-	Died of Disease	Left	YES	Mixed	BREAST CONSERVING	MB-2963	Breast Cancer	Breast Mixed Ductal and Lobular Carcinoma	Negative	Negative	2	MDLC	Negative	Primary	10	3
MB-2957	2	5.06	High	YES	2	Negative	NEUTRAL	NO	Pre	10	31.02	262.133	0:LIVING	claudin-low	ER-/HER2-	Living	Left	YES	Ductal/NST	MASTECTOMY	MB-2957	Breast Cancer	Breast Invasive Ductal Carcinoma	Negative	Negative	3	IDC	Negative	Primary	30	2
MB-3063	6	6.04	High	YES	2	Negative	NEUTRAL	NO	Pre	10	43.51	28.5667	1:DECEASED	Basal	ER-/HER2-	Died of Disease	Right	YES	Ductal/NST	BREAST CONSERVING	MB-3063	Breast Cancer	Breast Invasive Ductal Carcinoma	Negative	Negative	3	IDC	Negative	Primary	20	3
MB-3046	0	4.07	Moderate	NO	2	Negative	NEUTRAL	YES	Post	10	67.2	73.8333	1:DECEASED	Basal	ER-/HER2-	Died of Other Causes	Left	NO	Ductal/NST	MASTECTOMY	MB-3046	Breast Cancer	Breast Invasive Ductal Carcinoma	Negative	Negative	3	IDC	Negative	Primary	35	1
MB-3067	2	5.036	High	YES	2	Negative	NEUTRAL	NO	Post	9	60.29	259.533	0:LIVING	claudin-low	ER-/HER2-	Living	Right	YES	Medullary	MASTECTOMY	MB-3067	Breast Cancer	Breast Invasive Ductal Carcinoma	Negative	Negative	3	IDC	Negative	Primary	18	2
MB-2754	0	3.07	Moderate	NO	2	Negative	NEUTRAL	YES	Post	3	66.11	203.533	1:DECEASED	Normal	ER+/HER2- Low Prolif	Died of Disease	Left	NO	Lobular	MASTECTOMY	MB-2754	Breast Cancer	Breast Invasive Lobular Carcinoma	Negative	Negative	2	ILC	Negative	Primary	35	1
MB-2753	1	5.074	High	YES	2	Negative	GAIN	NO	Pre	10	30.95	274.4	0:LIVING	Basal	ER-/HER2-	Living	Left	YES	Ductal/NST	BREAST CONSERVING	MB-2753	Breast Cancer	Breast Invasive Ductal Carcinoma	Negative	Negative	3	IDC	Negative	Primary	37	2
MB-3014	1	5.03	High	YES	2	Negative	NEUTRAL	NO	Pre	1	39.7	262.633	0:LIVING	Basal	ER-/HER2-	Living	Left	YES	Ductal/NST	BREAST CONSERVING	MB-3014	Breast Cancer	Breast Invasive Ductal Carcinoma	Negative	Negative	3	IDC	Negative	Primary	15	2
MB-3476	0	4.034	High	NO	2	Negative	NEUTRAL	NO	Post	10	68.59	159.067	1:DECEASED	claudin-low	ER-/HER2-	Died of Other Causes	Left	NO	Medullary	BREAST CONSERVING	MB-3476	Breast Cancer	Breast Invasive Ductal Carcinoma	Negative	Negative	3	IDC	Negative	Primary	17	1
MB-3277	3	5.06	High	YES	2	Negative	NEUTRAL	NO	Pre	1	29.92	32.9333	1:DECEASED	Basal	ER-/HER2-	Died of Disease	Left	YES	Ductal/NST	MASTECTOMY	MB-3277	Breast Cancer	Breast Invasive Ductal Carcinoma	Negative	Negative	3	IDC	Negative	Primary	30	2
MB-3271	0	4.04	High	NO	2	Negative	NEUTRAL	YES	Post	10	59.43	65.4667	1:DECEASED	claudin-low	ER-/HER2-	Died of Other Causes	Left	YES	Ductal/NST	BREAST CONSERVING	MB-3271	Breast Cancer	Breast Invasive Ductal Carcinoma	Negative	Negative	3	IDC	Negative	Primary	20	1
MB-3292	0	4.036	Moderate	NO	2	Negative	NEUTRAL	YES	Post	10	60.04	217.767	0:LIVING	claudin-low	ER-/HER2-	Living	Left	NO	Ductal/NST	BREAST CONSERVING	MB-3292	Breast Cancer	Breast Invasive Ductal Carcinoma	Negative	Negative	3	IDC	Negative	Primary	18	1
MB-2556	1	4.04	Moderate	NO	2	Positve	NEUTRAL	YES	Post	4ER+	62.59	220.9	1:DECEASED	claudin-low	ER-/HER2-	Died of Other Causes	Left	NO	Lobular	MASTECTOMY	MB-2556	Breast Cancer	Breast Invasive Lobular Carcinoma	Negative	Negative	2	ILC	Negative	Primary	20	2
MB-2922	8	6.05	High	YES	2	Negative	GAIN	NO	Pre	1	45.74	14.4	1:DECEASED	Her2	ER+/HER2- High Prolif	Died of Disease	Right	YES	Ductal/NST	MASTECTOMY	MB-2922	Breast Cancer	Breast Invasive Ductal Carcinoma	Negative	Negative	3	IDC	Negative	Primary	25	3
MB-2917	2	5.06	High	YES	2	Negative	NEUTRAL	NO	Pre	10	33.9	31.9333	1:DECEASED	Basal	ER-/HER2-	Died of Disease	Left	YES	Ductal/NST	MASTECTOMY	MB-2917	Breast Cancer	Breast Invasive Ductal Carcinoma	Negative	Negative	3	IDC	Negative	Primary	30	2
MB-3706	0	4.036	High	NO	2	Negative	NEUTRAL	NO	Post	10	55.71	38.8	1:DECEASED	Basal	ER-/HER2-	Died of Disease	Right	YES	Ductal/NST	BREAST CONSERVING	MB-3706	Breast Cancer	Breast Invasive Ductal Carcinoma	Negative	Negative	3	IDC	Negative	Primary	18	1
MB-3453	1	5.07	High	YES	2	Negative	NEUTRAL	NO	Post	10	51.36	32.8333	1:DECEASED	Basal	ER-/HER2-	Died of Disease	Right	YES	Ductal/NST	MASTECTOMY	MB-3453	Breast Cancer	Breast Invasive Ductal Carcinoma	Negative	Negative	3	IDC	Negative	Primary	35	2
MB-2842	1	5.054	High	YES	2	Negative	NEUTRAL	NO	Post	9	58.48	19.7333	1:DECEASED	Basal	ER-/HER2-	Died of Disease	Right	YES	Ductal/NST	MASTECTOMY	MB-2842	Breast Cancer	Breast Invasive Ductal Carcinoma	Negative	Negative	3	IDC	Negative	Primary	27	2
MB-2912	5	6.04	High	YES	2	Negative	NEUTRAL	NO	Post	10	59.6	267.4	0:LIVING	Basal	ER-/HER2-	Living	Right	YES	Ductal/NST	BREAST CONSERVING	MB-2912	Breast Cancer	Breast Invasive Ductal Carcinoma	Negative	Negative	3	IDC	Negative	Primary	20	3
MB-2849	0	4.052	Moderate	NO	2	Negative	NEUTRAL	YES	Post	9	60.65	43.2	1:DECEASED	Basal	ER-/HER2-	Died of Disease	Right	YES	Ductal/NST	MASTECTOMY	MB-2849	Breast Cancer	Breast Invasive Ductal Carcinoma	Negative	Negative	3	IDC	Negative	Primary	26	1
MB-3058	2	5.08	Moderate	YES	2	Negative	NEUTRAL	NO	Pre	4ER-	47.74	254.267	0:LIVING	Basal	ER-/HER2-	Living	Right	YES	Ductal/NST	MASTECTOMY	MB-3058	Breast Cancer	Breast Invasive Ductal Carcinoma	Negative	Negative	3	IDC	Negative	Primary	40	2
MB-3057	1	5.086	High	YES	2	Negative	NEUTRAL	NO	Post	10	55.3	32.0333	1:DECEASED	Basal	ER-/HER2-	Died of Disease	Right	YES	Ductal/NST	MASTECTOMY	MB-3057	Breast Cancer	Breast Invasive Ductal Carcinoma	Negative	Negative	3	IDC	Negative	Primary	43	2
MB-3395	0	4.03	High	NO	2	Negative	NEUTRAL	YES	Post	10	52.45	243.767	0:LIVING	claudin-low	ER-/HER2-	Living	Left	NO	Ductal/NST	MASTECTOMY	MB-3395	Breast Cancer	Breast Invasive Ductal Carcinoma	Negative	Negative	3	IDC	Negative	Primary	15	1
MB-3123	4	6.044	Moderate	YES	2	Negative	GAIN	NO	Post	9	50.26	167.433	0:LIVING	Basal	ER-/HER2-	Living	Right	YES	Ductal/NST	MASTECTOMY	MB-3123	Breast Cancer	Breast Invasive Ductal Carcinoma	Negative	Negative	3	IDC	Negative	Primary	22	3
MB-2834	1	4.018	High	NO	2	Positve	NEUTRAL	NO	Post	3	56.85	153.833	1:DECEASED	Her2	ER-/HER2-	Died of Other Causes	Left	YES	Ductal/NST	BREAST CONSERVING	MB-2834	Breast Cancer	Breast Invasive Ductal Carcinoma	Negative	Negative	2	IDC	Negative	Primary	9	1
MB-2857	1	5.044	Moderate	YES	2	Negative	NEUTRAL	NO	Pre	10	45.3	250.667	0:LIVING	claudin-low	ER-/HER2-	Living	Left	YES	Ductal/NST	MASTECTOMY	MB-2857	Breast Cancer	Breast Invasive Ductal Carcinoma	Negative	Negative	3	IDC	Negative	Primary	22	2
MB-2827	1	5.022	Moderate	YES	2	Negative	NEUTRAL	NO	Pre	10	36.5	235.667	0:LIVING	Basal	ER-/HER2-	Living	Right	YES	Ductal/NST	MASTECTOMY	MB-2827	Breast Cancer	Breast Invasive Ductal Carcinoma	Negative	Negative	3	IDC	Negative	Primary	11	2
MB-3702	1	5.011	Moderate	YES	2	Negative	NEUTRAL	NO	Pre	10	37.16	230.467	0:LIVING	claudin-low	ER-/HER2-	Living	Right	YES	Ductal/NST	MASTECTOMY	MB-3702	Breast Cancer	Breast Invasive Ductal Carcinoma	Negative	Negative	3	IDC	Negative	Primary	5.5	2
MB-3502	3	5.054	Moderate	YES	2	Negative	NEUTRAL	NO	Post	10	50.79	229.333	0:LIVING	Basal	ER-/HER2-	Living	Left	YES	Ductal/NST	MASTECTOMY	MB-3502	Breast Cancer	Breast Invasive Ductal Carcinoma	Negative	Negative	3	IDC	Negative	Primary	27	2
MB-3567	0	4.05	High	YES	2	Negative	NEUTRAL	YES	Post	1	55.95	236.033	0:LIVING	claudin-low	ER-/HER2-	Living	Left	YES	Mixed	MASTECTOMY	MB-3567	Breast Cancer	Breast Mixed Ductal and Lobular Carcinoma	Negative	Negative	3	MDLC	Negative	Primary	25	2
MB-3752	0	4.03	High	NO	2	Negative	LOSS	NO	Pre	4ER-	49.98	75.3333	1:DECEASED	claudin-low	ER-/HER2-	Died of Disease	Left	YES	Medullary	BREAST CONSERVING	MB-3752	Breast Cancer	Breast Invasive Ductal Carcinoma	Negative	Negative	3	IDC	Negative	Primary	15	1
MB-0079	4	6.08	High	YES	1	Negative	NEUTRAL	NO	Post	10	50.42	28.5	1:DECEASED	Her2		Died of Disease	Right	YES	Ductal/NST	MASTECTOMY	MB-0079	Breast Cancer	Breast Invasive Ductal Carcinoma	Negative	Negative	3	IDC	Negative	Primary	40	2
MB-0062	0	4.034	High	YES	1	Negative	NEUTRAL	NO	Post	10	52.14	153.967	0:LIVING	Basal		Living	Right	YES	Ductal/NST	MASTECTOMY	MB-0062	Breast Cancer	Breast Invasive Ductal Carcinoma	Negative	Negative	3	IDC	Negative	Primary	17	1
MB-4015	0	3.06	Moderate	NO	3	Negative	LOSS	NO	Post	4ER-	76.13	11.3	1:DECEASED	Her2		Died of Disease	Left	NO	Ductal/NST	MASTECTOMY	MB-4015	Breast Cancer	Breast Invasive Ductal Carcinoma	Negative	Negative	2	IDC	Negative	Primary	30	NA
MB-2929	1	4.04		YES	2	Negative	NEUTRAL	NO	Post	4ER-	53.31	262.867	1:DECEASED	Her2	ER-/HER2-	Died of Other Causes	Left	YES	Ductal/NST	MASTECTOMY	MB-2929	Breast Cancer	Breast Invasive Ductal Carcinoma	Negative	Negative	2	IDC	Negative	Primary	20	2
MB-2724	0	4.016		NO	2	Negative	NEUTRAL	NO	Post	4ER-	60.59	108.067	1:DECEASED	claudin-low		Died of Disease	Left	NO	Ductal/NST	BREAST CONSERVING	MB-2724	Breast Cancer	Breast Invasive Ductal Carcinoma	Negative	Negative	3	IDC	Negative	Primary	8	1
MB-3062	0	4.034		NO	2	Negative	NEUTRAL	NO	Post	10	62.87	146.367	0:LIVING	claudin-low	ER-/HER2-	Living	Left	YES	Ductal/NST	BREAST CONSERVING	MB-3062	Breast Cancer	Breast Invasive Ductal Carcinoma	Negative	Negative	3	IDC	Negative	Primary	17	1
MB-4707	0	4.054	Moderate	NO	3	Negative	NEUTRAL	NO	Post	10	59.85	221.2	0:LIVING	Basal	ER-/HER2-	Living	Right	YES	Ductal/NST	BREAST CONSERVING	MB-4707	Breast Cancer	Breast Invasive Ductal Carcinoma	Negative	Negative	3	IDC	Negative	Primary	27	2
MB-3383	8	6.056	Moderate	YES	2	Negative	NEUTRAL	NO	Pre	10	38.49	23.2	1:DECEASED	claudin-low		Died of Disease	Left	YES	Ductal/NST	MASTECTOMY	MB-3383	Breast Cancer	Breast Invasive Ductal Carcinoma	Negative	Negative	3	IDC	Negative	Primary	28	3
MB-3297	1	5.05	Low	YES	2	Negative	NEUTRAL	NO	Pre	10	42.72	236.067	0:LIVING	Basal	ER-/HER2-	Living	Left	YES	Ductal/NST	MASTECTOMY	MB-3297	Breast Cancer	Breast Invasive Ductal Carcinoma	Negative	Negative	3	IDC	Negative	Primary	25	2
MB-7114	0	4.032	High	NO	4	Negative	NEUTRAL	YES	Post	10	55.57	123.267	0:LIVING	Basal	ER-/HER2-	Living	Left	YES	Ductal/NST	BREAST CONSERVING	MB-7114	Breast Cancer	Breast Invasive Ductal Carcinoma	Negative	Negative	3	IDC	Negative	Primary	16	NA
MB-7208	9	6.0622	High	YES	4	Negative	NEUTRAL	YES	Pre	10	48.83	45.9333	1:DECEASED	Basal	ER-/HER2-	Died of Disease		YES	Ductal/NST	MASTECTOMY	MB-7208	Breast Cancer	Breast Invasive Ductal Carcinoma	Negative	Negative	3	IDC	Negative	Primary	31.1	NA
MB-7252	5	6.07	High	NO	4	Positve	GAIN	YES	Post	4ER+	74.8	35.7	1:DECEASED	Her2	ER-/HER2-	Died of Other Causes		NO	Ductal/NST	MASTECTOMY	MB-7252	Breast Cancer	Breast Invasive Ductal Carcinoma	Negative	Negative	3	IDC	Negative	Primary	35	NA
MB-3001	1	5.024	High	YES	2	Negative	LOSS	NO	Post	10	50.45	263.233	0:LIVING	claudin-low		Living	Left	YES	Ductal/NST	MASTECTOMY	MB-3001	Breast Cancer	Breast Invasive Ductal Carcinoma	Negative	Negative	3	IDC	Negative	Primary	12	2
MB-7066	1	5.037	Low	YES	4	Negative	GAIN	NO	Post	3	64.24	89.7667	0:LIVING	Her2	ER+/HER2- Low Prolif	Living	Right	YES	Ductal/NST	BREAST CONSERVING	MB-7066	Breast Cancer	Breast Invasive Ductal Carcinoma	Negative	Negative	3	IDC	Negative	Primary	18.5	NA
MB-7057	2	4.044	High	YES	4	Negative	NEUTRAL	YES	Post	4ER-	72.81	43.8333	1:DECEASED	Normal	ER+/HER2- Low Prolif	Died of Disease	Left	NO	Ductal/NST	MASTECTOMY	MB-7057	Breast Cancer	Breast Invasive Ductal Carcinoma	Negative	Negative	2	IDC	Negative	Primary	22	NA
MB-7023	2	5.08	High	YES	4	Negative	NEUTRAL	NO	Post	10	66.66	27.9667	1:DECEASED	claudin-low	ER-/HER2-	Died of Disease	Right	YES	Ductal/NST	MASTECTOMY	MB-7023	Breast Cancer	Breast Invasive Ductal Carcinoma	Negative	Negative	3	IDC	Negative	Primary	40	NA
MB-7017	1	5.054	High	YES	4	Negative	NEUTRAL	NO	Pre	10	36.63	135.333	0:LIVING	claudin-low	ER-/HER2-	Living	Right	YES	Mixed	BREAST CONSERVING	MB-7017	Breast Cancer	Breast Mixed Ductal and Lobular Carcinoma	Negative	Negative	3	MDLC	Negative	Primary	27	NA
MB-3500	0	4.06	Moderate	NO	2	Negative	NEUTRAL	NO	Post	10	66.91	239.3	0:LIVING	Basal	ER-/HER2-	Living	Right	NO	Ductal/NST	MASTECTOMY	MB-3500	Breast Cancer	Breast Invasive Ductal Carcinoma	Negative	Negative	3	IDC	Negative	Primary	30	1
MB-3396	3	5.05	High	YES	2	Negative	NEUTRAL	NO	Post	3	59.29	226.733	0:LIVING	Basal	ER-/HER2-	Living	Right	YES	Ductal/NST	MASTECTOMY	MB-3396	Breast Cancer	Breast Invasive Ductal Carcinoma	Negative	Negative	3	IDC	Negative	Primary	25	2
MB-7145	2	5.05	High	YES	4	Negative	NEUTRAL	NO	Pre	10	44.42	138.333	0:LIVING	Basal	ER-/HER2-	Living	Right	YES	Ductal/NST	BREAST CONSERVING	MB-7145	Breast Cancer	Breast Invasive Ductal Carcinoma	Negative	Negative	3	IDC	Negative	Primary	25	NA
MB-7155	1	5.0344	High	YES	4	Negative	NEUTRAL	NO	Pre	10	41.14	149.767	0:LIVING	Basal	ER-/HER2-	Living	Left	YES	Ductal/NST	BREAST CONSERVING	MB-7155	Breast Cancer	Breast Invasive Ductal Carcinoma	Negative	Negative	3	IDC	Negative	Primary	17.2	NA
MB-3218	1	5.034	High	YES	2	Negative	NEUTRAL	NO	Pre	10	44.94	248.767	0:LIVING	Basal		Living	Left	YES	Ductal/NST	MASTECTOMY	MB-3218	Breast Cancer	Breast Invasive Ductal Carcinoma	Negative	Negative	3	IDC	Negative	Primary	17	2
MB-7270	1	5.032	High	YES	4	Negative	NEUTRAL	NO	Post	10	50.84	175.167	0:LIVING	Basal	ER-/HER2-	Living	Left	NO	Ductal/NST	MASTECTOMY	MB-7270	Breast Cancer	Breast Invasive Ductal Carcinoma	Negative	Negative	3	IDC	Negative	Primary	16	NA
MB-7269	2	5.05	Moderate	YES	4	Negative	GAIN	YES	Pre	10	36.6	21.1667	1:DECEASED	Basal	ER-/HER2-	Died of Disease		YES	Ductal/NST	BREAST CONSERVING	MB-7269	Breast Cancer	Breast Invasive Ductal Carcinoma	Negative	Negative	3	IDC	Negative	Primary	25	NA
MB-7008	0	4.048	High	NO	4	Negative	NEUTRAL	NO	Post	4ER-	69.94	50.9	1:DECEASED	claudin-low	ER-/HER2-	Died of Other Causes	Right	NO	Ductal/NST	MASTECTOMY	MB-7008	Breast Cancer	Breast Invasive Ductal Carcinoma	Negative	Negative	3	IDC	Negative	Primary	24	NA
MB-7007	1	5.034	High	YES	4	Negative	GAIN	NO	Post	10	54.44	58.6	0:LIVING	Basal	ER-/HER2-	Living	Left	YES	Ductal/NST	MASTECTOMY	MB-7007	Breast Cancer	Breast Invasive Ductal Carcinoma	Negative	Negative	3	IDC	Negative	Primary	17	NA
MB-7009	2	5.054	High	YES	4	Negative	NEUTRAL	NO	Post	10	68.28	54.7667	1:DECEASED	Basal	ER-/HER2-	Died of Disease	Right	YES	Ductal/NST	BREAST CONSERVING	MB-7009	Breast Cancer	Breast Invasive Ductal Carcinoma	Negative	Negative	3	IDC	Negative	Primary	27	NA
MB-3153	1	5.032		YES	2	Negative	NEUTRAL	NO	Pre	10	42.17	227.933	0:LIVING	Basal	ER-/HER2-	Living	Right	YES	Ductal/NST	MASTECTOMY	MB-3153	Breast Cancer	Breast Invasive Ductal Carcinoma	Negative	Negative	3	IDC	Negative	Primary	16	2
MB-3211	0	4.026	High	NO	2	Negative	NEUTRAL	YES	Post	10	58.31	145.5	0:LIVING	Basal	ER-/HER2-	Living	Right	YES	Ductal/NST	BREAST CONSERVING	MB-3211	Breast Cancer	Breast Invasive Ductal Carcinoma	Negative	Negative	3	IDC	Negative	Primary	13	1
MB-7081	0	4.056	Moderate	NO	4	Negative	NEUTRAL	YES	Post	10	69.12	140.233	0:LIVING	claudin-low	ER-/HER2-	Living	Right	YES	Ductal/NST	BREAST CONSERVING	MB-7081	Breast Cancer	Breast Invasive Ductal Carcinoma	Negative	Negative	3	IDC	Negative	Primary	28	NA
MB-7055	0	4.052	Low	NO	4	Negative	NEUTRAL	NO	Post	10	54.87	9.13333	1:DECEASED	Basal		Died of Disease		NO	Ductal/NST	MASTECTOMY	MB-7055	Breast Cancer	Breast Invasive Ductal Carcinoma	Negative	Negative	3	IDC	Negative	Primary	26	NA
MB-7121	4	6.076	Low	YES	4	Negative	NEUTRAL	YES	Pre	10	49.02	88.8333	1:DECEASED	claudin-low	ER-/HER2-	Died of Other Causes	Left	YES	Ductal/NST	MASTECTOMY	MB-7121	Breast Cancer	Breast Invasive Ductal Carcinoma	Negative	Negative	3	IDC	Negative	Primary	38	NA
MB-2771	0	4.032	Low	NO	2	Positve	LOSS	YES	Post	10	56.79	44.8333	1:DECEASED	Basal		Died of Disease	Left	YES	Ductal/NST	BREAST CONSERVING	MB-2771	Breast Cancer	Breast Invasive Ductal Carcinoma	Negative	Negative	3	IDC	Negative	Primary	16	1
MB-7158	16	6.058	High	YES	4	Negative	NEUTRAL	NO	Post	4ER-	50.73	46.4333	1:DECEASED	claudin-low	ER-/HER2-	Died of Disease		NO	Ductal/NST	MASTECTOMY	MB-7158	Breast Cancer	Breast Invasive Ductal Carcinoma	Negative	Negative	3	IDC	Negative	Primary	29	NA
MB-7258	6	6.06	High	YES	4	Negative	NEUTRAL	YES	Pre	10	45.11	15.0667	1:DECEASED	Basal		Died of Disease		YES	Ductal/NST	BREAST CONSERVING	MB-7258	Breast Cancer	Breast Invasive Ductal Carcinoma	Negative	Negative	3	IDC	Negative	Primary	30	NA
MB-2993	0	4.04	Low	NO	2	Negative	NEUTRAL	YES	Post	10	63.65	187.033	0:LIVING	claudin-low	ER-/HER2-	Living	Right	YES	Ductal/NST	MASTECTOMY	MB-2993	Breast Cancer	Breast Invasive Ductal Carcinoma	Negative	Negative	3	IDC	Negative	Primary	20	1
MB-2904	1	5.05	High	YES	2	Negative	NEUTRAL	NO	Pre	10	34.83	125.6	1:DECEASED	claudin-low		Died of Disease	Left	YES	Ductal/NST	MASTECTOMY	MB-2904	Breast Cancer	Breast Invasive Ductal Carcinoma	Negative	Negative	3	IDC	Negative	Primary	25	2
MB-7154	0	4.0652	High	NO	4	Negative	NEUTRAL	YES	Post	10	77.54	108.467	1:DECEASED	Basal	ER-/HER2-	Died of Other Causes	Right	NO	Ductal/NST	MASTECTOMY	MB-7154	Breast Cancer	Breast Invasive Ductal Carcinoma	Negative	Negative	3	IDC	Negative	Primary	32.6	NA
MB-7151	0	4.042	High	NO	4	Positve	NEUTRAL	YES	Post	10	59.06	144.433	0:LIVING	Basal	ER-/HER2-	Living	Left	NO	Ductal/NST	MASTECTOMY	MB-7151	Breast Cancer	Breast Invasive Ductal Carcinoma	Negative	Negative	3	IDC	Negative	Primary	21	NA
MB-7165	1	5.364	High	YES	4	Negative	NEUTRAL	NO	Pre	10	28.78	147.167	0:LIVING	Basal	ER-/HER2-	Living	Left	YES	Ductal/NST	BREAST CONSERVING	MB-7165	Breast Cancer	Breast Invasive Ductal Carcinoma	Negative	Negative	3	IDC	Negative	Primary	182	NA
MB-2850	11	6.062	Moderate	YES	2	Negative	NEUTRAL	NO	Pre	10	31.48	9.43333	1:DECEASED	claudin-low		Died of Disease	Right	YES	Ductal/NST	MASTECTOMY	MB-2850	Breast Cancer	Breast Invasive Ductal Carcinoma	Negative	Negative	3	IDC	Negative	Primary	31	3
MB-7267	3	5.041	Moderate	YES	4	Negative	GAIN	NO	Pre	10	28.37	195.367	1:DECEASED	Basal		Died of Other Causes	Left	YES	Ductal/NST	MASTECTOMY	MB-7267	Breast Cancer	Breast Invasive Ductal Carcinoma	Negative	Negative	3	IDC	Negative	Primary	20.5	NA
MB-2833	2	5.046	High	YES	2	Negative	NEUTRAL	NO	Pre	10	42.9	259.767	0:LIVING	claudin-low		Living	Right	YES	Medullary	MASTECTOMY	MB-2833	Breast Cancer	Breast Invasive Ductal Carcinoma	Negative	Negative	3	IDC	Negative	Primary	23	2
MB-7052	0	4.0358	High	NO	4	Negative	NEUTRAL	NO	Pre	9	45.45	106.133	0:LIVING	claudin-low	ER-/HER2-	Living	Right	YES	Ductal/NST	BREAST CONSERVING	MB-7052	Breast Cancer	Breast Invasive Ductal Carcinoma	Negative	Negative	3	IDC	Negative	Primary	17.9	NA
MB-7090	3	5.034	High	YES	4	Negative	NEUTRAL	NO	Pre	10	48.52	109.767	0:LIVING	Basal	ER-/HER2-	Living	Left	YES	Ductal/NST	BREAST CONSERVING	MB-7090	Breast Cancer	Breast Invasive Ductal Carcinoma	Negative	Negative	3	IDC	Negative	Primary	17	NA
MB-7087	3	5.028	High	YES	4	Negative	NEUTRAL	YES	Post	10	66.61	5.06667	1:DECEASED	Basal		Died of Other Causes		YES	Ductal/NST	BREAST CONSERVING	MB-7087	Breast Cancer	Breast Invasive Ductal Carcinoma	Negative	Negative	3	IDC	Negative	Primary	14	NA
MB-7025	0	4.026	High	NO	4	Negative	NEUTRAL	NO	Post	4ER-	65.22	80.2333	0:LIVING	claudin-low	ER-/HER2-	Living		YES	Ductal/NST	BREAST CONSERVING	MB-7025	Breast Cancer	Breast Invasive Ductal Carcinoma	Negative	Negative	3	IDC	Negative	Primary	13	NA
MB-7036	2	5.036	High	YES	4	Negative	NEUTRAL	NO	Post	10	54.48	120.433	0:LIVING	Basal	ER-/HER2-	Living		YES	Ductal/NST	MASTECTOMY	MB-7036	Breast Cancer	Breast Invasive Ductal Carcinoma	Negative	Negative	3	IDC	Negative	Primary	18	NA
MB-4769	0	4.07	High	NO	3	Negative	NEUTRAL	NO	Post	1	65.86	21.7	1:DECEASED	Basal	ER-/HER2-	Died of Disease	Left	YES	Ductal/NST	BREAST CONSERVING	MB-4769	Breast Cancer	Breast Invasive Ductal Carcinoma	Negative	Negative	3	IDC	Negative	Primary	35	2
MB-4793	0	4.1	High	NO	3	Negative	NEUTRAL	NO	Post	10	72.49	83.3667	1:DECEASED	Basal		Died of Other Causes	Left	YES	Ductal/NST	BREAST CONSERVING	MB-4793	Breast Cancer	Breast Invasive Ductal Carcinoma	Negative	Negative	3	IDC	Negative	Primary	50	2
MB-4679	0	4.03	Low	NO	3	Negative	NEUTRAL	NO	Post	10	64.11	292.667	1:DECEASED	Basal	ER-/HER2-	Died of Other Causes	Left	NO	Ductal/NST	MASTECTOMY	MB-4679	Breast Cancer	Breast Invasive Ductal Carcinoma	Negative	Negative	3	IDC	Negative	Primary	15	1
MB-4660	14	6.056	High	YES	3	Negative	NEUTRAL	NO	Pre	9	37.53	39.8667	1:DECEASED	Basal		Died of Disease	Right	YES	Ductal/NST	BREAST CONSERVING	MB-4660	Breast Cancer	Breast Invasive Ductal Carcinoma	Negative	Negative	3	IDC	Negative	Primary	28	2
MB-2718	1	4.04	High	YES	2	Negative	NEUTRAL	NO	Pre	10	47.94	278.267	0:LIVING	Basal		Living	Left	NO	Mixed	MASTECTOMY	MB-2718	Breast Cancer	Breast Mixed Ductal and Lobular Carcinoma	Negative	Negative	2	MDLC	Negative	Primary	20	2
MB-2643	0	3.006	Low	NO	2		NEUTRAL	NO	Pre	4ER-	34.2	52.9667	1:DECEASED	claudin-low		Died of Disease	Right	YES	Ductal/NST	BREAST CONSERVING	MB-2643	Breast Cancer	Breast Invasive Ductal Carcinoma	Negative	Negative	2	IDC	Negative	Primary	3	1
MB-6305	3	5.06	High	YES	5	Negative	GAIN	NO	Post	10	52.85	89.5333	1:DECEASED	claudin-low	ER-/HER2-	Died of Disease	Left	YES	Medullary	MASTECTOMY	MB-6305	Breast Cancer	Breast Invasive Ductal Carcinoma	Negative	Negative	3	IDC	Negative	Primary	30	NA
MB-6248	1	5.11	High	YES	5	Negative	NEUTRAL	YES	Post	10	51.22	182.833	0:LIVING	Basal	ER-/HER2-	Living	Left	YES	Ductal/NST	MASTECTOMY	MB-6248	Breast Cancer	Breast Invasive Ductal Carcinoma	Negative	Negative	3	IDC	Negative	Primary	55	NA
MB-6223	2	5.04	High	YES	5	Negative	NEUTRAL	NO	Post	10	58.83	221.933	0:LIVING	Basal	ER-/HER2-	Living	Left	YES	Medullary	BREAST CONSERVING	MB-6223	Breast Cancer	Breast Invasive Ductal Carcinoma	Negative	Negative	3	IDC	Negative	Primary	20	2
MB-6188	11	6.056	High	NO	5	Negative	GAIN	NO	Pre	10	41.92	23.7667	0:LIVING	claudin-low	ER-/HER2-	Living	Right	NO	Ductal/NST	MASTECTOMY	MB-6188	Breast Cancer	Breast Invasive Ductal Carcinoma	Negative	Negative	3	IDC	Negative	Primary	28	NA
MB-6318	0	4.07	High	NO	5	Positve	NEUTRAL	NO	Post	10	81.37	109.233	1:DECEASED	Her2	ER-/HER2-	Died of Other Causes	Right	NO	Ductal/NST	MASTECTOMY	MB-6318	Breast Cancer	Breast Invasive Ductal Carcinoma	Negative	Negative	3	IDC	Negative	Primary	35	NA
MB-6280	1	5.088	High	YES	5	Negative	NEUTRAL	NO	Post	10	53.68	27.8667	1:DECEASED	Basal		Died of Disease	Left	YES	Ductal/NST	MASTECTOMY	MB-6280	Breast Cancer	Breast Invasive Ductal Carcinoma	Negative	Negative	3	IDC	Negative	Primary	44	NA
MB-6098	1	5.16	High	YES	5	Negative	NEUTRAL	NO	Pre	10	28.29	10.6333	1:DECEASED	Basal		Died of Disease	Left	NO	Ductal/NST	MASTECTOMY	MB-6098	Breast Cancer	Breast Invasive Ductal Carcinoma	Negative	Negative	3	IDC	Negative	Primary	80	NA
MB-4974	0	4.036	Moderate	NO	3	Negative	NEUTRAL	NO	Post	10	65.16	176.1	1:DECEASED	Basal	ER-/HER2-	Died of Other Causes	Left	YES	Ductal/NST	BREAST CONSERVING	MB-4974	Breast Cancer	Breast Invasive Ductal Carcinoma	Negative	Negative	3	IDC	Negative	Primary	18	1
MB-4696	0	4.09	Low	NO	3	Negative	LOSS	NO	Pre	10	49.98	255.267	0:LIVING	claudin-low	ER-/HER2-	Living	Left	NO	Ductal/NST	MASTECTOMY	MB-4696	Breast Cancer	Breast Invasive Ductal Carcinoma	Negative	Negative	3	IDC	Negative	Primary	45	NA
MB-4714	11	6.002	High	YES	3	Negative	NEUTRAL	YES	Post	10	64.68	83.6667	1:DECEASED	Basal	ER-/HER2-	Died of Other Causes	Right	YES	Medullary	MASTECTOMY	MB-4714	Breast Cancer	Breast Invasive Ductal Carcinoma	Negative	Negative	3	IDC	Negative	Primary	1	2
MB-4881	0	4.07	High	NO	3	Negative	NEUTRAL	NO	Pre	10	37.05	274.2	0:LIVING	Basal	ER-/HER2-	Living	Left	YES	Ductal/NST	BREAST CONSERVING	MB-4881	Breast Cancer	Breast Invasive Ductal Carcinoma	Negative	Negative	3	IDC	Negative	Primary	35	NA
MB-4904	1	5	Moderate	YES	3	Negative	GAIN	NO	Post	5	64.3	129.233	1:DECEASED	claudin-low	HER2+	Died of Other Causes	Right	YES	Ductal/NST		MB-4904	Breast Cancer	Breast Invasive Ductal Carcinoma	Negative	Negative	3	IDC	Negative	Primary	NA	3
MB-4865	0	4.07	Low	NO	3	Negative	NEUTRAL	NO	Post	10	50.7	229.9	0:LIVING	claudin-low	ER-/HER2-	Living	Right	NO	Ductal/NST	MASTECTOMY	MB-4865	Breast Cancer	Breast Invasive Ductal Carcinoma	Negative	Negative	3	IDC	Negative	Primary	35	2
MB-4416	3	5.05	Moderate	YES	3	Negative	NEUTRAL	NO	Pre	4ER-	44.89	241.6	1:DECEASED	claudin-low		Died of Disease	Right	YES	Ductal/NST	BREAST CONSERVING	MB-4416	Breast Cancer	Breast Invasive Ductal Carcinoma	Negative	Negative	3	IDC	Negative	Primary	25	2
MB-4407	0	4.02	Moderate	NO	3	Negative	NEUTRAL	NO	Pre	10	44.4	83.3667	1:DECEASED	Basal		Died of Disease	Left	YES	Ductal/NST	MASTECTOMY	MB-4407	Breast Cancer	Breast Invasive Ductal Carcinoma	Negative	Negative	3	IDC	Negative	Primary	10	1
MB-4254	0	4.06	High	NO	3	Negative	NEUTRAL	YES	Post	10	68.7	178.4	0:LIVING	Basal		Living	Right	NO	Medullary	MASTECTOMY	MB-4254	Breast Cancer	Breast Invasive Ductal Carcinoma	Negative	Negative	3	IDC	Negative	Primary	30	NA
MB-4621	6	6.106	Low	YES	3	Negative	NEUTRAL	NO	Pre	10	39.51	271.867	0:LIVING	Basal	ER-/HER2-	Living	Right	NO	Ductal/NST	MASTECTOMY	MB-4621	Breast Cancer	Breast Invasive Ductal Carcinoma	Negative	Negative	3	IDC	Negative	Primary	53	3
MB-4893	3	5.04	Low	YES	3	Negative	NEUTRAL	NO	Pre	10	33.04	176.7	0:LIVING	claudin-low	ER-/HER2-	Living	Left	NO	Ductal/NST	MASTECTOMY	MB-4893	Breast Cancer	Breast Invasive Ductal Carcinoma	Negative	Negative	3	IDC	Negative	Primary	20	2
MB-4859	0	3.034	Low	NO	3	Positve	NEUTRAL	NO	Post	4ER+	74.29	157.8	1:DECEASED	claudin-low	ER-/HER2-	Died of Other Causes	Right	YES	Ductal/NST	BREAST CONSERVING	MB-4859	Breast Cancer	Breast Invasive Ductal Carcinoma	Negative	Negative	2	IDC	Negative	Primary	17	1
MB-4942	0	4.054	Low	NO	3	Negative	GAIN	NO	Post	10	60.31	124.133	1:DECEASED	claudin-low	ER-/HER2-	Died of Other Causes	Right	YES	Ductal/NST	BREAST CONSERVING	MB-4942	Breast Cancer	Breast Invasive Ductal Carcinoma	Negative	Negative	3	IDC	Negative	Primary	27	2
MB-4928	1	5.044	Moderate	NO	3	Positve	GAIN	YES	Post	5	75.2	220.033	0:LIVING	Her2		Living	Right	NO	Ductal/NST	MASTECTOMY	MB-4928	Breast Cancer	Breast Invasive Ductal Carcinoma	Negative	Negative	3	IDC	Negative	Primary	22	2
MB-4792	2	5.04	Low	YES	3	Negative	NEUTRAL	NO	Pre	10	49.92	40.6333	1:DECEASED	Basal	ER-/HER2-	Died of Disease	Right	YES	Ductal/NST	BREAST CONSERVING	MB-4792	Breast Cancer	Breast Invasive Ductal Carcinoma	Negative	Negative	3	IDC	Negative	Primary	20	2
MB-5008	2	5.12	High	YES	3	Negative	NEUTRAL	NO	Post	10	65.76	223.3	0:LIVING	Her2	ER-/HER2-	Living	Left	YES	Ductal/NST	BREAST CONSERVING	MB-5008	Breast Cancer	Breast Invasive Ductal Carcinoma	Negative	Negative	3	IDC	Negative	Primary	60	3
MB-6152	0	3.034	High	NO	5	Positve	NEUTRAL	NO	Post	10	60.62	228.9	0:LIVING	Basal	ER-/HER2-	Living	Right	NO	Ductal/NST	MASTECTOMY	MB-6152	Breast Cancer	Breast Invasive Ductal Carcinoma	Negative	Negative	2	IDC	Negative	Primary	17	NA
MB-5295	0	3.05	Low	NO	3	Negative	NEUTRAL	NO	Post	10	60.51	75.7	1:DECEASED	Basal	ER-/HER2-	Died of Other Causes	Left	YES	Ductal/NST	BREAST CONSERVING	MB-5295	Breast Cancer	Breast Invasive Ductal Carcinoma	Negative	Negative	2	IDC	Negative	Primary	25	2
MB-6058	2	4.036	High	YES	5	Negative	NEUTRAL	NO	Pre	10	41.79	22.6667	1:DECEASED	Basal	ER-/HER2-	Died of Disease	Right	NO	Ductal/NST	MASTECTOMY	MB-6058	Breast Cancer	Breast Invasive Ductal Carcinoma	Negative	Negative	2	IDC	Negative	Primary	18	NA
MB-6052	0	4.03	Low	NO	5	Negative	NEUTRAL	NO	Pre	4ER-	36.47	255.367	0:LIVING	claudin-low	ER-/HER2-	Living	Left	NO	Ductal/NST	MASTECTOMY	MB-6052	Breast Cancer	Breast Invasive Ductal Carcinoma	Negative	Negative	3	IDC	Negative	Primary	15	NA
MB-5335	0	4.054	High	NO	3	Negative	NEUTRAL	NO	Pre	10	41.81	25.2333	1:DECEASED	Basal	ER-/HER2-	Died of Disease	Right	NO	Ductal/NST	MASTECTOMY	MB-5335	Breast Cancer	Breast Invasive Ductal Carcinoma	Negative	Negative	3	IDC	Negative	Primary	27	2
MB-5135	0	4.07	Moderate	NO	3	Negative	NEUTRAL	NO	Pre	10	38.59	37.3667	1:DECEASED	Basal		Died of Disease	Right	YES	Ductal/NST	BREAST CONSERVING	MB-5135	Breast Cancer	Breast Invasive Ductal Carcinoma	Negative	Negative	3	IDC	Negative	Primary	35	2
MB-4880	0	4.054	High	NO	3		NEUTRAL	NO	Post	9	69.68	210.967	0:LIVING	Basal	ER-/HER2-	Living	Right	NO	Ductal/NST	MASTECTOMY	MB-4880	Breast Cancer	Breast Invasive Ductal Carcinoma	Negative	Negative	3	IDC	Negative	Primary	27	2
MB-5057	0	4.03	High	NO	3	Negative	NEUTRAL	NO	Pre	10	39.25	56.3333	1:DECEASED	Basal	ER-/HER2-	Died of Disease	Right	NO	Ductal/NST	BREAST CONSERVING	MB-5057	Breast Cancer	Breast Invasive Ductal Carcinoma	Negative	Negative	3	IDC	Negative	Primary	15	1
MB-5102	20	6.04	High	YES	3	Negative	NEUTRAL	YES	Post	10	69.93	30.3667	1:DECEASED	Basal		Died of Disease	Left	YES	Ductal/NST	BREAST CONSERVING	MB-5102	Breast Cancer	Breast Invasive Ductal Carcinoma	Negative	Negative	3	IDC	Negative	Primary	20	2
MB-6272	3	5	Low	YES	5	Negative	NEUTRAL	NO	Pre	10	36.93	22.4	1:DECEASED	claudin-low		Died of Disease	Right	YES	Ductal/NST	BREAST CONSERVING	MB-6272	Breast Cancer	Breast Invasive Ductal Carcinoma	Negative	Negative	3	IDC	Negative	Primary	NA	NA
MB-6245	0	4.04	High	NO	5	Negative	NEUTRAL	NO	Pre	10	47.01	177.633	0:LIVING	Basal	ER-/HER2-	Living	Right	NO	Ductal/NST	BREAST CONSERVING	MB-6245	Breast Cancer	Breast Invasive Ductal Carcinoma	Negative	Negative	3	IDC	Negative	Primary	20	NA
MB-4303	0	4.03	Moderate	NO	3	Negative	NEUTRAL	NO	Post	4ER-	66.91	89.0333	1:DECEASED	Basal		Died of Other Causes	Left	YES	Ductal/NST	MASTECTOMY	MB-4303	Breast Cancer	Breast Invasive Ductal Carcinoma	Negative	Negative	3	IDC	Negative	Primary	15	1
MB-6055	2	5.05	High	YES	5	Negative	NEUTRAL	NO	Pre	10	33.08	200.433	0:LIVING	claudin-low	ER-/HER2-	Living	Left	YES	Medullary	BREAST CONSERVING	MB-6055	Breast Cancer	Breast Invasive Ductal Carcinoma	Negative	Negative	3	IDC	Negative	Primary	25	NA
MB-6336	18	6.05	Moderate	YES	5	Negative	NEUTRAL	NO	Post	2	63.22	17.2	1:DECEASED	Basal	ER-/HER2-	Died of Disease	Right	YES	Ductal/NST	MASTECTOMY	MB-6336	Breast Cancer	Breast Invasive Ductal Carcinoma	Negative	Negative	3	IDC	Negative	Primary	25	NA
MB-4351	0	4.04	Moderate	NO	3	Positve	NEUTRAL	NO	Post	1	70.27	68.1333	1:DECEASED	Her2		Died of Disease	Right	YES	Ductal/NST	BREAST CONSERVING	MB-4351	Breast Cancer	Breast Invasive Ductal Carcinoma	Negative	Negative	3	IDC	Negative	Primary	20	1
MB-5208	0	4.054	Moderate	NO	3	Negative	NEUTRAL	NO	Post	10	52.43	151.9	0:LIVING	Basal	ER-/HER2-	Living	Left	NO	Ductal/NST	MASTECTOMY	MB-5208	Breast Cancer	Breast Invasive Ductal Carcinoma	Negative	Negative	3	IDC	Negative	Primary	27	2
MB-5440	1	5.036	High	YES	3	Negative	NEUTRAL	NO	Pre	10	49.05	196.633	0:LIVING	claudin-low	ER-/HER2-	Living	Left	YES	Ductal/NST	BREAST CONSERVING	MB-5440	Breast Cancer	Breast Invasive Ductal Carcinoma	Negative	Negative	3	IDC	Negative	Primary	18	2
MB-5298	5	6.046	High	YES	3	Negative	NEUTRAL	NO	Pre	10	49.63	84.9	1:DECEASED	Basal	ER-/HER2-	Died of Disease	Right	NO	Lobular	BREAST CONSERVING	MB-5298	Breast Cancer	Breast Invasive Lobular Carcinoma	Negative	Negative	3	ILC	Negative	Primary	23	2
MB-6144	0	3.04	High	NO	5	Positve	NEUTRAL	NO	Post	10	64.55	254.933	0:LIVING	claudin-low	ER-/HER2-	Living	Left	NO	Medullary	MASTECTOMY	MB-6144	Breast Cancer	Breast Invasive Ductal Carcinoma	Negative	Negative	2	IDC	Negative	Primary	20	NA
MB-5346	3	5.16	High	YES	3	Negative	NEUTRAL	NO	Post	10	52.09	194.3	0:LIVING	Basal		Living	Left	YES	Ductal/NST	MASTECTOMY	MB-5346	Breast Cancer	Breast Invasive Ductal Carcinoma	Negative	Negative	3	IDC	Negative	Primary	80	NA
MB-6178	8	6.064	Moderate	NO	5	Negative	NEUTRAL	NO	Pre	10	38.58	33.1333	1:DECEASED	Basal	ER-/HER2-	Died of Disease	Left	NO	Ductal/NST	BREAST CONSERVING	MB-6178	Breast Cancer	Breast Invasive Ductal Carcinoma	Negative	Negative	3	IDC	Negative	Primary	32	NA
MB-6062	0	4.044	High	NO	5	Negative	NEUTRAL	NO	Pre	10	31.6	282.367	0:LIVING	claudin-low	ER-/HER2-	Living	Left	YES	Medullary	BREAST CONSERVING	MB-6062	Breast Cancer	Breast Invasive Ductal Carcinoma	Negative	Negative	3	IDC	Negative	Primary	22	NA
MB-4417	0	4.064	Moderate	NO	3	Negative	NEUTRAL	NO	Post	10	68.16	16.7	1:DECEASED	Basal		Died of Other Causes	Left	NO	Ductal/NST	MASTECTOMY	MB-4417	Breast Cancer	Breast Invasive Ductal Carcinoma	Negative	Negative	3	IDC	Negative	Primary	32	2
MB-4332	0	4.04	High	NO	3	Negative	NEUTRAL	NO	Pre	10	34.36	307.933	0:LIVING	Basal		Living	Left	YES	Ductal/NST	MASTECTOMY	MB-4332	Breast Cancer	Breast Invasive Ductal Carcinoma	Negative	Negative	3	IDC	Negative	Primary	20	1
MB-7205	2	5.05	Moderate	YES	4	Negative	NEUTRAL	YES	Pre	10	38.17	166.033	0:LIVING	Basal	ER-/HER2-	Living		YES	Ductal/NST	BREAST CONSERVING	MB-7205	Breast Cancer	Breast Invasive Ductal Carcinoma	Negative	Negative	3	IDC	Negative	Primary	25	NA
MB-7159	0	4.068	High	YES	4	Negative	NEUTRAL	YES	Post	10	60.45	21.9333	1:DECEASED	Basal		Died of Disease		YES	Ductal/NST	BREAST CONSERVING	MB-7159	Breast Cancer	Breast Invasive Ductal Carcinoma	Negative	Negative	3	IDC	Negative	Primary	34	NA
MB-4354	2	4.07	Moderate	NO	3	Positve	NEUTRAL	YES	Post	1	55.01	15.3667	1:DECEASED	Her2		Died of Disease	Left	YES	Ductal/NST	MASTECTOMY	MB-4354	Breast Cancer	Breast Invasive Ductal Carcinoma	Negative	Negative	2	IDC	Negative	Primary	35	NA
MB-6143	0	4.092	Moderate	NO	5	Negative	NEUTRAL	NO	Post	9	60.6	255.6	0:LIVING	claudin-low	ER-/HER2-	Living	Right	YES	Ductal/NST	BREAST CONSERVING	MB-6143	Breast Cancer	Breast Invasive Ductal Carcinoma	Negative	Negative	3	IDC	Negative	Primary	46	2
MB-5148	0	4.04	Low	NO	3	Positve	NEUTRAL	NO	Post	4ER+	76.72	245.233	1:DECEASED	Her2	ER-/HER2-	Died of Other Causes	Right	YES	Ductal/NST	BREAST CONSERVING	MB-5148	Breast Cancer	Breast Invasive Ductal Carcinoma	Negative	Negative	3	IDC	Negative	Primary	20	1
MB-5225	0	4.06	High	NO	3	Negative	NEUTRAL	YES	Post	10	68.01	43.2667	1:DECEASED	Basal	ER-/HER2-	Died of Disease	Left	YES	Ductal/NST	BREAST CONSERVING	MB-5225	Breast Cancer	Breast Invasive Ductal Carcinoma	Negative	Negative	3	IDC	Negative	Primary	30	2
MB-4024	0	4.05	High	NO	3	Negative	LOSS	YES	Post	1	56.14	124.1	0:LIVING	Basal		Living	Left	YES	Ductal/NST	BREAST CONSERVING	MB-4024	Breast Cancer	Breast Invasive Ductal Carcinoma	Negative	Negative	3	IDC	Negative	Primary	25	2
MB-6242	8	6.11	High	YES	5	Negative	NEUTRAL	NO	Pre	10	41.29	165.433	0:LIVING	Basal	ER-/HER2-	Living	Left	YES	Ductal/NST	BREAST CONSERVING	MB-6242	Breast Cancer	Breast Invasive Ductal Carcinoma	Negative	Negative	3	IDC	Negative	Primary	55	NA
MB-6237	0	4.04	High	NO	5	Negative	GAIN	NO	Post	10	75.62	105.2	1:DECEASED	Basal	ER-/HER2-	Died of Other Causes	Right	NO	Ductal/NST	MASTECTOMY	MB-6237	Breast Cancer	Breast Invasive Ductal Carcinoma	Negative	Negative	3	IDC	Negative	Primary	20	1
MB-5173	0	4.1	High	NO	3	Negative	NEUTRAL	YES	Post	10	69.05	22.1333	1:DECEASED	Basal	ER-/HER2-	Died of Disease	Left	NO	Ductal/NST	MASTECTOMY	MB-5173	Breast Cancer	Breast Invasive Ductal Carcinoma	Negative	Negative	3	IDC	Negative	Primary	50	2
MB-5162	0	3.03	Low	NO	3		NEUTRAL	NO	Post	4ER-	53.38	164.333	0:LIVING	claudin-low	ER-/HER2-	Living	Right	NO	Ductal/NST	MASTECTOMY	MB-5162	Breast Cancer	Breast Invasive Ductal Carcinoma	Negative	Negative	2	IDC	Negative	Primary	15	1
MB-5235	0	3.012	Moderate	NO	3	Positve	NEUTRAL	NO	Post	9	59.04	204.2	1:DECEASED	Basal	ER-/HER2-	Died of Disease	Right	YES	Ductal/NST	BREAST CONSERVING	MB-5235	Breast Cancer	Breast Invasive Ductal Carcinoma	Negative	Negative	2	IDC	Negative	Primary	6	1
MB-4931	0	4.06	High	NO	3	Negative	NEUTRAL	YES	Post	10	58.39	30.3667	1:DECEASED	claudin-low		Died of Disease	Left	NO	Ductal/NST	MASTECTOMY	MB-4931	Breast Cancer	Breast Invasive Ductal Carcinoma	Negative	Negative	3	IDC	Negative	Primary	30	2
MB-7045	0	3.04	High	NO	4	Negative	NEUTRAL	YES	Post	4ER-	61.39	94.9333	1:DECEASED	Her2	ER-/HER2-	Died of Disease	Right	YES	Ductal/NST	BREAST CONSERVING	MB-7045	Breast Cancer	Breast Invasive Ductal Carcinoma	Negative	Negative	2	IDC	Negative	Primary	20	NA
MB-7049	0	4.036	High	NO	4	Negative	NEUTRAL	NO	Pre	4ER-	48.75	102.033	0:LIVING	Basal	ER-/HER2-	Living	Right	YES	Ductal/NST	BREAST CONSERVING	MB-7049	Breast Cancer	Breast Invasive Ductal Carcinoma	Negative	Negative	3	IDC	Negative	Primary	18	NA
MB-7031	1	5.08	High	YES	4	Negative	NEUTRAL	NO	Post	10	60.58	85.3667	0:LIVING	Basal		Living	Right	YES	Ductal/NST	MASTECTOMY	MB-7031	Breast Cancer	Breast Invasive Ductal Carcinoma	Negative	Negative	3	IDC	Negative	Primary	40	NA
MB-7078	0	4.1	Moderate	NO	4	Negative	NEUTRAL	YES	Post	10	74.8	4.16667	1:DECEASED	claudin-low	ER-/HER2-	Died of Disease		YES	Ductal/NST	MASTECTOMY	MB-7078	Breast Cancer	Breast Invasive Ductal Carcinoma	Negative	Negative	3	IDC	Negative	Primary	50	NA
MB-7038	1	5.044	High	YES	4	Negative	NEUTRAL	NO	Post	10	57.62	81.0333	0:LIVING	Basal	ER-/HER2-	Living	Right	YES	Ductal/NST	BREAST CONSERVING	MB-7038	Breast Cancer	Breast Invasive Ductal Carcinoma	Negative	Negative	3	IDC	Negative	Primary	22	NA
MB-0399	11	6.09	Low	YES	1	Negative	NEUTRAL	NO	Post	4ER-	68.47	137.1	1:DECEASED	Her2	ER-/HER2-	Died of Other Causes	Left	YES	Ductal/NST	MASTECTOMY	MB-0399	Breast Cancer	Breast Invasive Ductal Carcinoma	Negative	Negative	3	IDC	Negative	Primary	45	3
MB-0265	1	4.042	Moderate	NO	1	Positve	NEUTRAL	YES	Pre	4ER+	46.44	189.133	0:LIVING	claudin-low	ER-/HER2-	Living	Right	YES	Ductal/NST	BREAST CONSERVING	MB-0265	Breast Cancer	Breast Invasive Ductal Carcinoma	Negative	Negative	2	IDC	Negative	Primary	21	2
MB-0191	0	4.05	High	NO	1	Negative	NEUTRAL	NO	Post	10	81.02	15.3	1:DECEASED	Basal		Died of Other Causes	Right	YES	Ductal/NST	BREAST CONSERVING	MB-0191	Breast Cancer	Breast Invasive Ductal Carcinoma	Negative	Negative	3	IDC	Negative	Primary	25	2
MB-0558	0	4.056		NO	1	Negative	GAIN	NO	Post	10	69.88	97.8333	1:DECEASED	claudin-low	ER-/HER2-	Died of Other Causes	Right	NO	Ductal/NST	MASTECTOMY	MB-0558	Breast Cancer	Breast Invasive Ductal Carcinoma	Negative	Negative	3	IDC	Negative	Primary	28	2
MB-0639	0	4.036	High	YES	1	Negative	NEUTRAL	NO	Post	10	50.39	75.4	0:LIVING	Basal		Living	Left	YES	Ductal/NST	BREAST CONSERVING	MB-0639	Breast Cancer	Breast Invasive Ductal Carcinoma	Negative	Negative	3	IDC	Negative	Primary	18	1
MB-0318	0	1.036	High	NO	1	Negative	NEUTRAL	NO	Post	4ER-	58.01	168.7	0:LIVING	Normal	ER-/HER2-	Living	Left	NO	Other	MASTECTOMY	MB-0318	Breast Cancer	Breast	Negative	Negative	NA	BREAST	Negative	Primary	18	1
MB-6251	1	5.06	High	YES	5	Negative	LOSS	NO	Pre	10	48.59	14.7	1:DECEASED	Basal		Died of Disease	Right	YES	Ductal/NST	MASTECTOMY	MB-6251	Breast Cancer	Breast Invasive Ductal Carcinoma	Negative	Negative	3	IDC	Negative	Primary	30	2
MB-0489	0	4.02	Low	YES	1	Negative	GAIN	YES	Pre	4ER-	41.46	90.5667	0:LIVING	claudin-low	ER-/HER2-	Living	Right	NO	Ductal/NST	MASTECTOMY	MB-0489	Breast Cancer	Breast Invasive Ductal Carcinoma	Negative	Negative	3	IDC	Negative	Primary	10	1
MB-5450	0	4.024	Low	NO	3	Negative	NEUTRAL	NO	Pre	10	38.92	190.2	0:LIVING	claudin-low	ER-/HER2-	Living	Right	YES	Ductal/NST	BREAST CONSERVING	MB-5450	Breast Cancer	Breast Invasive Ductal Carcinoma	Negative	Negative	3	IDC	Negative	Primary	12	1
MB-5155	3	2.06	Moderate	YES	3	Negative	NEUTRAL	YES	Post	4ER-	51.08	259.933	0:LIVING	Normal		Living	Right	YES	Ductal/NST	BREAST CONSERVING	MB-5155	Breast Cancer	Breast Invasive Ductal Carcinoma	Negative	Negative	NA	IDC	Negative	Primary	30	2
MB-0100	0	4.078	Low	YES	1	Negative	NEUTRAL	NO	Post	10	68.68	8.06667	1:DECEASED	Basal	ER-/HER2-	Died of Disease	Right	YES	Ductal/NST	MASTECTOMY	MB-0100	Breast Cancer	Breast Invasive Ductal Carcinoma	Negative	Negative	3	IDC	Negative	Primary	39	2
MB-5572	0	4.03		NO	3	Negative	NEUTRAL	NO	Pre	10	47.88	178.633	0:LIVING	claudin-low	ER-/HER2-	Living	Right	YES	Ductal/NST	BREAST CONSERVING	MB-5572	Breast Cancer	Breast Invasive Ductal Carcinoma	Negative	Negative	3	IDC	Negative	Primary	15	1
MB-5655	0	4.05	High	NO	3	Negative	NEUTRAL	YES	Post	10	67.57	191.8	0:LIVING	Basal	ER-/HER2-	Living	Right	NO	Ductal/NST	MASTECTOMY	MB-5655	Breast Cancer	Breast Invasive Ductal Carcinoma	Negative	Negative	3	IDC	Negative	Primary	25	2
MB-5577	8	6.12	High	NO	3	Positve	NEUTRAL	YES	Post	3	68.64	55.4	1:DECEASED	claudin-low	ER+/HER2- High Prolif	Died of Disease	Right	NO	Lobular	MASTECTOMY	MB-5577	Breast Cancer	Breast Invasive Lobular Carcinoma	Negative	Negative	3	ILC	Negative	Primary	60	3
MB-0200	0	4.076	Moderate	NO	1	Negative	NEUTRAL	NO	Post	10	69.86	130.867	1:DECEASED	Basal		Died of Disease	Right	YES	Medullary	MASTECTOMY	MB-0200	Breast Cancer	Breast Invasive Ductal Carcinoma	Negative	Negative	3	IDC	Negative	Primary	38	2
MB-5633	7	6.06	Moderate	YES	3	Negative	NEUTRAL	NO	Post	4ER-	62.7	35.0333	1:DECEASED	claudin-low	ER-/HER2-	Died of Disease	Left	YES	Ductal/NST	MASTECTOMY	MB-5633	Breast Cancer	Breast Invasive Ductal Carcinoma	Negative	Negative	3	IDC	Negative	Primary	30	3
MB-0278	3	5.106	Moderate	YES	1	Positve	NEUTRAL	NO	Pre	10	34.3	5.83333	1:DECEASED	Basal	ER-/HER2-	Died of Disease		NO	Ductal/NST		MB-0278	Breast Cancer	Breast Invasive Ductal Carcinoma	Negative	Negative	3	IDC	Negative	Primary	53	3
MB-0627	0	5.04	Moderate	NO	1	Negative	NEUTRAL	NO	Post	4ER-	54.1	0.766667	0:LIVING	claudin-low	ER-/HER2-	Living	Right	NO	Ductal/NST	MASTECTOMY	MB-0627	Breast Cancer	Breast Invasive Ductal Carcinoma	Negative	Negative	3	IDC	Negative	Primary	20	NA
MB-0634	0	4.01	Moderate	NO	1	Positve	NEUTRAL	NO	Post	4ER+	55.99	17.7667	0:LIVING	claudin-low		Living	Right	NO	Lobular	MASTECTOMY	MB-0634	Breast Cancer	Breast Invasive Lobular Carcinoma	Negative	Negative	2	ILC	Negative	Primary	5	NA
MB-5624	1	5.05	High	YES	3	Negative	NEUTRAL	YES	Post	10	55.43	136	0:LIVING	Basal		Living	Right	YES	Ductal/NST	BREAST CONSERVING	MB-5624	Breast Cancer	Breast Invasive Ductal Carcinoma	Negative	Negative	3	IDC	Negative	Primary	25	NA
MB-5566	14	6.064	High	YES	3	Negative	NEUTRAL	YES	Pre	10	38.44	234.4	0:LIVING	Basal	ER-/HER2-	Living	Right	YES	Ductal/NST	BREAST CONSERVING	MB-5566	Breast Cancer	Breast Invasive Ductal Carcinoma	Negative	Negative	3	IDC	Negative	Primary	32	NA
MB-0127	1	4.026		YES	1	Positve	NEUTRAL	YES	Post	3	52.11	132.067	0:LIVING	Normal	ER+/HER2- Low Prolif	Living	Right	YES	Ductal/NST	BREAST CONSERVING	MB-0127	Breast Cancer	Breast Invasive Ductal Carcinoma	Negative	Negative	2	IDC	Negative	Primary	13	2
MB-0414	0	4.042	Low	NO	1	Negative	LOSS	NO	Post	10	72.16	76.6333	0:LIVING	claudin-low	ER-/HER2-	Living	Left	YES	Ductal/NST	BREAST CONSERVING	MB-0414	Breast Cancer	Breast Invasive Ductal Carcinoma	Negative	Negative	3	IDC	Negative	Primary	21	2
MB-0259	9	6	High	YES	1	Negative	GAIN	NO	Pre	9	38.99	11.8667	1:DECEASED	Basal	ER-/HER2-	Died of Disease		NO	Ductal/NST		MB-0259	Breast Cancer	Breast Invasive Ductal Carcinoma	Negative	Negative	3	IDC	Negative	Primary	NA	3
MB-0396	0	4.054	High	YES	1	Negative	NEUTRAL	NO	Post	10	56.45	60.6667	0:LIVING	Basal	ER-/HER2-	Living	Left	YES	Ductal/NST	BREAST CONSERVING	MB-0396	Breast Cancer	Breast Invasive Ductal Carcinoma	Negative	Negative	3	IDC	Negative	Primary	27	2
MB-0874	0	4.078	High	YES	1	Negative	NEUTRAL	NO	Post	10	59.22	16.6	1:DECEASED	Basal	ER-/HER2-	Died of Disease	Left	YES	Ductal/NST	MASTECTOMY	MB-0874	Breast Cancer	Breast Invasive Ductal Carcinoma	Negative	Negative	3	IDC	Negative	Primary	39	2
MB-0179	7	6.068	Low	YES	1	Negative	GAIN	NO	Post	4ER-	56.39	17.9333	1:DECEASED	claudin-low	ER-/HER2-	Died of Disease	Right	YES	Ductal/NST	MASTECTOMY	MB-0179	Breast Cancer	Breast Invasive Ductal Carcinoma	Negative	Negative	3	IDC	Negative	Primary	34	3
MB-0269	2	5.052	Low	YES	1	Negative	NEUTRAL	NO	Pre	4ER-	45.39	22.2333	0:LIVING	claudin-low	ER-/HER2-	Living	Right	YES	Ductal/NST	MASTECTOMY	MB-0269	Breast Cancer	Breast Invasive Ductal Carcinoma	Negative	Negative	3	IDC	Negative	Primary	26	2
MB-0582	0	4.06	High	NO	1	Negative	NEUTRAL	NO	Post	10	84.76	15.5333	1:DECEASED	Basal	ER-/HER2-	Died of Other Causes	Right	NO	Lobular	MASTECTOMY	MB-0582	Breast Cancer	Breast Invasive Lobular Carcinoma	Negative	Negative	3	ILC	Negative	Primary	30	2
MB-0901	3	5.066	High	YES	1	Negative	NEUTRAL	NO	Post	10	68.19	136.167	0:LIVING	Basal		Living	Left	YES	Ductal/NST	BREAST CONSERVING	MB-0901	Breast Cancer	Breast Invasive Ductal Carcinoma	Negative	Negative	3	IDC	Negative	Primary	33	2
MB-0464	17	6.026	Low	YES	1	Negative	LOSS	NO	Post	9	58.98	39.3	1:DECEASED	Basal	ER-/HER2-	Died of Disease	Right	YES	Ductal/NST	MASTECTOMY	MB-0464	Breast Cancer	Breast Invasive Ductal Carcinoma	Negative	Negative	3	IDC	Negative	Primary	13	3
MB-0163	1	5.054	High	NO	1	Negative	NEUTRAL	NO	Post	10	84.73	98.1	1:DECEASED	Basal		Died of Other Causes		NO	Ductal/NST	BREAST CONSERVING	MB-0163	Breast Cancer	Breast Invasive Ductal Carcinoma	Negative	Negative	3	IDC	Negative	Primary	27	NA
MB-0149	0	4.078	Low	NO	1	Negative	LOSS	NO	Post	10	77.13	51.7	1:DECEASED	Basal	ER-/HER2-	Died of Other Causes	Right	YES	Ductal/NST	BREAST CONSERVING	MB-0149	Breast Cancer	Breast Invasive Ductal Carcinoma	Negative	Negative	3	IDC	Negative	Primary	39	2
MB-0350	0	5.16	High	NO	1	Negative	NEUTRAL	NO	Pre	10	49.05	46.0667	1:DECEASED	Basal		Died of Disease		NO	Ductal/NST		MB-0350	Breast Cancer	Breast Invasive Ductal Carcinoma	Negative	Negative	3	IDC	Negative	Primary	80	2
MB-0495	7	6.038	Low	YES	1	Positve	NEUTRAL	YES	Post	4ER+	63.19	71.8	1:DECEASED	claudin-low	ER-/HER2-	Died of Disease	Right	YES	Ductal/NST	MASTECTOMY	MB-0495	Breast Cancer	Breast Invasive Ductal Carcinoma	Negative	Negative	3	IDC	Negative	Primary	19	2
MB-0470	0	2.03		NO	1	Positve	LOSS	YES	Post	4ER+	61.78	88.2333	0:LIVING	claudin-low		Living	Left	YES	Lobular	BREAST CONSERVING	MB-0470	Breast Cancer	Breast Invasive Lobular Carcinoma	Negative	Negative	1	ILC	Negative	Primary	15	1
MB-0303	0	4.022	Low	NO	1	Negative	NEUTRAL	YES	Pre	10	47.71	60.1333	0:LIVING	claudin-low	ER-/HER2-	Living	Left	NO	Ductal/NST	MASTECTOMY	MB-0303	Breast Cancer	Breast Invasive Ductal Carcinoma	Negative	Negative	3	IDC	Negative	Primary	11	1
MB-0340	3	5.032	High	NO	1	Positve	NEUTRAL	YES	Post	10	79.97	164.733	0:LIVING	Basal	ER-/HER2-	Living	Right	YES	Ductal/NST	MASTECTOMY	MB-0340	Breast Cancer	Breast Invasive Ductal Carcinoma	Negative	Negative	3	IDC	Negative	Primary	16	2
MB-0502	5	6.06	Low	YES	1	Positve	NEUTRAL	YES	Post	4ER+	56.41	82.1	0:LIVING	claudin-low	ER-/HER2-	Living	Left	YES	Ductal/NST	BREAST CONSERVING	MB-0502	Breast Cancer	Breast Invasive Ductal Carcinoma	Negative	Negative	3	IDC	Negative	Primary	30	2
MB-0289	0	4.04		NO	1	Positve	NEUTRAL	YES	Post	4ER+	75.91	71.6	1:DECEASED	claudin-low	ER-/HER2-	Died of Other Causes	Right	YES	Ductal/NST	MASTECTOMY	MB-0289	Breast Cancer	Breast Invasive Ductal Carcinoma	Negative	Negative	3	IDC	Negative	Primary	20	2
MB-0436	0	4.026	Moderate	NO	1	Negative	NEUTRAL	NO	Post	4ER-	88.29	75.5	1:DECEASED	Her2	ER-/HER2-	Died of Other Causes	Left	YES	Ductal/NST	BREAST CONSERVING	MB-0436	Breast Cancer	Breast Invasive Ductal Carcinoma	Negative	Negative	3	IDC	Negative	Primary	13	1
MB-0211	13	6.08	Moderate	NO	1	Positve	NEUTRAL	NO	Pre	9	42.95	44.8	1:DECEASED	claudin-low	ER+/HER2- Low Prolif	Died of Disease	Left	NO	Ductal/NST	MASTECTOMY	MB-0211	Breast Cancer	Breast Invasive Ductal Carcinoma	Negative	Negative	3	IDC	Negative	Primary	40	NA
MB-0588	0	3.044	High	NO	1	Negative	NEUTRAL	NO	Post	4ER-	76.35	119.733	0:LIVING	Normal	ER+/HER2- Low Prolif	Living	Right	NO	Ductal/NST	MASTECTOMY	MB-0588	Breast Cancer	Breast Invasive Ductal Carcinoma	Negative	Negative	2	IDC	Negative	Primary	22	2
MB-0188	2	4.09	High	YES	1	Positve	NEUTRAL	NO	Post	3	82.65	31.3	1:DECEASED	Her2		Died of Disease	Right	YES	Lobular	MASTECTOMY	MB-0188	Breast Cancer	Breast Invasive Lobular Carcinoma	Negative	Negative	2	ILC	Negative	Primary	45	2
MB-0617	0	2.08	Low	NO	1	Positve	NEUTRAL	YES	Post	4ER+	72.14	92.9667	1:DECEASED	claudin-low	ER-/HER2-	Died of Other Causes	Right	NO	Mucinous	MASTECTOMY	MB-0617	Breast Cancer	Breast Invasive Mixed Mucinous Carcinoma	Negative	Negative	1	IMMC	Negative	Primary	40	2
MB-7225	3	5.076	High	YES	4	Negative	GAIN	YES	Pre	10	49.61	55	1:DECEASED	Basal		Died of Disease		YES	Ductal/NST	MASTECTOMY	MB-7225	Breast Cancer	Breast Invasive Ductal Carcinoma	Negative	Negative	3	IDC	Negative	Primary	38	NA
MB-7089	1	5.036	Moderate	YES	4	Negative	GAIN	NO	Pre	10	47.7	118.9	0:LIVING	claudin-low	ER-/HER2-	Living	Right	YES	Ductal/NST	BREAST CONSERVING	MB-7089	Breast Cancer	Breast Invasive Ductal Carcinoma	Negative	Negative	3	IDC	Negative	Primary	18	NA
MB-7030	1	4.1	Low	NO	4	Positve	NEUTRAL	YES	Post	4ER+	74.21	31.3333	1:DECEASED	Basal	ER-/HER2-	Died of Other Causes	Right	YES	Other	MASTECTOMY	MB-7030	Breast Cancer	Breast	Negative	Negative	2	BREAST	Negative	Primary	50	NA
MB-7119	2	5.046	High	YES	4	Negative	NEUTRAL	YES	Post	10	54.53	128.367	0:LIVING	Basal	ER-/HER2-	Living	Left	YES	Ductal/NST	BREAST CONSERVING	MB-7119	Breast Cancer	Breast Invasive Ductal Carcinoma	Negative	Negative	3	IDC	Negative	Primary	23	NA
MB-7012	0	4.04	High	YES	4	Negative	NEUTRAL	NO	Post	10	60.96	19.8333	1:DECEASED	Basal	ER-/HER2-	Died of Disease	Left	YES	Ductal/NST	BREAST CONSERVING	MB-7012	Breast Cancer	Breast Invasive Ductal Carcinoma	Negative	Negative	3	IDC	Negative	Primary	20	NA
MB-0174	0	4.048	Low	YES	1	Negative	NEUTRAL	NO	Post	4ER-	59.18	78.7667	0:LIVING	claudin-low	ER-/HER2-	Living	Left	YES	Ductal/NST	BREAST CONSERVING	MB-0174	Breast Cancer	Breast Invasive Ductal Carcinoma	Negative	Negative	3	IDC	Negative	Primary	24	2
MB-7039	1	4.124	Moderate	NO	4	Positve	NEUTRAL	YES	Post	4ER+	78.19	49.2	1:DECEASED	Basal	ER-/HER2-	Died of Disease	Left	NO	Mixed	MASTECTOMY	MB-7039	Breast Cancer	Breast Mixed Ductal and Lobular Carcinoma	Negative	Negative	2	MDLC	Negative	Primary	62	NA
MB-5547	1	5.06	Moderate	YES	3	Negative	NEUTRAL	NO	Pre	10	43.08	98.5667	0:LIVING	Basal	ER-/HER2-	Living	Right	YES	Ductal/NST	BREAST CONSERVING	MB-5547	Breast Cancer	Breast Invasive Ductal Carcinoma	Negative	Negative	3	IDC	Negative	Primary	30	2
MB-5465	0	4.05	Low	NO	3	Negative	LOSS	YES	Post	10	69.83	18.8	1:DECEASED	Basal	ER-/HER2-	Died of Disease	Right	YES	Ductal/NST	BREAST CONSERVING	MB-5465	Breast Cancer	Breast Invasive Ductal Carcinoma	Negative	Negative	3	IDC	Negative	Primary	25	2
