# Supplementary material for: High Throughput Transcriptome Data Analysis and Computational Verification Reveal Immunotherapy Biomarkers of Compound Kushen Injection for Treating Triple-Negative Breast Cancer
Source: Front Oncol. 2021 Sep 17;11:747300. doi: 10.3389/fonc.2021.747300 (PMC8484800; doi:10.3389/fonc.2021.747300)
Supplement: Supplementary file 3 [file Table_3.xlsx]

## Sheet: Sheet1
Supplementary table 3. Information for 107 primary TNBC patients included in the study (from GSE58812).
title	geo_accession	status	submission_date	last_update_date	type	channel_count	source_name_ch1	organism_ch1	characteristics_ch1	characteristics_ch1.1	characteristics_ch1.2	characteristics_ch1.3	characteristics_ch1.4	characteristics_ch1.5	characteristics_ch1.6	characteristics_ch1.7	characteristics_ch1.8	molecule_ch1	extract_protocol_ch1	label_ch1	label_protocol_ch1	taxid_ch1	hyb_protocol	scan_protocol	description	data_processing	platform_id	contact_name	contact_department	contact_institute	contact_address	contact_city	contact_zip/postal_code	contact_country	supplementary_file	data_row_count	age at diag:ch1	death:ch1	diagnosis:ch1	er-ihc:ch1	her2-ihc:ch1	meta:ch1	mfs (days):ch1	os (days):ch1	pr-ihc:ch1
GP_001	GSM1419942	Public on May 19 2015	Jun 25 2014	May 19 2015	RNA	1	Breast tumor biospsie	Homo sapiens	diagnosis: triple negative breast cancer	age at diag: 72.79124	meta: 1	mfs (days): 1184	death: 1	os (days): 1520	er-ihc: 0	pr-ihc: 0	her2-ihc: 0	total RNA	Total RNA was prepared using the RNeasy® Mini kit (Qiagen, Valencia, CA). The integrity of the RNA was assessed for each sample using an Agilent 2100 Bioanalyzer (Agilent, Palo Alto, CA).	Biotin	According to manufacturer protocol	9606	Double-stranded complementary DNA (cDNA) and labeled complementary RNA (cRNA) were synthesized from the total RNA and hybridized to the Affymetrix Human U133 Plus 2 gene chips (Affymetrix, Santa Clara, CA).	The chips were further processed and scanned according to the manufacturer’s protocol using the GeneChip Scanner 3000 7G.	Triple-negative breast cancer tumours	The arrays were normzalized using the MAS 5.0 Affymetrix software (Expression Console - Affymetrix).	GPL570	Wilfried,,Gouraud	Integrated Center of Oncology René Gauducheau	ICO - UMGC	bd Jacques Monod	Saint Herblain	44805	France	ftp://ftp.ncbi.nlm.nih.gov/geo/samples/GSM1419nnn/GSM1419942/suppl/GSM1419942_GP_001.CEL.gz	54675	72.7912	1	triple negative breast cancer	0	0	1	1184	1520	0
GP_002	GSM1419943	Public on May 19 2015	Jun 25 2014	May 19 2015	RNA	1	Breast tumor biospsie	Homo sapiens	diagnosis: triple negative breast cancer	age at diag: 66.26421	meta: 1	mfs (days): 984	death: 1	os (days): 1281	er-ihc: 0	pr-ihc: 0	her2-ihc: 0	total RNA	Total RNA was prepared using the RNeasy® Mini kit (Qiagen, Valencia, CA). The integrity of the RNA was assessed for each sample using an Agilent 2100 Bioanalyzer (Agilent, Palo Alto, CA).	Biotin	According to manufacturer protocol	9606	Double-stranded complementary DNA (cDNA) and labeled complementary RNA (cRNA) were synthesized from the total RNA and hybridized to the Affymetrix Human U133 Plus 2 gene chips (Affymetrix, Santa Clara, CA).	The chips were further processed and scanned according to the manufacturer’s protocol using the GeneChip Scanner 3000 7G.	Triple-negative breast cancer tumours	The arrays were normzalized using the MAS 5.0 Affymetrix software (Expression Console - Affymetrix).	GPL570	Wilfried,,Gouraud	Integrated Center of Oncology René Gauducheau	ICO - UMGC	bd Jacques Monod	Saint Herblain	44805	France	ftp://ftp.ncbi.nlm.nih.gov/geo/samples/GSM1419nnn/GSM1419943/suppl/GSM1419943_GP_002.CEL.gz	54675	66.2642	1	triple negative breast cancer	0	0	1	984	1281	0
GP_003	GSM1419944	Public on May 19 2015	Jun 25 2014	May 19 2015	RNA	1	Breast tumor biospsie	Homo sapiens	diagnosis: triple negative breast cancer	age at diag: 67.75633	meta: 1	mfs (days): 877	death: 1	os (days): 1066	er-ihc: 0	pr-ihc: 0	her2-ihc: 0	total RNA	Total RNA was prepared using the RNeasy® Mini kit (Qiagen, Valencia, CA). The integrity of the RNA was assessed for each sample using an Agilent 2100 Bioanalyzer (Agilent, Palo Alto, CA).	Biotin	According to manufacturer protocol	9606	Double-stranded complementary DNA (cDNA) and labeled complementary RNA (cRNA) were synthesized from the total RNA and hybridized to the Affymetrix Human U133 Plus 2 gene chips (Affymetrix, Santa Clara, CA).	The chips were further processed and scanned according to the manufacturer’s protocol using the GeneChip Scanner 3000 7G.	Triple-negative breast cancer tumours	The arrays were normzalized using the MAS 5.0 Affymetrix software (Expression Console - Affymetrix).	GPL570	Wilfried,,Gouraud	Integrated Center of Oncology René Gauducheau	ICO - UMGC	bd Jacques Monod	Saint Herblain	44805	France	ftp://ftp.ncbi.nlm.nih.gov/geo/samples/GSM1419nnn/GSM1419944/suppl/GSM1419944_GP_003.CEL.gz	54675	67.7563	1	triple negative breast cancer	0	0	1	877	1066	0
GP_004	GSM1419945	Public on May 19 2015	Jun 25 2014	May 19 2015	RNA	1	Breast tumor biospsie	Homo sapiens	diagnosis: triple negative breast cancer	age at diag: 49.54963	meta: 1	mfs (days): 905	death: 1	os (days): 1050	er-ihc: 0	pr-ihc: 0	her2-ihc: 0	total RNA	Total RNA was prepared using the RNeasy® Mini kit (Qiagen, Valencia, CA). The integrity of the RNA was assessed for each sample using an Agilent 2100 Bioanalyzer (Agilent, Palo Alto, CA).	Biotin	According to manufacturer protocol	9606	Double-stranded complementary DNA (cDNA) and labeled complementary RNA (cRNA) were synthesized from the total RNA and hybridized to the Affymetrix Human U133 Plus 2 gene chips (Affymetrix, Santa Clara, CA).	The chips were further processed and scanned according to the manufacturer’s protocol using the GeneChip Scanner 3000 7G.	Triple-negative breast cancer tumours	The arrays were normzalized using the MAS 5.0 Affymetrix software (Expression Console - Affymetrix).	GPL570	Wilfried,,Gouraud	Integrated Center of Oncology René Gauducheau	ICO - UMGC	bd Jacques Monod	Saint Herblain	44805	France	ftp://ftp.ncbi.nlm.nih.gov/geo/samples/GSM1419nnn/GSM1419945/suppl/GSM1419945_GP_004.CEL.gz	54675	49.5496	1	triple negative breast cancer	0	0	1	905	1050	0
GP_005	GSM1419946	Public on May 19 2015	Jun 25 2014	May 19 2015	RNA	1	Breast tumor biospsie	Homo sapiens	diagnosis: triple negative breast cancer	age at diag: 84.63245	meta: 1	mfs (days): 340	death: 1	os (days): 422	er-ihc: 0	pr-ihc: 0	her2-ihc: 0	total RNA	Total RNA was prepared using the RNeasy® Mini kit (Qiagen, Valencia, CA). The integrity of the RNA was assessed for each sample using an Agilent 2100 Bioanalyzer (Agilent, Palo Alto, CA).	Biotin	According to manufacturer protocol	9606	Double-stranded complementary DNA (cDNA) and labeled complementary RNA (cRNA) were synthesized from the total RNA and hybridized to the Affymetrix Human U133 Plus 2 gene chips (Affymetrix, Santa Clara, CA).	The chips were further processed and scanned according to the manufacturer’s protocol using the GeneChip Scanner 3000 7G.	Triple-negative breast cancer tumours	The arrays were normzalized using the MAS 5.0 Affymetrix software (Expression Console - Affymetrix).	GPL570	Wilfried,,Gouraud	Integrated Center of Oncology René Gauducheau	ICO - UMGC	bd Jacques Monod	Saint Herblain	44805	France	ftp://ftp.ncbi.nlm.nih.gov/geo/samples/GSM1419nnn/GSM1419946/suppl/GSM1419946_GP_005.CEL.gz	54675	84.6325	1	triple negative breast cancer	0	0	1	340	422	0
GP_006	GSM1419947	Public on May 19 2015	Jun 25 2014	May 19 2015	RNA	1	Breast tumor biospsie	Homo sapiens	diagnosis: triple negative breast cancer	age at diag: 36.98015	meta: 0	mfs (days): 2081	death: 0	os (days): 2081	er-ihc: 0	pr-ihc: 0	her2-ihc: 0	total RNA	Total RNA was prepared using the RNeasy® Mini kit (Qiagen, Valencia, CA). The integrity of the RNA was assessed for each sample using an Agilent 2100 Bioanalyzer (Agilent, Palo Alto, CA).	Biotin	According to manufacturer protocol	9606	Double-stranded complementary DNA (cDNA) and labeled complementary RNA (cRNA) were synthesized from the total RNA and hybridized to the Affymetrix Human U133 Plus 2 gene chips (Affymetrix, Santa Clara, CA).	The chips were further processed and scanned according to the manufacturer’s protocol using the GeneChip Scanner 3000 7G.	Triple-negative breast cancer tumours	The arrays were normzalized using the MAS 5.0 Affymetrix software (Expression Console - Affymetrix).	GPL570	Wilfried,,Gouraud	Integrated Center of Oncology René Gauducheau	ICO - UMGC	bd Jacques Monod	Saint Herblain	44805	France	ftp://ftp.ncbi.nlm.nih.gov/geo/samples/GSM1419nnn/GSM1419947/suppl/GSM1419947_GP_006.CEL.gz	54675	36.9802	0	triple negative breast cancer	0	0	0	2081	2081	0
GP_007	GSM1419948	Public on May 19 2015	Jun 25 2014	May 19 2015	RNA	1	Breast tumor biospsie	Homo sapiens	diagnosis: triple negative breast cancer	age at diag: 59.01985	meta: 0	mfs (days): 4517	death: 0	os (days): 4517	er-ihc: 0	pr-ihc: 0	her2-ihc: 0	total RNA	Total RNA was prepared using the RNeasy® Mini kit (Qiagen, Valencia, CA). The integrity of the RNA was assessed for each sample using an Agilent 2100 Bioanalyzer (Agilent, Palo Alto, CA).	Biotin	According to manufacturer protocol	9606	Double-stranded complementary DNA (cDNA) and labeled complementary RNA (cRNA) were synthesized from the total RNA and hybridized to the Affymetrix Human U133 Plus 2 gene chips (Affymetrix, Santa Clara, CA).	The chips were further processed and scanned according to the manufacturer’s protocol using the GeneChip Scanner 3000 7G.	Triple-negative breast cancer tumours	The arrays were normzalized using the MAS 5.0 Affymetrix software (Expression Console - Affymetrix).	GPL570	Wilfried,,Gouraud	Integrated Center of Oncology René Gauducheau	ICO - UMGC	bd Jacques Monod	Saint Herblain	44805	France	ftp://ftp.ncbi.nlm.nih.gov/geo/samples/GSM1419nnn/GSM1419948/suppl/GSM1419948_GP_007.CEL.gz	54675	59.0198	0	triple negative breast cancer	0	0	0	4517	4517	0
GP_008	GSM1419949	Public on May 19 2015	Jun 25 2014	May 19 2015	RNA	1	Breast tumor biospsie	Homo sapiens	diagnosis: triple negative breast cancer	age at diag: 68.18891	meta: 0	mfs (days): 3070	death: 0	os (days): 3070	er-ihc: 0	pr-ihc: 0	her2-ihc: 0	total RNA	Total RNA was prepared using the RNeasy® Mini kit (Qiagen, Valencia, CA). The integrity of the RNA was assessed for each sample using an Agilent 2100 Bioanalyzer (Agilent, Palo Alto, CA).	Biotin	According to manufacturer protocol	9606	Double-stranded complementary DNA (cDNA) and labeled complementary RNA (cRNA) were synthesized from the total RNA and hybridized to the Affymetrix Human U133 Plus 2 gene chips (Affymetrix, Santa Clara, CA).	The chips were further processed and scanned according to the manufacturer’s protocol using the GeneChip Scanner 3000 7G.	Triple-negative breast cancer tumours	The arrays were normzalized using the MAS 5.0 Affymetrix software (Expression Console - Affymetrix).	GPL570	Wilfried,,Gouraud	Integrated Center of Oncology René Gauducheau	ICO - UMGC	bd Jacques Monod	Saint Herblain	44805	France	ftp://ftp.ncbi.nlm.nih.gov/geo/samples/GSM1419nnn/GSM1419949/suppl/GSM1419949_GP_008.CEL.gz	54675	68.1889	0	triple negative breast cancer	0	0	0	3070	3070	0
GP_009	GSM1419950	Public on May 19 2015	Jun 25 2014	May 19 2015	RNA	1	Breast tumor biospsie	Homo sapiens	diagnosis: triple negative breast cancer	age at diag: 67.80835	meta: 1	mfs (days): 395	death: 1	os (days): 618	er-ihc: 0	pr-ihc: 0	her2-ihc: 0	total RNA	Total RNA was prepared using the RNeasy® Mini kit (Qiagen, Valencia, CA). The integrity of the RNA was assessed for each sample using an Agilent 2100 Bioanalyzer (Agilent, Palo Alto, CA).	Biotin	According to manufacturer protocol	9606	Double-stranded complementary DNA (cDNA) and labeled complementary RNA (cRNA) were synthesized from the total RNA and hybridized to the Affymetrix Human U133 Plus 2 gene chips (Affymetrix, Santa Clara, CA).	The chips were further processed and scanned according to the manufacturer’s protocol using the GeneChip Scanner 3000 7G.	Triple-negative breast cancer tumours	The arrays were normzalized using the MAS 5.0 Affymetrix software (Expression Console - Affymetrix).	GPL570	Wilfried,,Gouraud	Integrated Center of Oncology René Gauducheau	ICO - UMGC	bd Jacques Monod	Saint Herblain	44805	France	ftp://ftp.ncbi.nlm.nih.gov/geo/samples/GSM1419nnn/GSM1419950/suppl/GSM1419950_GP_009.CEL.gz	54675	67.8084	1	triple negative breast cancer	0	0	1	395	618	0
GP_010	GSM1419951	Public on May 19 2015	Jun 25 2014	May 19 2015	RNA	1	Breast tumor biospsie	Homo sapiens	diagnosis: triple negative breast cancer	age at diag: 43.55921	meta: 0	mfs (days): 5150	death: 0	os (days): 5150	er-ihc: 0	pr-ihc: 0	her2-ihc: 0	total RNA	Total RNA was prepared using the RNeasy® Mini kit (Qiagen, Valencia, CA). The integrity of the RNA was assessed for each sample using an Agilent 2100 Bioanalyzer (Agilent, Palo Alto, CA).	Biotin	According to manufacturer protocol	9606	Double-stranded complementary DNA (cDNA) and labeled complementary RNA (cRNA) were synthesized from the total RNA and hybridized to the Affymetrix Human U133 Plus 2 gene chips (Affymetrix, Santa Clara, CA).	The chips were further processed and scanned according to the manufacturer’s protocol using the GeneChip Scanner 3000 7G.	Triple-negative breast cancer tumours	The arrays were normzalized using the MAS 5.0 Affymetrix software (Expression Console - Affymetrix).	GPL570	Wilfried,,Gouraud	Integrated Center of Oncology René Gauducheau	ICO - UMGC	bd Jacques Monod	Saint Herblain	44805	France	ftp://ftp.ncbi.nlm.nih.gov/geo/samples/GSM1419nnn/GSM1419951/suppl/GSM1419951_GP_010.CEL.gz	54675	43.5592	0	triple negative breast cancer	0	0	0	5150	5150	0
GP_011	GSM1419952	Public on May 19 2015	Jun 25 2014	May 19 2015	RNA	1	Breast tumor biospsie	Homo sapiens	diagnosis: triple negative breast cancer	age at diag: 62.03149	meta: 0	mfs (days): 4996	death: 0	os (days): 4996	er-ihc: 0	pr-ihc: 0	her2-ihc: 0	total RNA	Total RNA was prepared using the RNeasy® Mini kit (Qiagen, Valencia, CA). The integrity of the RNA was assessed for each sample using an Agilent 2100 Bioanalyzer (Agilent, Palo Alto, CA).	Biotin	According to manufacturer protocol	9606	Double-stranded complementary DNA (cDNA) and labeled complementary RNA (cRNA) were synthesized from the total RNA and hybridized to the Affymetrix Human U133 Plus 2 gene chips (Affymetrix, Santa Clara, CA).	The chips were further processed and scanned according to the manufacturer’s protocol using the GeneChip Scanner 3000 7G.	Triple-negative breast cancer tumours	The arrays were normzalized using the MAS 5.0 Affymetrix software (Expression Console - Affymetrix).	GPL570	Wilfried,,Gouraud	Integrated Center of Oncology René Gauducheau	ICO - UMGC	bd Jacques Monod	Saint Herblain	44805	France	ftp://ftp.ncbi.nlm.nih.gov/geo/samples/GSM1419nnn/GSM1419952/suppl/GSM1419952_GP_011.CEL.gz	54675	62.0315	0	triple negative breast cancer	0	0	0	4996	4996	0
GP_012	GSM1419953	Public on May 19 2015	Jun 25 2014	May 19 2015	RNA	1	Breast tumor biospsie	Homo sapiens	diagnosis: triple negative breast cancer	age at diag: 65.05681	meta: 1	mfs (days): 419	death: 1	os (days): 480	er-ihc: 0	pr-ihc: 0	her2-ihc: 0	total RNA	Total RNA was prepared using the RNeasy® Mini kit (Qiagen, Valencia, CA). The integrity of the RNA was assessed for each sample using an Agilent 2100 Bioanalyzer (Agilent, Palo Alto, CA).	Biotin	According to manufacturer protocol	9606	Double-stranded complementary DNA (cDNA) and labeled complementary RNA (cRNA) were synthesized from the total RNA and hybridized to the Affymetrix Human U133 Plus 2 gene chips (Affymetrix, Santa Clara, CA).	The chips were further processed and scanned according to the manufacturer’s protocol using the GeneChip Scanner 3000 7G.	Triple-negative breast cancer tumours	The arrays were normzalized using the MAS 5.0 Affymetrix software (Expression Console - Affymetrix).	GPL570	Wilfried,,Gouraud	Integrated Center of Oncology René Gauducheau	ICO - UMGC	bd Jacques Monod	Saint Herblain	44805	France	ftp://ftp.ncbi.nlm.nih.gov/geo/samples/GSM1419nnn/GSM1419953/suppl/GSM1419953_GP_012.CEL.gz	54675	65.0568	1	triple negative breast cancer	0	0	1	419	480	0
GP_013	GSM1419954	Public on May 19 2015	Jun 25 2014	May 19 2015	RNA	1	Breast tumor biospsie	Homo sapiens	diagnosis: triple negative breast cancer	age at diag: 63.154	meta: 0	mfs (days): 4815	death: 0	os (days): 4815	er-ihc: 0	pr-ihc: 0	her2-ihc: 0	total RNA	Total RNA was prepared using the RNeasy® Mini kit (Qiagen, Valencia, CA). The integrity of the RNA was assessed for each sample using an Agilent 2100 Bioanalyzer (Agilent, Palo Alto, CA).	Biotin	According to manufacturer protocol	9606	Double-stranded complementary DNA (cDNA) and labeled complementary RNA (cRNA) were synthesized from the total RNA and hybridized to the Affymetrix Human U133 Plus 2 gene chips (Affymetrix, Santa Clara, CA).	The chips were further processed and scanned according to the manufacturer’s protocol using the GeneChip Scanner 3000 7G.	Triple-negative breast cancer tumours	The arrays were normzalized using the MAS 5.0 Affymetrix software (Expression Console - Affymetrix).	GPL570	Wilfried,,Gouraud	Integrated Center of Oncology René Gauducheau	ICO - UMGC	bd Jacques Monod	Saint Herblain	44805	France	ftp://ftp.ncbi.nlm.nih.gov/geo/samples/GSM1419nnn/GSM1419954/suppl/GSM1419954_GP_013.CEL.gz	54675	63.154	0	triple negative breast cancer	0	0	0	4815	4815	0
GP_014	GSM1419955	Public on May 19 2015	Jun 25 2014	May 19 2015	RNA	1	Breast tumor biospsie	Homo sapiens	diagnosis: triple negative breast cancer	age at diag: 63.58111	meta: 0	mfs (days): 1879	death: 0	os (days): 1879	er-ihc: 0	pr-ihc: 0	her2-ihc: 0	total RNA	Total RNA was prepared using the RNeasy® Mini kit (Qiagen, Valencia, CA). The integrity of the RNA was assessed for each sample using an Agilent 2100 Bioanalyzer (Agilent, Palo Alto, CA).	Biotin	According to manufacturer protocol	9606	Double-stranded complementary DNA (cDNA) and labeled complementary RNA (cRNA) were synthesized from the total RNA and hybridized to the Affymetrix Human U133 Plus 2 gene chips (Affymetrix, Santa Clara, CA).	The chips were further processed and scanned according to the manufacturer’s protocol using the GeneChip Scanner 3000 7G.	Triple-negative breast cancer tumours	The arrays were normzalized using the MAS 5.0 Affymetrix software (Expression Console - Affymetrix).	GPL570	Wilfried,,Gouraud	Integrated Center of Oncology René Gauducheau	ICO - UMGC	bd Jacques Monod	Saint Herblain	44805	France	ftp://ftp.ncbi.nlm.nih.gov/geo/samples/GSM1419nnn/GSM1419955/suppl/GSM1419955_GP_014.CEL.gz	54675	63.5811	0	triple negative breast cancer	0	0	0	1879	1879	0
GP_015	GSM1419956	Public on May 19 2015	Jun 25 2014	May 19 2015	RNA	1	Breast tumor biospsie	Homo sapiens	diagnosis: triple negative breast cancer	age at diag: 73.15811	meta: 0	mfs (days): 1081	death: 1	os (days): 1081	er-ihc: 0	pr-ihc: 0	her2-ihc: 0	total RNA	Total RNA was prepared using the RNeasy® Mini kit (Qiagen, Valencia, CA). The integrity of the RNA was assessed for each sample using an Agilent 2100 Bioanalyzer (Agilent, Palo Alto, CA).	Biotin	According to manufacturer protocol	9606	Double-stranded complementary DNA (cDNA) and labeled complementary RNA (cRNA) were synthesized from the total RNA and hybridized to the Affymetrix Human U133 Plus 2 gene chips (Affymetrix, Santa Clara, CA).	The chips were further processed and scanned according to the manufacturer’s protocol using the GeneChip Scanner 3000 7G.	Triple-negative breast cancer tumours	The arrays were normzalized using the MAS 5.0 Affymetrix software (Expression Console - Affymetrix).	GPL570	Wilfried,,Gouraud	Integrated Center of Oncology René Gauducheau	ICO - UMGC	bd Jacques Monod	Saint Herblain	44805	France	ftp://ftp.ncbi.nlm.nih.gov/geo/samples/GSM1419nnn/GSM1419956/suppl/GSM1419956_GP_015.CEL.gz	54675	73.1581	1	triple negative breast cancer	0	0	0	1081	1081	0
GP_016	GSM1419957	Public on May 19 2015	Jun 25 2014	May 19 2015	RNA	1	Breast tumor biospsie	Homo sapiens	diagnosis: triple negative breast cancer	age at diag: 43.04175	meta: 0	mfs (days): 4939	death: 0	os (days): 4939	er-ihc: 0	pr-ihc: 0	her2-ihc: 0	total RNA	Total RNA was prepared using the RNeasy® Mini kit (Qiagen, Valencia, CA). The integrity of the RNA was assessed for each sample using an Agilent 2100 Bioanalyzer (Agilent, Palo Alto, CA).	Biotin	According to manufacturer protocol	9606	Double-stranded complementary DNA (cDNA) and labeled complementary RNA (cRNA) were synthesized from the total RNA and hybridized to the Affymetrix Human U133 Plus 2 gene chips (Affymetrix, Santa Clara, CA).	The chips were further processed and scanned according to the manufacturer’s protocol using the GeneChip Scanner 3000 7G.	Triple-negative breast cancer tumours	The arrays were normzalized using the MAS 5.0 Affymetrix software (Expression Console - Affymetrix).	GPL570	Wilfried,,Gouraud	Integrated Center of Oncology René Gauducheau	ICO - UMGC	bd Jacques Monod	Saint Herblain	44805	France	ftp://ftp.ncbi.nlm.nih.gov/geo/samples/GSM1419nnn/GSM1419957/suppl/GSM1419957_GP_016.CEL.gz	54675	43.0418	0	triple negative breast cancer	0	0	0	4939	4939	0
GP_017	GSM1419958	Public on May 19 2015	Jun 25 2014	May 19 2015	RNA	1	Breast tumor biospsie	Homo sapiens	diagnosis: triple negative breast cancer	age at diag: 49.83984	meta: 0	mfs (days): 4783	death: 0	os (days): 4783	er-ihc: 0	pr-ihc: 0	her2-ihc: 0	total RNA	Total RNA was prepared using the RNeasy® Mini kit (Qiagen, Valencia, CA). The integrity of the RNA was assessed for each sample using an Agilent 2100 Bioanalyzer (Agilent, Palo Alto, CA).	Biotin	According to manufacturer protocol	9606	Double-stranded complementary DNA (cDNA) and labeled complementary RNA (cRNA) were synthesized from the total RNA and hybridized to the Affymetrix Human U133 Plus 2 gene chips (Affymetrix, Santa Clara, CA).	The chips were further processed and scanned according to the manufacturer’s protocol using the GeneChip Scanner 3000 7G.	Triple-negative breast cancer tumours	The arrays were normzalized using the MAS 5.0 Affymetrix software (Expression Console - Affymetrix).	GPL570	Wilfried,,Gouraud	Integrated Center of Oncology René Gauducheau	ICO - UMGC	bd Jacques Monod	Saint Herblain	44805	France	ftp://ftp.ncbi.nlm.nih.gov/geo/samples/GSM1419nnn/GSM1419958/suppl/GSM1419958_GP_017.CEL.gz	54675	49.8398	0	triple negative breast cancer	0	0	0	4783	4783	0
GP_018	GSM1419968	Public on May 19 2015	Jun 25 2014	May 19 2015	RNA	1	Breast tumor biospsie	Homo sapiens	diagnosis: triple negative breast cancer	age at diag: 54.05613	meta: 0	mfs (days): 4824	death: 0	os (days): 4824	er-ihc: 0	pr-ihc: 0	her2-ihc: 0	total RNA	Total RNA was prepared using the RNeasy® Mini kit (Qiagen, Valencia, CA). The integrity of the RNA was assessed for each sample using an Agilent 2100 Bioanalyzer (Agilent, Palo Alto, CA).	Biotin	According to manufacturer protocol	9606	Double-stranded complementary DNA (cDNA) and labeled complementary RNA (cRNA) were synthesized from the total RNA and hybridized to the Affymetrix Human U133 Plus 2 gene chips (Affymetrix, Santa Clara, CA).	The chips were further processed and scanned according to the manufacturer’s protocol using the GeneChip Scanner 3000 7G.	Triple-negative breast cancer tumours	The arrays were normzalized using the MAS 5.0 Affymetrix software (Expression Console - Affymetrix).	GPL570	Wilfried,,Gouraud	Integrated Center of Oncology René Gauducheau	ICO - UMGC	bd Jacques Monod	Saint Herblain	44805	France	ftp://ftp.ncbi.nlm.nih.gov/geo/samples/GSM1419nnn/GSM1419968/suppl/GSM1419968_GP_018.CEL.gz	54675	54.0561	0	triple negative breast cancer	0	0	0	4824	4824	0
GP_019	GSM1419969	Public on May 19 2015	Jun 25 2014	May 19 2015	RNA	1	Breast tumor biospsie	Homo sapiens	diagnosis: triple negative breast cancer	age at diag: 50.11088	meta: 1	mfs (days): 495	death: 1	os (days): 767	er-ihc: 0	pr-ihc: 0	her2-ihc: 0	total RNA	Total RNA was prepared using the RNeasy® Mini kit (Qiagen, Valencia, CA). The integrity of the RNA was assessed for each sample using an Agilent 2100 Bioanalyzer (Agilent, Palo Alto, CA).	Biotin	According to manufacturer protocol	9606	Double-stranded complementary DNA (cDNA) and labeled complementary RNA (cRNA) were synthesized from the total RNA and hybridized to the Affymetrix Human U133 Plus 2 gene chips (Affymetrix, Santa Clara, CA).	The chips were further processed and scanned according to the manufacturer’s protocol using the GeneChip Scanner 3000 7G.	Triple-negative breast cancer tumours	The arrays were normzalized using the MAS 5.0 Affymetrix software (Expression Console - Affymetrix).	GPL570	Wilfried,,Gouraud	Integrated Center of Oncology René Gauducheau	ICO - UMGC	bd Jacques Monod	Saint Herblain	44805	France	ftp://ftp.ncbi.nlm.nih.gov/geo/samples/GSM1419nnn/GSM1419969/suppl/GSM1419969_GP_019.CEL.gz	54675	50.1109	1	triple negative breast cancer	0	0	1	495	767	0
GP_020	GSM1419970	Public on May 19 2015	Jun 25 2014	May 19 2015	RNA	1	Breast tumor biospsie	Homo sapiens	diagnosis: triple negative breast cancer	age at diag: 57.0924	meta: 0	mfs (days): 4562	death: 0	os (days): 4562	er-ihc: 0	pr-ihc: 0	her2-ihc: 0	total RNA	Total RNA was prepared using the RNeasy® Mini kit (Qiagen, Valencia, CA). The integrity of the RNA was assessed for each sample using an Agilent 2100 Bioanalyzer (Agilent, Palo Alto, CA).	Biotin	According to manufacturer protocol	9606	Double-stranded complementary DNA (cDNA) and labeled complementary RNA (cRNA) were synthesized from the total RNA and hybridized to the Affymetrix Human U133 Plus 2 gene chips (Affymetrix, Santa Clara, CA).	The chips were further processed and scanned according to the manufacturer’s protocol using the GeneChip Scanner 3000 7G.	Triple-negative breast cancer tumours	The arrays were normzalized using the MAS 5.0 Affymetrix software (Expression Console - Affymetrix).	GPL570	Wilfried,,Gouraud	Integrated Center of Oncology René Gauducheau	ICO - UMGC	bd Jacques Monod	Saint Herblain	44805	France	ftp://ftp.ncbi.nlm.nih.gov/geo/samples/GSM1419nnn/GSM1419970/suppl/GSM1419970_GP_020.CEL.gz	54675	57.0924	0	triple negative breast cancer	0	0	0	4562	4562	0
GP_021	GSM1419971	Public on May 19 2015	Jun 25 2014	May 19 2015	RNA	1	Breast tumor biospsie	Homo sapiens	diagnosis: triple negative breast cancer	age at diag: 65.5551	meta: 1	mfs (days): 517	death: 1	os (days): 871	er-ihc: 0	pr-ihc: 0	her2-ihc: 0	total RNA	Total RNA was prepared using the RNeasy® Mini kit (Qiagen, Valencia, CA). The integrity of the RNA was assessed for each sample using an Agilent 2100 Bioanalyzer (Agilent, Palo Alto, CA).	Biotin	According to manufacturer protocol	9606	Double-stranded complementary DNA (cDNA) and labeled complementary RNA (cRNA) were synthesized from the total RNA and hybridized to the Affymetrix Human U133 Plus 2 gene chips (Affymetrix, Santa Clara, CA).	The chips were further processed and scanned according to the manufacturer’s protocol using the GeneChip Scanner 3000 7G.	Triple-negative breast cancer tumours	The arrays were normzalized using the MAS 5.0 Affymetrix software (Expression Console - Affymetrix).	GPL570	Wilfried,,Gouraud	Integrated Center of Oncology René Gauducheau	ICO - UMGC	bd Jacques Monod	Saint Herblain	44805	France	ftp://ftp.ncbi.nlm.nih.gov/geo/samples/GSM1419nnn/GSM1419971/suppl/GSM1419971_GP_021.CEL.gz	54675	65.5551	1	triple negative breast cancer	0	0	1	517	871	0
GP_022	GSM1419972	Public on May 19 2015	Jun 25 2014	May 19 2015	RNA	1	Breast tumor biospsie	Homo sapiens	diagnosis: triple negative breast cancer	age at diag: 40.61876	meta: 0	mfs (days): 4572	death: 0	os (days): 4572	er-ihc: 0	pr-ihc: 0	her2-ihc: 0	total RNA	Total RNA was prepared using the RNeasy® Mini kit (Qiagen, Valencia, CA). The integrity of the RNA was assessed for each sample using an Agilent 2100 Bioanalyzer (Agilent, Palo Alto, CA).	Biotin	According to manufacturer protocol	9606	Double-stranded complementary DNA (cDNA) and labeled complementary RNA (cRNA) were synthesized from the total RNA and hybridized to the Affymetrix Human U133 Plus 2 gene chips (Affymetrix, Santa Clara, CA).	The chips were further processed and scanned according to the manufacturer’s protocol using the GeneChip Scanner 3000 7G.	Triple-negative breast cancer tumours	The arrays were normzalized using the MAS 5.0 Affymetrix software (Expression Console - Affymetrix).	GPL570	Wilfried,,Gouraud	Integrated Center of Oncology René Gauducheau	ICO - UMGC	bd Jacques Monod	Saint Herblain	44805	France	ftp://ftp.ncbi.nlm.nih.gov/geo/samples/GSM1419nnn/GSM1419972/suppl/GSM1419972_GP_022.CEL.gz	54675	40.6188	0	triple negative breast cancer	0	0	0	4572	4572	0
GP_023	GSM1419973	Public on May 19 2015	Jun 25 2014	May 19 2015	RNA	1	Breast tumor biospsie	Homo sapiens	diagnosis: triple negative breast cancer	age at diag: 76.37782	meta: 1	mfs (days): 1017	death: 1	os (days): 1055	er-ihc: 0	pr-ihc: 0	her2-ihc: 0	total RNA	Total RNA was prepared using the RNeasy® Mini kit (Qiagen, Valencia, CA). The integrity of the RNA was assessed for each sample using an Agilent 2100 Bioanalyzer (Agilent, Palo Alto, CA).	Biotin	According to manufacturer protocol	9606	Double-stranded complementary DNA (cDNA) and labeled complementary RNA (cRNA) were synthesized from the total RNA and hybridized to the Affymetrix Human U133 Plus 2 gene chips (Affymetrix, Santa Clara, CA).	The chips were further processed and scanned according to the manufacturer’s protocol using the GeneChip Scanner 3000 7G.	Triple-negative breast cancer tumours	The arrays were normzalized using the MAS 5.0 Affymetrix software (Expression Console - Affymetrix).	GPL570	Wilfried,,Gouraud	Integrated Center of Oncology René Gauducheau	ICO - UMGC	bd Jacques Monod	Saint Herblain	44805	France	ftp://ftp.ncbi.nlm.nih.gov/geo/samples/GSM1419nnn/GSM1419973/suppl/GSM1419973_GP_023.CEL.gz	54675	76.3778	1	triple negative breast cancer	0	0	1	1017	1055	0
GP_024	GSM1419974	Public on May 19 2015	Jun 25 2014	May 19 2015	RNA	1	Breast tumor biospsie	Homo sapiens	diagnosis: triple negative breast cancer	age at diag: 50.53251	meta: 1	mfs (days): 799	death: 1	os (days): 1430	er-ihc: 0	pr-ihc: 0	her2-ihc: 0	total RNA	Total RNA was prepared using the RNeasy® Mini kit (Qiagen, Valencia, CA). The integrity of the RNA was assessed for each sample using an Agilent 2100 Bioanalyzer (Agilent, Palo Alto, CA).	Biotin	According to manufacturer protocol	9606	Double-stranded complementary DNA (cDNA) and labeled complementary RNA (cRNA) were synthesized from the total RNA and hybridized to the Affymetrix Human U133 Plus 2 gene chips (Affymetrix, Santa Clara, CA).	The chips were further processed and scanned according to the manufacturer’s protocol using the GeneChip Scanner 3000 7G.	Triple-negative breast cancer tumours	The arrays were normzalized using the MAS 5.0 Affymetrix software (Expression Console - Affymetrix).	GPL570	Wilfried,,Gouraud	Integrated Center of Oncology René Gauducheau	ICO - UMGC	bd Jacques Monod	Saint Herblain	44805	France	ftp://ftp.ncbi.nlm.nih.gov/geo/samples/GSM1419nnn/GSM1419974/suppl/GSM1419974_GP_024.CEL.gz	54675	50.5325	1	triple negative breast cancer	0	0	1	799	1430	0
GP_025	GSM1419975	Public on May 19 2015	Jun 25 2014	May 19 2015	RNA	1	Breast tumor biospsie	Homo sapiens	diagnosis: triple negative breast cancer	age at diag: 53.1718	meta: 0	mfs (days): 4270	death: 0	os (days): 4270	er-ihc: 0	pr-ihc: 0	her2-ihc: 0	total RNA	Total RNA was prepared using the RNeasy® Mini kit (Qiagen, Valencia, CA). The integrity of the RNA was assessed for each sample using an Agilent 2100 Bioanalyzer (Agilent, Palo Alto, CA).	Biotin	According to manufacturer protocol	9606	Double-stranded complementary DNA (cDNA) and labeled complementary RNA (cRNA) were synthesized from the total RNA and hybridized to the Affymetrix Human U133 Plus 2 gene chips (Affymetrix, Santa Clara, CA).	The chips were further processed and scanned according to the manufacturer’s protocol using the GeneChip Scanner 3000 7G.	Triple-negative breast cancer tumours	The arrays were normzalized using the MAS 5.0 Affymetrix software (Expression Console - Affymetrix).	GPL570	Wilfried,,Gouraud	Integrated Center of Oncology René Gauducheau	ICO - UMGC	bd Jacques Monod	Saint Herblain	44805	France	ftp://ftp.ncbi.nlm.nih.gov/geo/samples/GSM1419nnn/GSM1419975/suppl/GSM1419975_GP_025.CEL.gz	54675	53.1718	0	triple negative breast cancer	0	0	0	4270	4270	0
GP_026	GSM1419976	Public on May 19 2015	Jun 25 2014	May 19 2015	RNA	1	Breast tumor biospsie	Homo sapiens	diagnosis: triple negative breast cancer	age at diag: 78.28063	meta: 0	mfs (days): 3884	death: 0	os (days): 3884	er-ihc: 0	pr-ihc: 0	her2-ihc: 0	total RNA	Total RNA was prepared using the RNeasy® Mini kit (Qiagen, Valencia, CA). The integrity of the RNA was assessed for each sample using an Agilent 2100 Bioanalyzer (Agilent, Palo Alto, CA).	Biotin	According to manufacturer protocol	9606	Double-stranded complementary DNA (cDNA) and labeled complementary RNA (cRNA) were synthesized from the total RNA and hybridized to the Affymetrix Human U133 Plus 2 gene chips (Affymetrix, Santa Clara, CA).	The chips were further processed and scanned according to the manufacturer’s protocol using the GeneChip Scanner 3000 7G.	Triple-negative breast cancer tumours	The arrays were normzalized using the MAS 5.0 Affymetrix software (Expression Console - Affymetrix).	GPL570	Wilfried,,Gouraud	Integrated Center of Oncology René Gauducheau	ICO - UMGC	bd Jacques Monod	Saint Herblain	44805	France	ftp://ftp.ncbi.nlm.nih.gov/geo/samples/GSM1419nnn/GSM1419976/suppl/GSM1419976_GP_026.CEL.gz	54675	78.2806	0	triple negative breast cancer	0	0	0	3884	3884	0
GP_027	GSM1419977	Public on May 19 2015	Jun 25 2014	May 19 2015	RNA	1	Breast tumor biospsie	Homo sapiens	diagnosis: triple negative breast cancer	age at diag: 29.60164	meta: 0	mfs (days): 2034	death: 0	os (days): 2034	er-ihc: 0	pr-ihc: 0	her2-ihc: 0	total RNA	Total RNA was prepared using the RNeasy® Mini kit (Qiagen, Valencia, CA). The integrity of the RNA was assessed for each sample using an Agilent 2100 Bioanalyzer (Agilent, Palo Alto, CA).	Biotin	According to manufacturer protocol	9606	Double-stranded complementary DNA (cDNA) and labeled complementary RNA (cRNA) were synthesized from the total RNA and hybridized to the Affymetrix Human U133 Plus 2 gene chips (Affymetrix, Santa Clara, CA).	The chips were further processed and scanned according to the manufacturer’s protocol using the GeneChip Scanner 3000 7G.	Triple-negative breast cancer tumours	The arrays were normzalized using the MAS 5.0 Affymetrix software (Expression Console - Affymetrix).	GPL570	Wilfried,,Gouraud	Integrated Center of Oncology René Gauducheau	ICO - UMGC	bd Jacques Monod	Saint Herblain	44805	France	ftp://ftp.ncbi.nlm.nih.gov/geo/samples/GSM1419nnn/GSM1419977/suppl/GSM1419977_GP_027.CEL.gz	54675	29.6016	0	triple negative breast cancer	0	0	0	2034	2034	0
GP_028	GSM1419978	Public on May 19 2015	Jun 25 2014	May 19 2015	RNA	1	Breast tumor biospsie	Homo sapiens	diagnosis: triple negative breast cancer	age at diag: 61.3306	meta: 0	mfs (days): 2593	death: 0	os (days): 2593	er-ihc: 0	pr-ihc: 0	her2-ihc: 0	total RNA	Total RNA was prepared using the RNeasy® Mini kit (Qiagen, Valencia, CA). The integrity of the RNA was assessed for each sample using an Agilent 2100 Bioanalyzer (Agilent, Palo Alto, CA).	Biotin	According to manufacturer protocol	9606	Double-stranded complementary DNA (cDNA) and labeled complementary RNA (cRNA) were synthesized from the total RNA and hybridized to the Affymetrix Human U133 Plus 2 gene chips (Affymetrix, Santa Clara, CA).	The chips were further processed and scanned according to the manufacturer’s protocol using the GeneChip Scanner 3000 7G.	Triple-negative breast cancer tumours	The arrays were normzalized using the MAS 5.0 Affymetrix software (Expression Console - Affymetrix).	GPL570	Wilfried,,Gouraud	Integrated Center of Oncology René Gauducheau	ICO - UMGC	bd Jacques Monod	Saint Herblain	44805	France	ftp://ftp.ncbi.nlm.nih.gov/geo/samples/GSM1419nnn/GSM1419978/suppl/GSM1419978_GP_028.CEL.gz	54675	61.3306	0	triple negative breast cancer	0	0	0	2593	2593	0
GP_029	GSM1419979	Public on May 19 2015	Jun 25 2014	May 19 2015	RNA	1	Breast tumor biospsie	Homo sapiens	diagnosis: triple negative breast cancer	age at diag: 74.05339	meta: 0	mfs (days): 3786	death: 0	os (days): 3786	er-ihc: 0	pr-ihc: 0	her2-ihc: 0	total RNA	Total RNA was prepared using the RNeasy® Mini kit (Qiagen, Valencia, CA). The integrity of the RNA was assessed for each sample using an Agilent 2100 Bioanalyzer (Agilent, Palo Alto, CA).	Biotin	According to manufacturer protocol	9606	Double-stranded complementary DNA (cDNA) and labeled complementary RNA (cRNA) were synthesized from the total RNA and hybridized to the Affymetrix Human U133 Plus 2 gene chips (Affymetrix, Santa Clara, CA).	The chips were further processed and scanned according to the manufacturer’s protocol using the GeneChip Scanner 3000 7G.	Triple-negative breast cancer tumours	The arrays were normzalized using the MAS 5.0 Affymetrix software (Expression Console - Affymetrix).	GPL570	Wilfried,,Gouraud	Integrated Center of Oncology René Gauducheau	ICO - UMGC	bd Jacques Monod	Saint Herblain	44805	France	ftp://ftp.ncbi.nlm.nih.gov/geo/samples/GSM1419nnn/GSM1419979/suppl/GSM1419979_GP_029.CEL.gz	54675	74.0534	0	triple negative breast cancer	0	0	0	3786	3786	0
GP_030	GSM1419980	Public on May 19 2015	Jun 25 2014	May 19 2015	RNA	1	Breast tumor biospsie	Homo sapiens	diagnosis: triple negative breast cancer	age at diag: 44.13963	meta: 0	mfs (days): 4143	death: 0	os (days): 4143	er-ihc: 0	pr-ihc: 0	her2-ihc: 0	total RNA	Total RNA was prepared using the RNeasy® Mini kit (Qiagen, Valencia, CA). The integrity of the RNA was assessed for each sample using an Agilent 2100 Bioanalyzer (Agilent, Palo Alto, CA).	Biotin	According to manufacturer protocol	9606	Double-stranded complementary DNA (cDNA) and labeled complementary RNA (cRNA) were synthesized from the total RNA and hybridized to the Affymetrix Human U133 Plus 2 gene chips (Affymetrix, Santa Clara, CA).	The chips were further processed and scanned according to the manufacturer’s protocol using the GeneChip Scanner 3000 7G.	Triple-negative breast cancer tumours	The arrays were normzalized using the MAS 5.0 Affymetrix software (Expression Console - Affymetrix).	GPL570	Wilfried,,Gouraud	Integrated Center of Oncology René Gauducheau	ICO - UMGC	bd Jacques Monod	Saint Herblain	44805	France	ftp://ftp.ncbi.nlm.nih.gov/geo/samples/GSM1419nnn/GSM1419980/suppl/GSM1419980_GP_030.CEL.gz	54675	44.1396	0	triple negative breast cancer	0	0	0	4143	4143	0
GP_031	GSM1419981	Public on May 19 2015	Jun 25 2014	May 19 2015	RNA	1	Breast tumor biospsie	Homo sapiens	diagnosis: triple negative breast cancer	age at diag: 54.57084	meta: 0	mfs (days): 4147	death: 0	os (days): 4147	er-ihc: 0	pr-ihc: 0	her2-ihc: 0	total RNA	Total RNA was prepared using the RNeasy® Mini kit (Qiagen, Valencia, CA). The integrity of the RNA was assessed for each sample using an Agilent 2100 Bioanalyzer (Agilent, Palo Alto, CA).	Biotin	According to manufacturer protocol	9606	Double-stranded complementary DNA (cDNA) and labeled complementary RNA (cRNA) were synthesized from the total RNA and hybridized to the Affymetrix Human U133 Plus 2 gene chips (Affymetrix, Santa Clara, CA).	The chips were further processed and scanned according to the manufacturer’s protocol using the GeneChip Scanner 3000 7G.	Triple-negative breast cancer tumours	The arrays were normzalized using the MAS 5.0 Affymetrix software (Expression Console - Affymetrix).	GPL570	Wilfried,,Gouraud	Integrated Center of Oncology René Gauducheau	ICO - UMGC	bd Jacques Monod	Saint Herblain	44805	France	ftp://ftp.ncbi.nlm.nih.gov/geo/samples/GSM1419nnn/GSM1419981/suppl/GSM1419981_GP_031.CEL.gz	54675	54.5708	0	triple negative breast cancer	0	0	0	4147	4147	0
GP_032	GSM1419982	Public on May 19 2015	Jun 25 2014	May 19 2015	RNA	1	Breast tumor biospsie	Homo sapiens	diagnosis: triple negative breast cancer	age at diag: 53.54689	meta: 0	mfs (days): 3809	death: 0	os (days): 3809	er-ihc: 0	pr-ihc: 0	her2-ihc: 0	total RNA	Total RNA was prepared using the RNeasy® Mini kit (Qiagen, Valencia, CA). The integrity of the RNA was assessed for each sample using an Agilent 2100 Bioanalyzer (Agilent, Palo Alto, CA).	Biotin	According to manufacturer protocol	9606	Double-stranded complementary DNA (cDNA) and labeled complementary RNA (cRNA) were synthesized from the total RNA and hybridized to the Affymetrix Human U133 Plus 2 gene chips (Affymetrix, Santa Clara, CA).	The chips were further processed and scanned according to the manufacturer’s protocol using the GeneChip Scanner 3000 7G.	Triple-negative breast cancer tumours	The arrays were normzalized using the MAS 5.0 Affymetrix software (Expression Console - Affymetrix).	GPL570	Wilfried,,Gouraud	Integrated Center of Oncology René Gauducheau	ICO - UMGC	bd Jacques Monod	Saint Herblain	44805	France	ftp://ftp.ncbi.nlm.nih.gov/geo/samples/GSM1419nnn/GSM1419982/suppl/GSM1419982_GP_032.CEL.gz	54675	53.5469	0	triple negative breast cancer	0	0	0	3809	3809	0
GP_033	GSM1419983	Public on May 19 2015	Jun 25 2014	May 19 2015	RNA	1	Breast tumor biospsie	Homo sapiens	diagnosis: triple negative breast cancer	age at diag: 72.74196	meta: 0	mfs (days): 1217	death: 0	os (days): 1217	er-ihc: 0	pr-ihc: 0	her2-ihc: 0	total RNA	Total RNA was prepared using the RNeasy® Mini kit (Qiagen, Valencia, CA). The integrity of the RNA was assessed for each sample using an Agilent 2100 Bioanalyzer (Agilent, Palo Alto, CA).	Biotin	According to manufacturer protocol	9606	Double-stranded complementary DNA (cDNA) and labeled complementary RNA (cRNA) were synthesized from the total RNA and hybridized to the Affymetrix Human U133 Plus 2 gene chips (Affymetrix, Santa Clara, CA).	The chips were further processed and scanned according to the manufacturer’s protocol using the GeneChip Scanner 3000 7G.	Triple-negative breast cancer tumours	The arrays were normzalized using the MAS 5.0 Affymetrix software (Expression Console - Affymetrix).	GPL570	Wilfried,,Gouraud	Integrated Center of Oncology René Gauducheau	ICO - UMGC	bd Jacques Monod	Saint Herblain	44805	France	ftp://ftp.ncbi.nlm.nih.gov/geo/samples/GSM1419nnn/GSM1419983/suppl/GSM1419983_GP_033.CEL.gz	54675	72.742	0	triple negative breast cancer	0	0	0	1217	1217	0
GP_034	GSM1419984	Public on May 19 2015	Jun 25 2014	May 19 2015	RNA	1	Breast tumor biospsie	Homo sapiens	diagnosis: triple negative breast cancer	age at diag: 58.45859	meta: 0	mfs (days): 3393	death: 0	os (days): 3393	er-ihc: 0	pr-ihc: 0	her2-ihc: 0	total RNA	Total RNA was prepared using the RNeasy® Mini kit (Qiagen, Valencia, CA). The integrity of the RNA was assessed for each sample using an Agilent 2100 Bioanalyzer (Agilent, Palo Alto, CA).	Biotin	According to manufacturer protocol	9606	Double-stranded complementary DNA (cDNA) and labeled complementary RNA (cRNA) were synthesized from the total RNA and hybridized to the Affymetrix Human U133 Plus 2 gene chips (Affymetrix, Santa Clara, CA).	The chips were further processed and scanned according to the manufacturer’s protocol using the GeneChip Scanner 3000 7G.	Triple-negative breast cancer tumours	The arrays were normzalized using the MAS 5.0 Affymetrix software (Expression Console - Affymetrix).	GPL570	Wilfried,,Gouraud	Integrated Center of Oncology René Gauducheau	ICO - UMGC	bd Jacques Monod	Saint Herblain	44805	France	ftp://ftp.ncbi.nlm.nih.gov/geo/samples/GSM1419nnn/GSM1419984/suppl/GSM1419984_GP_034.CEL.gz	54675	58.4586	0	triple negative breast cancer	0	0	0	3393	3393	0
GP_035	GSM1419985	Public on May 19 2015	Jun 25 2014	May 19 2015	RNA	1	Breast tumor biospsie	Homo sapiens	diagnosis: triple negative breast cancer	age at diag: 71.5373	meta: 0	mfs (days): 616	death: 0	os (days): 616	er-ihc: 0	pr-ihc: 0	her2-ihc: 0	total RNA	Total RNA was prepared using the RNeasy® Mini kit (Qiagen, Valencia, CA). The integrity of the RNA was assessed for each sample using an Agilent 2100 Bioanalyzer (Agilent, Palo Alto, CA).	Biotin	According to manufacturer protocol	9606	Double-stranded complementary DNA (cDNA) and labeled complementary RNA (cRNA) were synthesized from the total RNA and hybridized to the Affymetrix Human U133 Plus 2 gene chips (Affymetrix, Santa Clara, CA).	The chips were further processed and scanned according to the manufacturer’s protocol using the GeneChip Scanner 3000 7G.	Triple-negative breast cancer tumours	The arrays were normzalized using the MAS 5.0 Affymetrix software (Expression Console - Affymetrix).	GPL570	Wilfried,,Gouraud	Integrated Center of Oncology René Gauducheau	ICO - UMGC	bd Jacques Monod	Saint Herblain	44805	France	ftp://ftp.ncbi.nlm.nih.gov/geo/samples/GSM1419nnn/GSM1419985/suppl/GSM1419985_GP_035.CEL.gz	54675	71.5373	0	triple negative breast cancer	0	0	0	616	616	0
GP_036	GSM1419986	Public on May 19 2015	Jun 25 2014	May 19 2015	RNA	1	Breast tumor biospsie	Homo sapiens	diagnosis: triple negative breast cancer	age at diag: 43.25257	meta: 0	mfs (days): 3492	death: 0	os (days): 3492	er-ihc: 0	pr-ihc: 0	her2-ihc: 0	total RNA	Total RNA was prepared using the RNeasy® Mini kit (Qiagen, Valencia, CA). The integrity of the RNA was assessed for each sample using an Agilent 2100 Bioanalyzer (Agilent, Palo Alto, CA).	Biotin	According to manufacturer protocol	9606	Double-stranded complementary DNA (cDNA) and labeled complementary RNA (cRNA) were synthesized from the total RNA and hybridized to the Affymetrix Human U133 Plus 2 gene chips (Affymetrix, Santa Clara, CA).	The chips were further processed and scanned according to the manufacturer’s protocol using the GeneChip Scanner 3000 7G.	Triple-negative breast cancer tumours	The arrays were normzalized using the MAS 5.0 Affymetrix software (Expression Console - Affymetrix).	GPL570	Wilfried,,Gouraud	Integrated Center of Oncology René Gauducheau	ICO - UMGC	bd Jacques Monod	Saint Herblain	44805	France	ftp://ftp.ncbi.nlm.nih.gov/geo/samples/GSM1419nnn/GSM1419986/suppl/GSM1419986_GP_036.CEL.gz	54675	43.2526	0	triple negative breast cancer	0	0	0	3492	3492	0
GP_037	GSM1419987	Public on May 19 2015	Jun 25 2014	May 19 2015	RNA	1	Breast tumor biospsie	Homo sapiens	diagnosis: triple negative breast cancer	age at diag: 62.23409	meta: 0	mfs (days): 3628	death: 0	os (days): 3628	er-ihc: 0	pr-ihc: 0	her2-ihc: 0	total RNA	Total RNA was prepared using the RNeasy® Mini kit (Qiagen, Valencia, CA). The integrity of the RNA was assessed for each sample using an Agilent 2100 Bioanalyzer (Agilent, Palo Alto, CA).	Biotin	According to manufacturer protocol	9606	Double-stranded complementary DNA (cDNA) and labeled complementary RNA (cRNA) were synthesized from the total RNA and hybridized to the Affymetrix Human U133 Plus 2 gene chips (Affymetrix, Santa Clara, CA).	The chips were further processed and scanned according to the manufacturer’s protocol using the GeneChip Scanner 3000 7G.	Triple-negative breast cancer tumours	The arrays were normzalized using the MAS 5.0 Affymetrix software (Expression Console - Affymetrix).	GPL570	Wilfried,,Gouraud	Integrated Center of Oncology René Gauducheau	ICO - UMGC	bd Jacques Monod	Saint Herblain	44805	France	ftp://ftp.ncbi.nlm.nih.gov/geo/samples/GSM1419nnn/GSM1419987/suppl/GSM1419987_GP_037.CEL.gz	54675	62.2341	0	triple negative breast cancer	0	0	0	3628	3628	0
GP_038	GSM1419988	Public on May 19 2015	Jun 25 2014	May 19 2015	RNA	1	Breast tumor biospsie	Homo sapiens	diagnosis: triple negative breast cancer	age at diag: 38.85558	meta: 0	mfs (days): 3473	death: 0	os (days): 3473	er-ihc: 0	pr-ihc: 0	her2-ihc: 0	total RNA	Total RNA was prepared using the RNeasy® Mini kit (Qiagen, Valencia, CA). The integrity of the RNA was assessed for each sample using an Agilent 2100 Bioanalyzer (Agilent, Palo Alto, CA).	Biotin	According to manufacturer protocol	9606	Double-stranded complementary DNA (cDNA) and labeled complementary RNA (cRNA) were synthesized from the total RNA and hybridized to the Affymetrix Human U133 Plus 2 gene chips (Affymetrix, Santa Clara, CA).	The chips were further processed and scanned according to the manufacturer’s protocol using the GeneChip Scanner 3000 7G.	Triple-negative breast cancer tumours	The arrays were normzalized using the MAS 5.0 Affymetrix software (Expression Console - Affymetrix).	GPL570	Wilfried,,Gouraud	Integrated Center of Oncology René Gauducheau	ICO - UMGC	bd Jacques Monod	Saint Herblain	44805	France	ftp://ftp.ncbi.nlm.nih.gov/geo/samples/GSM1419nnn/GSM1419988/suppl/GSM1419988_GP_038.CEL.gz	54675	38.8556	0	triple negative breast cancer	0	0	0	3473	3473	0
GP_039	GSM1419989	Public on May 19 2015	Jun 25 2014	May 19 2015	RNA	1	Breast tumor biospsie	Homo sapiens	diagnosis: triple negative breast cancer	age at diag: 50.95688	meta: 0	mfs (days): 65	death: 0	os (days): 65	er-ihc: 0	pr-ihc: 0	her2-ihc: 0	total RNA	Total RNA was prepared using the RNeasy® Mini kit (Qiagen, Valencia, CA). The integrity of the RNA was assessed for each sample using an Agilent 2100 Bioanalyzer (Agilent, Palo Alto, CA).	Biotin	According to manufacturer protocol	9606	Double-stranded complementary DNA (cDNA) and labeled complementary RNA (cRNA) were synthesized from the total RNA and hybridized to the Affymetrix Human U133 Plus 2 gene chips (Affymetrix, Santa Clara, CA).	The chips were further processed and scanned according to the manufacturer’s protocol using the GeneChip Scanner 3000 7G.	Triple-negative breast cancer tumours	The arrays were normzalized using the MAS 5.0 Affymetrix software (Expression Console - Affymetrix).	GPL570	Wilfried,,Gouraud	Integrated Center of Oncology René Gauducheau	ICO - UMGC	bd Jacques Monod	Saint Herblain	44805	France	ftp://ftp.ncbi.nlm.nih.gov/geo/samples/GSM1419nnn/GSM1419989/suppl/GSM1419989_GP_039.CEL.gz	54675	50.9569	0	triple negative breast cancer	0	0	0	65	65	0
GP_040	GSM1419990	Public on May 19 2015	Jun 25 2014	May 19 2015	RNA	1	Breast tumor biospsie	Homo sapiens	diagnosis: triple negative breast cancer	age at diag: 42.02875	meta: 0	mfs (days): 3221	death: 0	os (days): 3221	er-ihc: 0	pr-ihc: 0	her2-ihc: 0	total RNA	Total RNA was prepared using the RNeasy® Mini kit (Qiagen, Valencia, CA). The integrity of the RNA was assessed for each sample using an Agilent 2100 Bioanalyzer (Agilent, Palo Alto, CA).	Biotin	According to manufacturer protocol	9606	Double-stranded complementary DNA (cDNA) and labeled complementary RNA (cRNA) were synthesized from the total RNA and hybridized to the Affymetrix Human U133 Plus 2 gene chips (Affymetrix, Santa Clara, CA).	The chips were further processed and scanned according to the manufacturer’s protocol using the GeneChip Scanner 3000 7G.	Triple-negative breast cancer tumours	The arrays were normzalized using the MAS 5.0 Affymetrix software (Expression Console - Affymetrix).	GPL570	Wilfried,,Gouraud	Integrated Center of Oncology René Gauducheau	ICO - UMGC	bd Jacques Monod	Saint Herblain	44805	France	ftp://ftp.ncbi.nlm.nih.gov/geo/samples/GSM1419nnn/GSM1419990/suppl/GSM1419990_GP_040.CEL.gz	54675	42.0288	0	triple negative breast cancer	0	0	0	3221	3221	0
GP_041	GSM1419991	Public on May 19 2015	Jun 25 2014	May 19 2015	RNA	1	Breast tumor biospsie	Homo sapiens	diagnosis: triple negative breast cancer	age at diag: 74.37646	meta: 1	mfs (days): 490	death: 1	os (days): 822	er-ihc: 0	pr-ihc: 0	her2-ihc: 0	total RNA	Total RNA was prepared using the RNeasy® Mini kit (Qiagen, Valencia, CA). The integrity of the RNA was assessed for each sample using an Agilent 2100 Bioanalyzer (Agilent, Palo Alto, CA).	Biotin	According to manufacturer protocol	9606	Double-stranded complementary DNA (cDNA) and labeled complementary RNA (cRNA) were synthesized from the total RNA and hybridized to the Affymetrix Human U133 Plus 2 gene chips (Affymetrix, Santa Clara, CA).	The chips were further processed and scanned according to the manufacturer’s protocol using the GeneChip Scanner 3000 7G.	Triple-negative breast cancer tumours	The arrays were normzalized using the MAS 5.0 Affymetrix software (Expression Console - Affymetrix).	GPL570	Wilfried,,Gouraud	Integrated Center of Oncology René Gauducheau	ICO - UMGC	bd Jacques Monod	Saint Herblain	44805	France	ftp://ftp.ncbi.nlm.nih.gov/geo/samples/GSM1419nnn/GSM1419991/suppl/GSM1419991_GP_041.CEL.gz	54675	74.3765	1	triple negative breast cancer	0	0	1	490	822	0
GP_042	GSM1419992	Public on May 19 2015	Jun 25 2014	May 19 2015	RNA	1	Breast tumor biospsie	Homo sapiens	diagnosis: triple negative breast cancer	age at diag: 57.34155	meta: 0	mfs (days): 3001	death: 0	os (days): 3001	er-ihc: 0	pr-ihc: 0	her2-ihc: 0	total RNA	Total RNA was prepared using the RNeasy® Mini kit (Qiagen, Valencia, CA). The integrity of the RNA was assessed for each sample using an Agilent 2100 Bioanalyzer (Agilent, Palo Alto, CA).	Biotin	According to manufacturer protocol	9606	Double-stranded complementary DNA (cDNA) and labeled complementary RNA (cRNA) were synthesized from the total RNA and hybridized to the Affymetrix Human U133 Plus 2 gene chips (Affymetrix, Santa Clara, CA).	The chips were further processed and scanned according to the manufacturer’s protocol using the GeneChip Scanner 3000 7G.	Triple-negative breast cancer tumours	The arrays were normzalized using the MAS 5.0 Affymetrix software (Expression Console - Affymetrix).	GPL570	Wilfried,,Gouraud	Integrated Center of Oncology René Gauducheau	ICO - UMGC	bd Jacques Monod	Saint Herblain	44805	France	ftp://ftp.ncbi.nlm.nih.gov/geo/samples/GSM1419nnn/GSM1419992/suppl/GSM1419992_GP_042.CEL.gz	54675	57.3415	0	triple negative breast cancer	0	0	0	3001	3001	0
GP_043	GSM1419993	Public on May 19 2015	Jun 25 2014	May 19 2015	RNA	1	Breast tumor biospsie	Homo sapiens	diagnosis: triple negative breast cancer	age at diag: 57.71663	meta: 0	mfs (days): 2125	death: 0	os (days): 2125	er-ihc: 0	pr-ihc: 0	her2-ihc: 0	total RNA	Total RNA was prepared using the RNeasy® Mini kit (Qiagen, Valencia, CA). The integrity of the RNA was assessed for each sample using an Agilent 2100 Bioanalyzer (Agilent, Palo Alto, CA).	Biotin	According to manufacturer protocol	9606	Double-stranded complementary DNA (cDNA) and labeled complementary RNA (cRNA) were synthesized from the total RNA and hybridized to the Affymetrix Human U133 Plus 2 gene chips (Affymetrix, Santa Clara, CA).	The chips were further processed and scanned according to the manufacturer’s protocol using the GeneChip Scanner 3000 7G.	Triple-negative breast cancer tumours	The arrays were normzalized using the MAS 5.0 Affymetrix software (Expression Console - Affymetrix).	GPL570	Wilfried,,Gouraud	Integrated Center of Oncology René Gauducheau	ICO - UMGC	bd Jacques Monod	Saint Herblain	44805	France	ftp://ftp.ncbi.nlm.nih.gov/geo/samples/GSM1419nnn/GSM1419993/suppl/GSM1419993_GP_043.CEL.gz	54675	57.7166	0	triple negative breast cancer	0	0	0	2125	2125	0
GP_044	GSM1419994	Public on May 19 2015	Jun 25 2014	May 19 2015	RNA	1	Breast tumor biospsie	Homo sapiens	diagnosis: triple negative breast cancer	age at diag: 76.99384	meta: 0	mfs (days): 163	death: 1	os (days): 163	er-ihc: 0	pr-ihc: 0	her2-ihc: 0	total RNA	Total RNA was prepared using the RNeasy® Mini kit (Qiagen, Valencia, CA). The integrity of the RNA was assessed for each sample using an Agilent 2100 Bioanalyzer (Agilent, Palo Alto, CA).	Biotin	According to manufacturer protocol	9606	Double-stranded complementary DNA (cDNA) and labeled complementary RNA (cRNA) were synthesized from the total RNA and hybridized to the Affymetrix Human U133 Plus 2 gene chips (Affymetrix, Santa Clara, CA).	The chips were further processed and scanned according to the manufacturer’s protocol using the GeneChip Scanner 3000 7G.	Triple-negative breast cancer tumours	The arrays were normzalized using the MAS 5.0 Affymetrix software (Expression Console - Affymetrix).	GPL570	Wilfried,,Gouraud	Integrated Center of Oncology René Gauducheau	ICO - UMGC	bd Jacques Monod	Saint Herblain	44805	France	ftp://ftp.ncbi.nlm.nih.gov/geo/samples/GSM1419nnn/GSM1419994/suppl/GSM1419994_GP_044.CEL.gz	54675	76.9938	1	triple negative breast cancer	0	0	0	163	163	0
GP_045	GSM1419995	Public on May 19 2015	Jun 25 2014	May 19 2015	RNA	1	Breast tumor biospsie	Homo sapiens	diagnosis: triple negative breast cancer	age at diag: 37.58522	meta: 1	mfs (days): 434	death: 1	os (days): 1047	er-ihc: 0	pr-ihc: 0	her2-ihc: 0	total RNA	Total RNA was prepared using the RNeasy® Mini kit (Qiagen, Valencia, CA). The integrity of the RNA was assessed for each sample using an Agilent 2100 Bioanalyzer (Agilent, Palo Alto, CA).	Biotin	According to manufacturer protocol	9606	Double-stranded complementary DNA (cDNA) and labeled complementary RNA (cRNA) were synthesized from the total RNA and hybridized to the Affymetrix Human U133 Plus 2 gene chips (Affymetrix, Santa Clara, CA).	The chips were further processed and scanned according to the manufacturer’s protocol using the GeneChip Scanner 3000 7G.	Triple-negative breast cancer tumours	The arrays were normzalized using the MAS 5.0 Affymetrix software (Expression Console - Affymetrix).	GPL570	Wilfried,,Gouraud	Integrated Center of Oncology René Gauducheau	ICO - UMGC	bd Jacques Monod	Saint Herblain	44805	France	ftp://ftp.ncbi.nlm.nih.gov/geo/samples/GSM1419nnn/GSM1419995/suppl/GSM1419995_GP_045.CEL.gz	54675	37.5852	1	triple negative breast cancer	0	0	1	434	1047	0
GP_046	GSM1419996	Public on May 19 2015	Jun 25 2014	May 19 2015	RNA	1	Breast tumor biospsie	Homo sapiens	diagnosis: triple negative breast cancer	age at diag: 40.9692	meta: 0	mfs (days): 2887	death: 0	os (days): 2887	er-ihc: 0	pr-ihc: 0	her2-ihc: 0	total RNA	Total RNA was prepared using the RNeasy® Mini kit (Qiagen, Valencia, CA). The integrity of the RNA was assessed for each sample using an Agilent 2100 Bioanalyzer (Agilent, Palo Alto, CA).	Biotin	According to manufacturer protocol	9606	Double-stranded complementary DNA (cDNA) and labeled complementary RNA (cRNA) were synthesized from the total RNA and hybridized to the Affymetrix Human U133 Plus 2 gene chips (Affymetrix, Santa Clara, CA).	The chips were further processed and scanned according to the manufacturer’s protocol using the GeneChip Scanner 3000 7G.	Triple-negative breast cancer tumours	The arrays were normzalized using the MAS 5.0 Affymetrix software (Expression Console - Affymetrix).	GPL570	Wilfried,,Gouraud	Integrated Center of Oncology René Gauducheau	ICO - UMGC	bd Jacques Monod	Saint Herblain	44805	France	ftp://ftp.ncbi.nlm.nih.gov/geo/samples/GSM1419nnn/GSM1419996/suppl/GSM1419996_GP_046.CEL.gz	54675	40.9692	0	triple negative breast cancer	0	0	0	2887	2887	0
GP_047	GSM1419997	Public on May 19 2015	Jun 25 2014	May 19 2015	RNA	1	Breast tumor biospsie	Homo sapiens	diagnosis: triple negative breast cancer	age at diag: 31.69062	meta: 0	mfs (days): 2658	death: 0	os (days): 2658	er-ihc: 0	pr-ihc: 0	her2-ihc: 0	total RNA	Total RNA was prepared using the RNeasy® Mini kit (Qiagen, Valencia, CA). The integrity of the RNA was assessed for each sample using an Agilent 2100 Bioanalyzer (Agilent, Palo Alto, CA).	Biotin	According to manufacturer protocol	9606	Double-stranded complementary DNA (cDNA) and labeled complementary RNA (cRNA) were synthesized from the total RNA and hybridized to the Affymetrix Human U133 Plus 2 gene chips (Affymetrix, Santa Clara, CA).	The chips were further processed and scanned according to the manufacturer’s protocol using the GeneChip Scanner 3000 7G.	Triple-negative breast cancer tumours	The arrays were normzalized using the MAS 5.0 Affymetrix software (Expression Console - Affymetrix).	GPL570	Wilfried,,Gouraud	Integrated Center of Oncology René Gauducheau	ICO - UMGC	bd Jacques Monod	Saint Herblain	44805	France	ftp://ftp.ncbi.nlm.nih.gov/geo/samples/GSM1419nnn/GSM1419997/suppl/GSM1419997_GP_047.CEL.gz	54675	31.6906	0	triple negative breast cancer	0	0	0	2658	2658	0
GP_048	GSM1419998	Public on May 19 2015	Jun 25 2014	May 19 2015	RNA	1	Breast tumor biospsie	Homo sapiens	diagnosis: triple negative breast cancer	age at diag: 80.21902	meta: 0	mfs (days): 20	death: 0	os (days): 20	er-ihc: 0	pr-ihc: 0	her2-ihc: 0	total RNA	Total RNA was prepared using the RNeasy® Mini kit (Qiagen, Valencia, CA). The integrity of the RNA was assessed for each sample using an Agilent 2100 Bioanalyzer (Agilent, Palo Alto, CA).	Biotin	According to manufacturer protocol	9606	Double-stranded complementary DNA (cDNA) and labeled complementary RNA (cRNA) were synthesized from the total RNA and hybridized to the Affymetrix Human U133 Plus 2 gene chips (Affymetrix, Santa Clara, CA).	The chips were further processed and scanned according to the manufacturer’s protocol using the GeneChip Scanner 3000 7G.	Triple-negative breast cancer tumours	The arrays were normzalized using the MAS 5.0 Affymetrix software (Expression Console - Affymetrix).	GPL570	Wilfried,,Gouraud	Integrated Center of Oncology René Gauducheau	ICO - UMGC	bd Jacques Monod	Saint Herblain	44805	France	ftp://ftp.ncbi.nlm.nih.gov/geo/samples/GSM1419nnn/GSM1419998/suppl/GSM1419998_GP_048.CEL.gz	54675	80.219	0	triple negative breast cancer	0	0	0	20	20	0
GP_049	GSM1419999	Public on May 19 2015	Jun 25 2014	May 19 2015	RNA	1	Breast tumor biospsie	Homo sapiens	diagnosis: triple negative breast cancer	age at diag: 73.84805	meta: 1	mfs (days): 2624	death: 0	os (days): 2781	er-ihc: 0	pr-ihc: 0	her2-ihc: 0	total RNA	Total RNA was prepared using the RNeasy® Mini kit (Qiagen, Valencia, CA). The integrity of the RNA was assessed for each sample using an Agilent 2100 Bioanalyzer (Agilent, Palo Alto, CA).	Biotin	According to manufacturer protocol	9606	Double-stranded complementary DNA (cDNA) and labeled complementary RNA (cRNA) were synthesized from the total RNA and hybridized to the Affymetrix Human U133 Plus 2 gene chips (Affymetrix, Santa Clara, CA).	The chips were further processed and scanned according to the manufacturer’s protocol using the GeneChip Scanner 3000 7G.	Triple-negative breast cancer tumours	The arrays were normzalized using the MAS 5.0 Affymetrix software (Expression Console - Affymetrix).	GPL570	Wilfried,,Gouraud	Integrated Center of Oncology René Gauducheau	ICO - UMGC	bd Jacques Monod	Saint Herblain	44805	France	ftp://ftp.ncbi.nlm.nih.gov/geo/samples/GSM1419nnn/GSM1419999/suppl/GSM1419999_GP_049.CEL.gz	54675	73.8481	0	triple negative breast cancer	0	0	1	2624	2781	0
GP_050	GSM1420000	Public on May 19 2015	Jun 25 2014	May 19 2015	RNA	1	Breast tumor biospsie	Homo sapiens	diagnosis: triple negative breast cancer	age at diag: 55.96441	meta: 0	mfs (days): 2672	death: 0	os (days): 2672	er-ihc: 0	pr-ihc: 0	her2-ihc: 0	total RNA	Total RNA was prepared using the RNeasy® Mini kit (Qiagen, Valencia, CA). The integrity of the RNA was assessed for each sample using an Agilent 2100 Bioanalyzer (Agilent, Palo Alto, CA).	Biotin	According to manufacturer protocol	9606	Double-stranded complementary DNA (cDNA) and labeled complementary RNA (cRNA) were synthesized from the total RNA and hybridized to the Affymetrix Human U133 Plus 2 gene chips (Affymetrix, Santa Clara, CA).	The chips were further processed and scanned according to the manufacturer’s protocol using the GeneChip Scanner 3000 7G.	Triple-negative breast cancer tumours	The arrays were normzalized using the MAS 5.0 Affymetrix software (Expression Console - Affymetrix).	GPL570	Wilfried,,Gouraud	Integrated Center of Oncology René Gauducheau	ICO - UMGC	bd Jacques Monod	Saint Herblain	44805	France	ftp://ftp.ncbi.nlm.nih.gov/geo/samples/GSM1420nnn/GSM1420000/suppl/GSM1420000_GP_050.CEL.gz	54675	55.9644	0	triple negative breast cancer	0	0	0	2672	2672	0
GP_051	GSM1420001	Public on May 19 2015	Jun 25 2014	May 19 2015	RNA	1	Breast tumor biospsie	Homo sapiens	diagnosis: triple negative breast cancer	age at diag: 65.50308	meta: 0	mfs (days): 2569	death: 0	os (days): 2569	er-ihc: 0	pr-ihc: 0	her2-ihc: 0	total RNA	Total RNA was prepared using the RNeasy® Mini kit (Qiagen, Valencia, CA). The integrity of the RNA was assessed for each sample using an Agilent 2100 Bioanalyzer (Agilent, Palo Alto, CA).	Biotin	According to manufacturer protocol	9606	Double-stranded complementary DNA (cDNA) and labeled complementary RNA (cRNA) were synthesized from the total RNA and hybridized to the Affymetrix Human U133 Plus 2 gene chips (Affymetrix, Santa Clara, CA).	The chips were further processed and scanned according to the manufacturer’s protocol using the GeneChip Scanner 3000 7G.	Triple-negative breast cancer tumours	The arrays were normzalized using the MAS 5.0 Affymetrix software (Expression Console - Affymetrix).	GPL570	Wilfried,,Gouraud	Integrated Center of Oncology René Gauducheau	ICO - UMGC	bd Jacques Monod	Saint Herblain	44805	France	ftp://ftp.ncbi.nlm.nih.gov/geo/samples/GSM1420nnn/GSM1420001/suppl/GSM1420001_GP_051.CEL.gz	54675	65.5031	0	triple negative breast cancer	0	0	0	2569	2569	0
GP_052	GSM1420002	Public on May 19 2015	Jun 25 2014	May 19 2015	RNA	1	Breast tumor biospsie	Homo sapiens	diagnosis: triple negative breast cancer	age at diag: 58.85831	meta: 1	mfs (days): 1443	death: 1	os (days): 2261	er-ihc: 0	pr-ihc: 0	her2-ihc: 0	total RNA	Total RNA was prepared using the RNeasy® Mini kit (Qiagen, Valencia, CA). The integrity of the RNA was assessed for each sample using an Agilent 2100 Bioanalyzer (Agilent, Palo Alto, CA).	Biotin	According to manufacturer protocol	9606	Double-stranded complementary DNA (cDNA) and labeled complementary RNA (cRNA) were synthesized from the total RNA and hybridized to the Affymetrix Human U133 Plus 2 gene chips (Affymetrix, Santa Clara, CA).	The chips were further processed and scanned according to the manufacturer’s protocol using the GeneChip Scanner 3000 7G.	Triple-negative breast cancer tumours	The arrays were normzalized using the MAS 5.0 Affymetrix software (Expression Console - Affymetrix).	GPL570	Wilfried,,Gouraud	Integrated Center of Oncology René Gauducheau	ICO - UMGC	bd Jacques Monod	Saint Herblain	44805	France	ftp://ftp.ncbi.nlm.nih.gov/geo/samples/GSM1420nnn/GSM1420002/suppl/GSM1420002_GP_052.CEL.gz	54675	58.8583	1	triple negative breast cancer	0	0	1	1443	2261	0
GP_053	GSM1420003	Public on May 19 2015	Jun 25 2014	May 19 2015	RNA	1	Breast tumor biospsie	Homo sapiens	diagnosis: triple negative breast cancer	age at diag: 49.14716	meta: 0	mfs (days): 2086	death: 0	os (days): 2086	er-ihc: 0	pr-ihc: 0	her2-ihc: 0	total RNA	Total RNA was prepared using the RNeasy® Mini kit (Qiagen, Valencia, CA). The integrity of the RNA was assessed for each sample using an Agilent 2100 Bioanalyzer (Agilent, Palo Alto, CA).	Biotin	According to manufacturer protocol	9606	Double-stranded complementary DNA (cDNA) and labeled complementary RNA (cRNA) were synthesized from the total RNA and hybridized to the Affymetrix Human U133 Plus 2 gene chips (Affymetrix, Santa Clara, CA).	The chips were further processed and scanned according to the manufacturer’s protocol using the GeneChip Scanner 3000 7G.	Triple-negative breast cancer tumours	The arrays were normzalized using the MAS 5.0 Affymetrix software (Expression Console - Affymetrix).	GPL570	Wilfried,,Gouraud	Integrated Center of Oncology René Gauducheau	ICO - UMGC	bd Jacques Monod	Saint Herblain	44805	France	ftp://ftp.ncbi.nlm.nih.gov/geo/samples/GSM1420nnn/GSM1420003/suppl/GSM1420003_GP_053.CEL.gz	54675	49.1472	0	triple negative breast cancer	0	0	0	2086	2086	0
GP_054	GSM1420004	Public on May 19 2015	Jun 25 2014	May 19 2015	RNA	1	Breast tumor biospsie	Homo sapiens	diagnosis: triple negative breast cancer	age at diag: 56.10951	meta: 0	mfs (days): 2527	death: 0	os (days): 2527	er-ihc: 0	pr-ihc: 0	her2-ihc: 0	total RNA	Total RNA was prepared using the RNeasy® Mini kit (Qiagen, Valencia, CA). The integrity of the RNA was assessed for each sample using an Agilent 2100 Bioanalyzer (Agilent, Palo Alto, CA).	Biotin	According to manufacturer protocol	9606	Double-stranded complementary DNA (cDNA) and labeled complementary RNA (cRNA) were synthesized from the total RNA and hybridized to the Affymetrix Human U133 Plus 2 gene chips (Affymetrix, Santa Clara, CA).	The chips were further processed and scanned according to the manufacturer’s protocol using the GeneChip Scanner 3000 7G.	Triple-negative breast cancer tumours	The arrays were normzalized using the MAS 5.0 Affymetrix software (Expression Console - Affymetrix).	GPL570	Wilfried,,Gouraud	Integrated Center of Oncology René Gauducheau	ICO - UMGC	bd Jacques Monod	Saint Herblain	44805	France	ftp://ftp.ncbi.nlm.nih.gov/geo/samples/GSM1420nnn/GSM1420004/suppl/GSM1420004_GP_054.CEL.gz	54675	56.1095	0	triple negative breast cancer	0	0	0	2527	2527	0
GP_055	GSM1420005	Public on May 19 2015	Jun 25 2014	May 19 2015	RNA	1	Breast tumor biospsie	Homo sapiens	diagnosis: triple negative breast cancer	age at diag: 82.6694	meta: 0	mfs (days): 811	death: 1	os (days): 811	er-ihc: 0	pr-ihc: 0	her2-ihc: 0	total RNA	Total RNA was prepared using the RNeasy® Mini kit (Qiagen, Valencia, CA). The integrity of the RNA was assessed for each sample using an Agilent 2100 Bioanalyzer (Agilent, Palo Alto, CA).	Biotin	According to manufacturer protocol	9606	Double-stranded complementary DNA (cDNA) and labeled complementary RNA (cRNA) were synthesized from the total RNA and hybridized to the Affymetrix Human U133 Plus 2 gene chips (Affymetrix, Santa Clara, CA).	The chips were further processed and scanned according to the manufacturer’s protocol using the GeneChip Scanner 3000 7G.	Triple-negative breast cancer tumours	The arrays were normzalized using the MAS 5.0 Affymetrix software (Expression Console - Affymetrix).	GPL570	Wilfried,,Gouraud	Integrated Center of Oncology René Gauducheau	ICO - UMGC	bd Jacques Monod	Saint Herblain	44805	France	ftp://ftp.ncbi.nlm.nih.gov/geo/samples/GSM1420nnn/GSM1420005/suppl/GSM1420005_GP_055.CEL.gz	54675	82.6694	1	triple negative breast cancer	0	0	0	811	811	0
GP_056	GSM1420006	Public on May 19 2015	Jun 25 2014	May 19 2015	RNA	1	Breast tumor biospsie	Homo sapiens	diagnosis: triple negative breast cancer	age at diag: 56.07118	meta: 0	mfs (days): 2293	death: 0	os (days): 2293	er-ihc: 0	pr-ihc: 0	her2-ihc: 0	total RNA	Total RNA was prepared using the RNeasy® Mini kit (Qiagen, Valencia, CA). The integrity of the RNA was assessed for each sample using an Agilent 2100 Bioanalyzer (Agilent, Palo Alto, CA).	Biotin	According to manufacturer protocol	9606	Double-stranded complementary DNA (cDNA) and labeled complementary RNA (cRNA) were synthesized from the total RNA and hybridized to the Affymetrix Human U133 Plus 2 gene chips (Affymetrix, Santa Clara, CA).	The chips were further processed and scanned according to the manufacturer’s protocol using the GeneChip Scanner 3000 7G.	Triple-negative breast cancer tumours	The arrays were normzalized using the MAS 5.0 Affymetrix software (Expression Console - Affymetrix).	GPL570	Wilfried,,Gouraud	Integrated Center of Oncology René Gauducheau	ICO - UMGC	bd Jacques Monod	Saint Herblain	44805	France	ftp://ftp.ncbi.nlm.nih.gov/geo/samples/GSM1420nnn/GSM1420006/suppl/GSM1420006_GP_056.CEL.gz	54675	56.0712	0	triple negative breast cancer	0	0	0	2293	2293	0
GP_057	GSM1420007	Public on May 19 2015	Jun 25 2014	May 19 2015	RNA	1	Breast tumor biospsie	Homo sapiens	diagnosis: triple negative breast cancer	age at diag: 52.5284	meta: 0	mfs (days): 2456	death: 0	os (days): 2456	er-ihc: 0	pr-ihc: 0	her2-ihc: 0	total RNA	Total RNA was prepared using the RNeasy® Mini kit (Qiagen, Valencia, CA). The integrity of the RNA was assessed for each sample using an Agilent 2100 Bioanalyzer (Agilent, Palo Alto, CA).	Biotin	According to manufacturer protocol	9606	Double-stranded complementary DNA (cDNA) and labeled complementary RNA (cRNA) were synthesized from the total RNA and hybridized to the Affymetrix Human U133 Plus 2 gene chips (Affymetrix, Santa Clara, CA).	The chips were further processed and scanned according to the manufacturer’s protocol using the GeneChip Scanner 3000 7G.	Triple-negative breast cancer tumours	The arrays were normzalized using the MAS 5.0 Affymetrix software (Expression Console - Affymetrix).	GPL570	Wilfried,,Gouraud	Integrated Center of Oncology René Gauducheau	ICO - UMGC	bd Jacques Monod	Saint Herblain	44805	France	ftp://ftp.ncbi.nlm.nih.gov/geo/samples/GSM1420nnn/GSM1420007/suppl/GSM1420007_GP_057.CEL.gz	54675	52.5284	0	triple negative breast cancer	0	0	0	2456	2456	0
GP_058	GSM1420008	Public on May 19 2015	Jun 25 2014	May 19 2015	RNA	1	Breast tumor biospsie	Homo sapiens	diagnosis: triple negative breast cancer	age at diag: 57.3306	meta: 0	mfs (days): 2418	death: 0	os (days): 2418	er-ihc: 0	pr-ihc: 0	her2-ihc: 0	total RNA	Total RNA was prepared using the RNeasy® Mini kit (Qiagen, Valencia, CA). The integrity of the RNA was assessed for each sample using an Agilent 2100 Bioanalyzer (Agilent, Palo Alto, CA).	Biotin	According to manufacturer protocol	9606	Double-stranded complementary DNA (cDNA) and labeled complementary RNA (cRNA) were synthesized from the total RNA and hybridized to the Affymetrix Human U133 Plus 2 gene chips (Affymetrix, Santa Clara, CA).	The chips were further processed and scanned according to the manufacturer’s protocol using the GeneChip Scanner 3000 7G.	Triple-negative breast cancer tumours	The arrays were normzalized using the MAS 5.0 Affymetrix software (Expression Console - Affymetrix).	GPL570	Wilfried,,Gouraud	Integrated Center of Oncology René Gauducheau	ICO - UMGC	bd Jacques Monod	Saint Herblain	44805	France	ftp://ftp.ncbi.nlm.nih.gov/geo/samples/GSM1420nnn/GSM1420008/suppl/GSM1420008_GP_058.CEL.gz	54675	57.3306	0	triple negative breast cancer	0	0	0	2418	2418	0
GP_059	GSM1420009	Public on May 19 2015	Jun 25 2014	May 19 2015	RNA	1	Breast tumor biospsie	Homo sapiens	diagnosis: triple negative breast cancer	age at diag: 54.5024	meta: 0	mfs (days): 1950	death: 0	os (days): 1950	er-ihc: 0	pr-ihc: 0	her2-ihc: 0	total RNA	Total RNA was prepared using the RNeasy® Mini kit (Qiagen, Valencia, CA). The integrity of the RNA was assessed for each sample using an Agilent 2100 Bioanalyzer (Agilent, Palo Alto, CA).	Biotin	According to manufacturer protocol	9606	Double-stranded complementary DNA (cDNA) and labeled complementary RNA (cRNA) were synthesized from the total RNA and hybridized to the Affymetrix Human U133 Plus 2 gene chips (Affymetrix, Santa Clara, CA).	The chips were further processed and scanned according to the manufacturer’s protocol using the GeneChip Scanner 3000 7G.	Triple-negative breast cancer tumours	The arrays were normzalized using the MAS 5.0 Affymetrix software (Expression Console - Affymetrix).	GPL570	Wilfried,,Gouraud	Integrated Center of Oncology René Gauducheau	ICO - UMGC	bd Jacques Monod	Saint Herblain	44805	France	ftp://ftp.ncbi.nlm.nih.gov/geo/samples/GSM1420nnn/GSM1420009/suppl/GSM1420009_GP_059.CEL.gz	54675	54.5024	0	triple negative breast cancer	0	0	0	1950	1950	0
GP_060	GSM1420010	Public on May 19 2015	Jun 25 2014	May 19 2015	RNA	1	Breast tumor biospsie	Homo sapiens	diagnosis: triple negative breast cancer	age at diag: 60.61054	meta: 1	mfs (days): 1087	death: 1	os (days): 1638	er-ihc: 0	pr-ihc: 0	her2-ihc: 0	total RNA	Total RNA was prepared using the RNeasy® Mini kit (Qiagen, Valencia, CA). The integrity of the RNA was assessed for each sample using an Agilent 2100 Bioanalyzer (Agilent, Palo Alto, CA).	Biotin	According to manufacturer protocol	9606	Double-stranded complementary DNA (cDNA) and labeled complementary RNA (cRNA) were synthesized from the total RNA and hybridized to the Affymetrix Human U133 Plus 2 gene chips (Affymetrix, Santa Clara, CA).	The chips were further processed and scanned according to the manufacturer’s protocol using the GeneChip Scanner 3000 7G.	Triple-negative breast cancer tumours	The arrays were normzalized using the MAS 5.0 Affymetrix software (Expression Console - Affymetrix).	GPL570	Wilfried,,Gouraud	Integrated Center of Oncology René Gauducheau	ICO - UMGC	bd Jacques Monod	Saint Herblain	44805	France	ftp://ftp.ncbi.nlm.nih.gov/geo/samples/GSM1420nnn/GSM1420010/suppl/GSM1420010_GP_060.CEL.gz	54675	60.6105	1	triple negative breast cancer	0	0	1	1087	1638	0
GP_061	GSM1420011	Public on May 19 2015	Jun 25 2014	May 19 2015	RNA	1	Breast tumor biospsie	Homo sapiens	diagnosis: triple negative breast cancer	age at diag: 71.72895	meta: 0	mfs (days): 1466	death: 0	os (days): 1466	er-ihc: 0	pr-ihc: 0	her2-ihc: 0	total RNA	Total RNA was prepared using the RNeasy® Mini kit (Qiagen, Valencia, CA). The integrity of the RNA was assessed for each sample using an Agilent 2100 Bioanalyzer (Agilent, Palo Alto, CA).	Biotin	According to manufacturer protocol	9606	Double-stranded complementary DNA (cDNA) and labeled complementary RNA (cRNA) were synthesized from the total RNA and hybridized to the Affymetrix Human U133 Plus 2 gene chips (Affymetrix, Santa Clara, CA).	The chips were further processed and scanned according to the manufacturer’s protocol using the GeneChip Scanner 3000 7G.	Triple-negative breast cancer tumours	The arrays were normzalized using the MAS 5.0 Affymetrix software (Expression Console - Affymetrix).	GPL570	Wilfried,,Gouraud	Integrated Center of Oncology René Gauducheau	ICO - UMGC	bd Jacques Monod	Saint Herblain	44805	France	ftp://ftp.ncbi.nlm.nih.gov/geo/samples/GSM1420nnn/GSM1420011/suppl/GSM1420011_GP_061.CEL.gz	54675	71.7289	0	triple negative breast cancer	0	0	0	1466	1466	0
GP_062	GSM1420012	Public on May 19 2015	Jun 25 2014	May 19 2015	RNA	1	Breast tumor biospsie	Homo sapiens	diagnosis: triple negative breast cancer	age at diag: 79.1102	meta: 1	mfs (days): 1083	death: 1	os (days): 1632	er-ihc: 0	pr-ihc: 0	her2-ihc: 0	total RNA	Total RNA was prepared using the RNeasy® Mini kit (Qiagen, Valencia, CA). The integrity of the RNA was assessed for each sample using an Agilent 2100 Bioanalyzer (Agilent, Palo Alto, CA).	Biotin	According to manufacturer protocol	9606	Double-stranded complementary DNA (cDNA) and labeled complementary RNA (cRNA) were synthesized from the total RNA and hybridized to the Affymetrix Human U133 Plus 2 gene chips (Affymetrix, Santa Clara, CA).	The chips were further processed and scanned according to the manufacturer’s protocol using the GeneChip Scanner 3000 7G.	Triple-negative breast cancer tumours	The arrays were normzalized using the MAS 5.0 Affymetrix software (Expression Console - Affymetrix).	GPL570	Wilfried,,Gouraud	Integrated Center of Oncology René Gauducheau	ICO - UMGC	bd Jacques Monod	Saint Herblain	44805	France	ftp://ftp.ncbi.nlm.nih.gov/geo/samples/GSM1420nnn/GSM1420012/suppl/GSM1420012_GP_062.CEL.gz	54675	79.1102	1	triple negative breast cancer	0	0	1	1083	1632	0
GP_063	GSM1420013	Public on May 19 2015	Jun 25 2014	May 19 2015	RNA	1	Breast tumor biospsie	Homo sapiens	diagnosis: triple negative breast cancer	age at diag: 43.10472	meta: 0	mfs (days): 2315	death: 0	os (days): 2315	er-ihc: 0	pr-ihc: 0	her2-ihc: 0	total RNA	Total RNA was prepared using the RNeasy® Mini kit (Qiagen, Valencia, CA). The integrity of the RNA was assessed for each sample using an Agilent 2100 Bioanalyzer (Agilent, Palo Alto, CA).	Biotin	According to manufacturer protocol	9606	Double-stranded complementary DNA (cDNA) and labeled complementary RNA (cRNA) were synthesized from the total RNA and hybridized to the Affymetrix Human U133 Plus 2 gene chips (Affymetrix, Santa Clara, CA).	The chips were further processed and scanned according to the manufacturer’s protocol using the GeneChip Scanner 3000 7G.	Triple-negative breast cancer tumours	The arrays were normzalized using the MAS 5.0 Affymetrix software (Expression Console - Affymetrix).	GPL570	Wilfried,,Gouraud	Integrated Center of Oncology René Gauducheau	ICO - UMGC	bd Jacques Monod	Saint Herblain	44805	France	ftp://ftp.ncbi.nlm.nih.gov/geo/samples/GSM1420nnn/GSM1420013/suppl/GSM1420013_GP_063.CEL.gz	54675	43.1047	0	triple negative breast cancer	0	0	0	2315	2315	0
GP_064	GSM1420014	Public on May 19 2015	Jun 25 2014	May 19 2015	RNA	1	Breast tumor biospsie	Homo sapiens	diagnosis: triple negative breast cancer	age at diag: 50.12183	meta: 0	mfs (days): 2080	death: 0	os (days): 2080	er-ihc: 0	pr-ihc: 0	her2-ihc: 0	total RNA	Total RNA was prepared using the RNeasy® Mini kit (Qiagen, Valencia, CA). The integrity of the RNA was assessed for each sample using an Agilent 2100 Bioanalyzer (Agilent, Palo Alto, CA).	Biotin	According to manufacturer protocol	9606	Double-stranded complementary DNA (cDNA) and labeled complementary RNA (cRNA) were synthesized from the total RNA and hybridized to the Affymetrix Human U133 Plus 2 gene chips (Affymetrix, Santa Clara, CA).	The chips were further processed and scanned according to the manufacturer’s protocol using the GeneChip Scanner 3000 7G.	Triple-negative breast cancer tumours	The arrays were normzalized using the MAS 5.0 Affymetrix software (Expression Console - Affymetrix).	GPL570	Wilfried,,Gouraud	Integrated Center of Oncology René Gauducheau	ICO - UMGC	bd Jacques Monod	Saint Herblain	44805	France	ftp://ftp.ncbi.nlm.nih.gov/geo/samples/GSM1420nnn/GSM1420014/suppl/GSM1420014_GP_064.CEL.gz	54675	50.1218	0	triple negative breast cancer	0	0	0	2080	2080	0
GP_065	GSM1420015	Public on May 19 2015	Jun 25 2014	May 19 2015	RNA	1	Breast tumor biospsie	Homo sapiens	diagnosis: triple negative breast cancer	age at diag: 57.40999	meta: 1	mfs (days): 2009	death: 0	os (days): 2011	er-ihc: 0	pr-ihc: 0	her2-ihc: 0	total RNA	Total RNA was prepared using the RNeasy® Mini kit (Qiagen, Valencia, CA). The integrity of the RNA was assessed for each sample using an Agilent 2100 Bioanalyzer (Agilent, Palo Alto, CA).	Biotin	According to manufacturer protocol	9606	Double-stranded complementary DNA (cDNA) and labeled complementary RNA (cRNA) were synthesized from the total RNA and hybridized to the Affymetrix Human U133 Plus 2 gene chips (Affymetrix, Santa Clara, CA).	The chips were further processed and scanned according to the manufacturer’s protocol using the GeneChip Scanner 3000 7G.	Triple-negative breast cancer tumours	The arrays were normzalized using the MAS 5.0 Affymetrix software (Expression Console - Affymetrix).	GPL570	Wilfried,,Gouraud	Integrated Center of Oncology René Gauducheau	ICO - UMGC	bd Jacques Monod	Saint Herblain	44805	France	ftp://ftp.ncbi.nlm.nih.gov/geo/samples/GSM1420nnn/GSM1420015/suppl/GSM1420015_GP_065.CEL.gz	54675	57.41	0	triple negative breast cancer	0	0	1	2009	2011	0
GP_066	GSM1420016	Public on May 19 2015	Jun 25 2014	May 19 2015	RNA	1	Breast tumor biospsie	Homo sapiens	diagnosis: triple negative breast cancer	age at diag: 59.21424	meta: 0	mfs (days): 2063	death: 0	os (days): 2063	er-ihc: 0	pr-ihc: 0	her2-ihc: 0	total RNA	Total RNA was prepared using the RNeasy® Mini kit (Qiagen, Valencia, CA). The integrity of the RNA was assessed for each sample using an Agilent 2100 Bioanalyzer (Agilent, Palo Alto, CA).	Biotin	According to manufacturer protocol	9606	Double-stranded complementary DNA (cDNA) and labeled complementary RNA (cRNA) were synthesized from the total RNA and hybridized to the Affymetrix Human U133 Plus 2 gene chips (Affymetrix, Santa Clara, CA).	The chips were further processed and scanned according to the manufacturer’s protocol using the GeneChip Scanner 3000 7G.	Triple-negative breast cancer tumours	The arrays were normzalized using the MAS 5.0 Affymetrix software (Expression Console - Affymetrix).	GPL570	Wilfried,,Gouraud	Integrated Center of Oncology René Gauducheau	ICO - UMGC	bd Jacques Monod	Saint Herblain	44805	France	ftp://ftp.ncbi.nlm.nih.gov/geo/samples/GSM1420nnn/GSM1420016/suppl/GSM1420016_GP_066.CEL.gz	54675	59.2142	0	triple negative breast cancer	0	0	0	2063	2063	0
GP_067	GSM1420017	Public on May 19 2015	Jun 25 2014	May 19 2015	RNA	1	Breast tumor biospsie	Homo sapiens	diagnosis: triple negative breast cancer	age at diag: 62.63381	meta: 0	mfs (days): 2289	death: 0	os (days): 2289	er-ihc: 0	pr-ihc: 0	her2-ihc: 0	total RNA	Total RNA was prepared using the RNeasy® Mini kit (Qiagen, Valencia, CA). The integrity of the RNA was assessed for each sample using an Agilent 2100 Bioanalyzer (Agilent, Palo Alto, CA).	Biotin	According to manufacturer protocol	9606	Double-stranded complementary DNA (cDNA) and labeled complementary RNA (cRNA) were synthesized from the total RNA and hybridized to the Affymetrix Human U133 Plus 2 gene chips (Affymetrix, Santa Clara, CA).	The chips were further processed and scanned according to the manufacturer’s protocol using the GeneChip Scanner 3000 7G.	Triple-negative breast cancer tumours	The arrays were normzalized using the MAS 5.0 Affymetrix software (Expression Console - Affymetrix).	GPL570	Wilfried,,Gouraud	Integrated Center of Oncology René Gauducheau	ICO - UMGC	bd Jacques Monod	Saint Herblain	44805	France	ftp://ftp.ncbi.nlm.nih.gov/geo/samples/GSM1420nnn/GSM1420017/suppl/GSM1420017_GP_067.CEL.gz	54675	62.6338	0	triple negative breast cancer	0	0	0	2289	2289	0
GP_068	GSM1420018	Public on May 19 2015	Jun 25 2014	May 19 2015	RNA	1	Breast tumor biospsie	Homo sapiens	diagnosis: triple negative breast cancer	age at diag: 70.54346	meta: 1	mfs (days): 555	death: 1	os (days): 839	er-ihc: 0	pr-ihc: 0	her2-ihc: 0	total RNA	Total RNA was prepared using the RNeasy® Mini kit (Qiagen, Valencia, CA). The integrity of the RNA was assessed for each sample using an Agilent 2100 Bioanalyzer (Agilent, Palo Alto, CA).	Biotin	According to manufacturer protocol	9606	Double-stranded complementary DNA (cDNA) and labeled complementary RNA (cRNA) were synthesized from the total RNA and hybridized to the Affymetrix Human U133 Plus 2 gene chips (Affymetrix, Santa Clara, CA).	The chips were further processed and scanned according to the manufacturer’s protocol using the GeneChip Scanner 3000 7G.	Triple-negative breast cancer tumours	The arrays were normzalized using the MAS 5.0 Affymetrix software (Expression Console - Affymetrix).	GPL570	Wilfried,,Gouraud	Integrated Center of Oncology René Gauducheau	ICO - UMGC	bd Jacques Monod	Saint Herblain	44805	France	ftp://ftp.ncbi.nlm.nih.gov/geo/samples/GSM1420nnn/GSM1420018/suppl/GSM1420018_GP_068.CEL.gz	54675	70.5435	1	triple negative breast cancer	0	0	1	555	839	0
GP_069	GSM1420019	Public on May 19 2015	Jun 25 2014	May 19 2015	RNA	1	Breast tumor biospsie	Homo sapiens	diagnosis: triple negative breast cancer	age at diag: 66.00137	meta: 1	mfs (days): 500	death: 1	os (days): 601	er-ihc: 0	pr-ihc: 0	her2-ihc: 0	total RNA	Total RNA was prepared using the RNeasy® Mini kit (Qiagen, Valencia, CA). The integrity of the RNA was assessed for each sample using an Agilent 2100 Bioanalyzer (Agilent, Palo Alto, CA).	Biotin	According to manufacturer protocol	9606	Double-stranded complementary DNA (cDNA) and labeled complementary RNA (cRNA) were synthesized from the total RNA and hybridized to the Affymetrix Human U133 Plus 2 gene chips (Affymetrix, Santa Clara, CA).	The chips were further processed and scanned according to the manufacturer’s protocol using the GeneChip Scanner 3000 7G.	Triple-negative breast cancer tumours	The arrays were normzalized using the MAS 5.0 Affymetrix software (Expression Console - Affymetrix).	GPL570	Wilfried,,Gouraud	Integrated Center of Oncology René Gauducheau	ICO - UMGC	bd Jacques Monod	Saint Herblain	44805	France	ftp://ftp.ncbi.nlm.nih.gov/geo/samples/GSM1420nnn/GSM1420019/suppl/GSM1420019_GP_069.CEL.gz	54675	66.0014	1	triple negative breast cancer	0	0	1	500	601	0
GP_070	GSM1420020	Public on May 19 2015	Jun 25 2014	May 19 2015	RNA	1	Breast tumor biospsie	Homo sapiens	diagnosis: triple negative breast cancer	age at diag: 67.75085	meta: 0	mfs (days): 1560	death: 0	os (days): 1560	er-ihc: 0	pr-ihc: 0	her2-ihc: 0	total RNA	Total RNA was prepared using the RNeasy® Mini kit (Qiagen, Valencia, CA). The integrity of the RNA was assessed for each sample using an Agilent 2100 Bioanalyzer (Agilent, Palo Alto, CA).	Biotin	According to manufacturer protocol	9606	Double-stranded complementary DNA (cDNA) and labeled complementary RNA (cRNA) were synthesized from the total RNA and hybridized to the Affymetrix Human U133 Plus 2 gene chips (Affymetrix, Santa Clara, CA).	The chips were further processed and scanned according to the manufacturer’s protocol using the GeneChip Scanner 3000 7G.	Triple-negative breast cancer tumours	The arrays were normzalized using the MAS 5.0 Affymetrix software (Expression Console - Affymetrix).	GPL570	Wilfried,,Gouraud	Integrated Center of Oncology René Gauducheau	ICO - UMGC	bd Jacques Monod	Saint Herblain	44805	France	ftp://ftp.ncbi.nlm.nih.gov/geo/samples/GSM1420nnn/GSM1420020/suppl/GSM1420020_GP_070.CEL.gz	54675	67.7508	0	triple negative breast cancer	0	0	0	1560	1560	0
GP_071	GSM1420021	Public on May 19 2015	Jun 25 2014	May 19 2015	RNA	1	Breast tumor biospsie	Homo sapiens	diagnosis: triple negative breast cancer	age at diag: 41.40726	meta: 1	mfs (days): 599	death: 1	os (days): 617	er-ihc: 0	pr-ihc: 0	her2-ihc: 0	total RNA	Total RNA was prepared using the RNeasy® Mini kit (Qiagen, Valencia, CA). The integrity of the RNA was assessed for each sample using an Agilent 2100 Bioanalyzer (Agilent, Palo Alto, CA).	Biotin	According to manufacturer protocol	9606	Double-stranded complementary DNA (cDNA) and labeled complementary RNA (cRNA) were synthesized from the total RNA and hybridized to the Affymetrix Human U133 Plus 2 gene chips (Affymetrix, Santa Clara, CA).	The chips were further processed and scanned according to the manufacturer’s protocol using the GeneChip Scanner 3000 7G.	Triple-negative breast cancer tumours	The arrays were normzalized using the MAS 5.0 Affymetrix software (Expression Console - Affymetrix).	GPL570	Wilfried,,Gouraud	Integrated Center of Oncology René Gauducheau	ICO - UMGC	bd Jacques Monod	Saint Herblain	44805	France	ftp://ftp.ncbi.nlm.nih.gov/geo/samples/GSM1420nnn/GSM1420021/suppl/GSM1420021_GP_071.CEL.gz	54675	41.4073	1	triple negative breast cancer	0	0	1	599	617	0
GP_072	GSM1420022	Public on May 19 2015	Jun 25 2014	May 19 2015	RNA	1	Breast tumor biospsie	Homo sapiens	diagnosis: triple negative breast cancer	age at diag: 36.15332	meta: 0	mfs (days): 3277	death: 0	os (days): 3277	er-ihc: 0	pr-ihc: 0	her2-ihc: 0	total RNA	Total RNA was prepared using the RNeasy® Mini kit (Qiagen, Valencia, CA). The integrity of the RNA was assessed for each sample using an Agilent 2100 Bioanalyzer (Agilent, Palo Alto, CA).	Biotin	According to manufacturer protocol	9606	Double-stranded complementary DNA (cDNA) and labeled complementary RNA (cRNA) were synthesized from the total RNA and hybridized to the Affymetrix Human U133 Plus 2 gene chips (Affymetrix, Santa Clara, CA).	The chips were further processed and scanned according to the manufacturer’s protocol using the GeneChip Scanner 3000 7G.	Triple-negative breast cancer tumours	The arrays were normzalized using the MAS 5.0 Affymetrix software (Expression Console - Affymetrix).	GPL570	Wilfried,,Gouraud	Integrated Center of Oncology René Gauducheau	ICO - UMGC	bd Jacques Monod	Saint Herblain	44805	France	ftp://ftp.ncbi.nlm.nih.gov/geo/samples/GSM1420nnn/GSM1420022/suppl/GSM1420022_GP_072.CEL.gz	54675	36.1533	0	triple negative breast cancer	0	0	0	3277	3277	0
GP_073	GSM1420023	Public on May 19 2015	Jun 25 2014	May 19 2015	RNA	1	Breast tumor biospsie	Homo sapiens	diagnosis: triple negative breast cancer	age at diag: 67.32649	meta: 0	mfs (days): 2032	death: 0	os (days): 2032	er-ihc: 0	pr-ihc: 0	her2-ihc: 0	total RNA	Total RNA was prepared using the RNeasy® Mini kit (Qiagen, Valencia, CA). The integrity of the RNA was assessed for each sample using an Agilent 2100 Bioanalyzer (Agilent, Palo Alto, CA).	Biotin	According to manufacturer protocol	9606	Double-stranded complementary DNA (cDNA) and labeled complementary RNA (cRNA) were synthesized from the total RNA and hybridized to the Affymetrix Human U133 Plus 2 gene chips (Affymetrix, Santa Clara, CA).	The chips were further processed and scanned according to the manufacturer’s protocol using the GeneChip Scanner 3000 7G.	Triple-negative breast cancer tumours	The arrays were normzalized using the MAS 5.0 Affymetrix software (Expression Console - Affymetrix).	GPL570	Wilfried,,Gouraud	Integrated Center of Oncology René Gauducheau	ICO - UMGC	bd Jacques Monod	Saint Herblain	44805	France	ftp://ftp.ncbi.nlm.nih.gov/geo/samples/GSM1420nnn/GSM1420023/suppl/GSM1420023_GP_073.CEL.gz	54675	67.3265	0	triple negative breast cancer	0	0	0	2032	2032	0
GP_074	GSM1420024	Public on May 19 2015	Jun 25 2014	May 19 2015	RNA	1	Breast tumor biospsie	Homo sapiens	diagnosis: triple negative breast cancer	age at diag: 42.69678	meta: 0	mfs (days): 3341	death: 0	os (days): 3341	er-ihc: 0	pr-ihc: 0	her2-ihc: 0	total RNA	Total RNA was prepared using the RNeasy® Mini kit (Qiagen, Valencia, CA). The integrity of the RNA was assessed for each sample using an Agilent 2100 Bioanalyzer (Agilent, Palo Alto, CA).	Biotin	According to manufacturer protocol	9606	Double-stranded complementary DNA (cDNA) and labeled complementary RNA (cRNA) were synthesized from the total RNA and hybridized to the Affymetrix Human U133 Plus 2 gene chips (Affymetrix, Santa Clara, CA).	The chips were further processed and scanned according to the manufacturer’s protocol using the GeneChip Scanner 3000 7G.	Triple-negative breast cancer tumours	The arrays were normzalized using the MAS 5.0 Affymetrix software (Expression Console - Affymetrix).	GPL570	Wilfried,,Gouraud	Integrated Center of Oncology René Gauducheau	ICO - UMGC	bd Jacques Monod	Saint Herblain	44805	France	ftp://ftp.ncbi.nlm.nih.gov/geo/samples/GSM1420nnn/GSM1420024/suppl/GSM1420024_GP_074.CEL.gz	54675	42.6968	0	triple negative breast cancer	0	0	0	3341	3341	0
GP_075	GSM1420025	Public on May 19 2015	Jun 25 2014	May 19 2015	RNA	1	Breast tumor biospsie	Homo sapiens	diagnosis: triple negative breast cancer	age at diag: 37.85079	meta: 0	mfs (days): 3351	death: 0	os (days): 3351	er-ihc: 0	pr-ihc: 0	her2-ihc: 0	total RNA	Total RNA was prepared using the RNeasy® Mini kit (Qiagen, Valencia, CA). The integrity of the RNA was assessed for each sample using an Agilent 2100 Bioanalyzer (Agilent, Palo Alto, CA).	Biotin	According to manufacturer protocol	9606	Double-stranded complementary DNA (cDNA) and labeled complementary RNA (cRNA) were synthesized from the total RNA and hybridized to the Affymetrix Human U133 Plus 2 gene chips (Affymetrix, Santa Clara, CA).	The chips were further processed and scanned according to the manufacturer’s protocol using the GeneChip Scanner 3000 7G.	Triple-negative breast cancer tumours	The arrays were normzalized using the MAS 5.0 Affymetrix software (Expression Console - Affymetrix).	GPL570	Wilfried,,Gouraud	Integrated Center of Oncology René Gauducheau	ICO - UMGC	bd Jacques Monod	Saint Herblain	44805	France	ftp://ftp.ncbi.nlm.nih.gov/geo/samples/GSM1420nnn/GSM1420025/suppl/GSM1420025_GP_075.CEL.gz	54675	37.8508	0	triple negative breast cancer	0	0	0	3351	3351	0
GP_076	GSM1420026	Public on May 19 2015	Jun 25 2014	May 19 2015	RNA	1	Breast tumor biospsie	Homo sapiens	diagnosis: triple negative breast cancer	age at diag: 45.37166	meta: 0	mfs (days): 2524	death: 0	os (days): 2524	er-ihc: 0	pr-ihc: 0	her2-ihc: 0	total RNA	Total RNA was prepared using the RNeasy® Mini kit (Qiagen, Valencia, CA). The integrity of the RNA was assessed for each sample using an Agilent 2100 Bioanalyzer (Agilent, Palo Alto, CA).	Biotin	According to manufacturer protocol	9606	Double-stranded complementary DNA (cDNA) and labeled complementary RNA (cRNA) were synthesized from the total RNA and hybridized to the Affymetrix Human U133 Plus 2 gene chips (Affymetrix, Santa Clara, CA).	The chips were further processed and scanned according to the manufacturer’s protocol using the GeneChip Scanner 3000 7G.	Triple-negative breast cancer tumours	The arrays were normzalized using the MAS 5.0 Affymetrix software (Expression Console - Affymetrix).	GPL570	Wilfried,,Gouraud	Integrated Center of Oncology René Gauducheau	ICO - UMGC	bd Jacques Monod	Saint Herblain	44805	France	ftp://ftp.ncbi.nlm.nih.gov/geo/samples/GSM1420nnn/GSM1420026/suppl/GSM1420026_GP_076.CEL.gz	54675	45.3717	0	triple negative breast cancer	0	0	0	2524	2524	0
GP_077	GSM1420027	Public on May 19 2015	Jun 25 2014	May 19 2015	RNA	1	Breast tumor biospsie	Homo sapiens	diagnosis: triple negative breast cancer	age at diag: 30.14647	meta: 0	mfs (days): 3053	death: 0	os (days): 3053	er-ihc: 0	pr-ihc: 0	her2-ihc: 0	total RNA	Total RNA was prepared using the RNeasy® Mini kit (Qiagen, Valencia, CA). The integrity of the RNA was assessed for each sample using an Agilent 2100 Bioanalyzer (Agilent, Palo Alto, CA).	Biotin	According to manufacturer protocol	9606	Double-stranded complementary DNA (cDNA) and labeled complementary RNA (cRNA) were synthesized from the total RNA and hybridized to the Affymetrix Human U133 Plus 2 gene chips (Affymetrix, Santa Clara, CA).	The chips were further processed and scanned according to the manufacturer’s protocol using the GeneChip Scanner 3000 7G.	Triple-negative breast cancer tumours	The arrays were normzalized using the MAS 5.0 Affymetrix software (Expression Console - Affymetrix).	GPL570	Wilfried,,Gouraud	Integrated Center of Oncology René Gauducheau	ICO - UMGC	bd Jacques Monod	Saint Herblain	44805	France	ftp://ftp.ncbi.nlm.nih.gov/geo/samples/GSM1420nnn/GSM1420027/suppl/GSM1420027_GP_077.CEL.gz	54675	30.1465	0	triple negative breast cancer	0	0	0	3053	3053	0
GP_078	GSM1420028	Public on May 19 2015	Jun 25 2014	May 19 2015	RNA	1	Breast tumor biospsie	Homo sapiens	diagnosis: triple negative breast cancer	age at diag: 50.42026	meta: 1	mfs (days): 1158	death: 1	os (days): 1443	er-ihc: 0	pr-ihc: 0	her2-ihc: 0	total RNA	Total RNA was prepared using the RNeasy® Mini kit (Qiagen, Valencia, CA). The integrity of the RNA was assessed for each sample using an Agilent 2100 Bioanalyzer (Agilent, Palo Alto, CA).	Biotin	According to manufacturer protocol	9606	Double-stranded complementary DNA (cDNA) and labeled complementary RNA (cRNA) were synthesized from the total RNA and hybridized to the Affymetrix Human U133 Plus 2 gene chips (Affymetrix, Santa Clara, CA).	The chips were further processed and scanned according to the manufacturer’s protocol using the GeneChip Scanner 3000 7G.	Triple-negative breast cancer tumours	The arrays were normzalized using the MAS 5.0 Affymetrix software (Expression Console - Affymetrix).	GPL570	Wilfried,,Gouraud	Integrated Center of Oncology René Gauducheau	ICO - UMGC	bd Jacques Monod	Saint Herblain	44805	France	ftp://ftp.ncbi.nlm.nih.gov/geo/samples/GSM1420nnn/GSM1420028/suppl/GSM1420028_GP_078.CEL.gz	54675	50.4203	1	triple negative breast cancer	0	0	1	1158	1443	0
GP_079	GSM1420029	Public on May 19 2015	Jun 25 2014	May 19 2015	RNA	1	Breast tumor biospsie	Homo sapiens	diagnosis: triple negative breast cancer	age at diag: 46.32991	meta: 0	mfs (days): 3148	death: 0	os (days): 3148	er-ihc: 0	pr-ihc: 0	her2-ihc: 0	total RNA	Total RNA was prepared using the RNeasy® Mini kit (Qiagen, Valencia, CA). The integrity of the RNA was assessed for each sample using an Agilent 2100 Bioanalyzer (Agilent, Palo Alto, CA).	Biotin	According to manufacturer protocol	9606	Double-stranded complementary DNA (cDNA) and labeled complementary RNA (cRNA) were synthesized from the total RNA and hybridized to the Affymetrix Human U133 Plus 2 gene chips (Affymetrix, Santa Clara, CA).	The chips were further processed and scanned according to the manufacturer’s protocol using the GeneChip Scanner 3000 7G.	Triple-negative breast cancer tumours	The arrays were normzalized using the MAS 5.0 Affymetrix software (Expression Console - Affymetrix).	GPL570	Wilfried,,Gouraud	Integrated Center of Oncology René Gauducheau	ICO - UMGC	bd Jacques Monod	Saint Herblain	44805	France	ftp://ftp.ncbi.nlm.nih.gov/geo/samples/GSM1420nnn/GSM1420029/suppl/GSM1420029_GP_079.CEL.gz	54675	46.3299	0	triple negative breast cancer	0	0	0	3148	3148	0
GP_080	GSM1420030	Public on May 19 2015	Jun 25 2014	May 19 2015	RNA	1	Breast tumor biospsie	Homo sapiens	diagnosis: triple negative breast cancer	age at diag: 65.78782	meta: 0	mfs (days): 2991	death: 0	os (days): 2991	er-ihc: 0	pr-ihc: 0	her2-ihc: 0	total RNA	Total RNA was prepared using the RNeasy® Mini kit (Qiagen, Valencia, CA). The integrity of the RNA was assessed for each sample using an Agilent 2100 Bioanalyzer (Agilent, Palo Alto, CA).	Biotin	According to manufacturer protocol	9606	Double-stranded complementary DNA (cDNA) and labeled complementary RNA (cRNA) were synthesized from the total RNA and hybridized to the Affymetrix Human U133 Plus 2 gene chips (Affymetrix, Santa Clara, CA).	The chips were further processed and scanned according to the manufacturer’s protocol using the GeneChip Scanner 3000 7G.	Triple-negative breast cancer tumours	The arrays were normzalized using the MAS 5.0 Affymetrix software (Expression Console - Affymetrix).	GPL570	Wilfried,,Gouraud	Integrated Center of Oncology René Gauducheau	ICO - UMGC	bd Jacques Monod	Saint Herblain	44805	France	ftp://ftp.ncbi.nlm.nih.gov/geo/samples/GSM1420nnn/GSM1420030/suppl/GSM1420030_GP_080.CEL.gz	54675	65.7878	0	triple negative breast cancer	0	0	0	2991	2991	0
GP_081	GSM1420031	Public on May 19 2015	Jun 25 2014	May 19 2015	RNA	1	Breast tumor biospsie	Homo sapiens	diagnosis: triple negative breast cancer	age at diag: 58.28337	meta: 0	mfs (days): 1422	death: 0	os (days): 1422	er-ihc: 0	pr-ihc: 0	her2-ihc: 0	total RNA	Total RNA was prepared using the RNeasy® Mini kit (Qiagen, Valencia, CA). The integrity of the RNA was assessed for each sample using an Agilent 2100 Bioanalyzer (Agilent, Palo Alto, CA).	Biotin	According to manufacturer protocol	9606	Double-stranded complementary DNA (cDNA) and labeled complementary RNA (cRNA) were synthesized from the total RNA and hybridized to the Affymetrix Human U133 Plus 2 gene chips (Affymetrix, Santa Clara, CA).	The chips were further processed and scanned according to the manufacturer’s protocol using the GeneChip Scanner 3000 7G.	Triple-negative breast cancer tumours	The arrays were normzalized using the MAS 5.0 Affymetrix software (Expression Console - Affymetrix).	GPL570	Wilfried,,Gouraud	Integrated Center of Oncology René Gauducheau	ICO - UMGC	bd Jacques Monod	Saint Herblain	44805	France	ftp://ftp.ncbi.nlm.nih.gov/geo/samples/GSM1420nnn/GSM1420031/suppl/GSM1420031_GP_081.CEL.gz	54675	58.2834	0	triple negative breast cancer	0	0	0	1422	1422	0
GP_082	GSM1420032	Public on May 19 2015	Jun 25 2014	May 19 2015	RNA	1	Breast tumor biospsie	Homo sapiens	diagnosis: triple negative breast cancer	age at diag: 66.36824	meta: 1	mfs (days): 783	death: 0	os (days): 818	er-ihc: 0	pr-ihc: 0	her2-ihc: 0	total RNA	Total RNA was prepared using the RNeasy® Mini kit (Qiagen, Valencia, CA). The integrity of the RNA was assessed for each sample using an Agilent 2100 Bioanalyzer (Agilent, Palo Alto, CA).	Biotin	According to manufacturer protocol	9606	Double-stranded complementary DNA (cDNA) and labeled complementary RNA (cRNA) were synthesized from the total RNA and hybridized to the Affymetrix Human U133 Plus 2 gene chips (Affymetrix, Santa Clara, CA).	The chips were further processed and scanned according to the manufacturer’s protocol using the GeneChip Scanner 3000 7G.	Triple-negative breast cancer tumours	The arrays were normzalized using the MAS 5.0 Affymetrix software (Expression Console - Affymetrix).	GPL570	Wilfried,,Gouraud	Integrated Center of Oncology René Gauducheau	ICO - UMGC	bd Jacques Monod	Saint Herblain	44805	France	ftp://ftp.ncbi.nlm.nih.gov/geo/samples/GSM1420nnn/GSM1420032/suppl/GSM1420032_GP_082.CEL.gz	54675	66.3682	0	triple negative breast cancer	0	0	1	783	818	0
GP_083	GSM1420033	Public on May 19 2015	Jun 25 2014	May 19 2015	RNA	1	Breast tumor biospsie	Homo sapiens	diagnosis: triple negative breast cancer	age at diag: 68.84052	meta: 0	mfs (days): 2570	death: 0	os (days): 2570	er-ihc: 0	pr-ihc: 0	her2-ihc: 0	total RNA	Total RNA was prepared using the RNeasy® Mini kit (Qiagen, Valencia, CA). The integrity of the RNA was assessed for each sample using an Agilent 2100 Bioanalyzer (Agilent, Palo Alto, CA).	Biotin	According to manufacturer protocol	9606	Double-stranded complementary DNA (cDNA) and labeled complementary RNA (cRNA) were synthesized from the total RNA and hybridized to the Affymetrix Human U133 Plus 2 gene chips (Affymetrix, Santa Clara, CA).	The chips were further processed and scanned according to the manufacturer’s protocol using the GeneChip Scanner 3000 7G.	Triple-negative breast cancer tumours	The arrays were normzalized using the MAS 5.0 Affymetrix software (Expression Console - Affymetrix).	GPL570	Wilfried,,Gouraud	Integrated Center of Oncology René Gauducheau	ICO - UMGC	bd Jacques Monod	Saint Herblain	44805	France	ftp://ftp.ncbi.nlm.nih.gov/geo/samples/GSM1420nnn/GSM1420033/suppl/GSM1420033_GP_083.CEL.gz	54675	68.8405	0	triple negative breast cancer	0	0	0	2570	2570	0
GP_084	GSM1420034	Public on May 19 2015	Jun 25 2014	May 19 2015	RNA	1	Breast tumor biospsie	Homo sapiens	diagnosis: triple negative breast cancer	age at diag: 64.41615	meta: 0	mfs (days): 2619	death: 0	os (days): 2619	er-ihc: 0	pr-ihc: 0	her2-ihc: 0	total RNA	Total RNA was prepared using the RNeasy® Mini kit (Qiagen, Valencia, CA). The integrity of the RNA was assessed for each sample using an Agilent 2100 Bioanalyzer (Agilent, Palo Alto, CA).	Biotin	According to manufacturer protocol	9606	Double-stranded complementary DNA (cDNA) and labeled complementary RNA (cRNA) were synthesized from the total RNA and hybridized to the Affymetrix Human U133 Plus 2 gene chips (Affymetrix, Santa Clara, CA).	The chips were further processed and scanned according to the manufacturer’s protocol using the GeneChip Scanner 3000 7G.	Triple-negative breast cancer tumours	The arrays were normzalized using the MAS 5.0 Affymetrix software (Expression Console - Affymetrix).	GPL570	Wilfried,,Gouraud	Integrated Center of Oncology René Gauducheau	ICO - UMGC	bd Jacques Monod	Saint Herblain	44805	France	ftp://ftp.ncbi.nlm.nih.gov/geo/samples/GSM1420nnn/GSM1420034/suppl/GSM1420034_GP_084.CEL.gz	54675	64.4162	0	triple negative breast cancer	0	0	0	2619	2619	0
GP_085	GSM1420035	Public on May 19 2015	Jun 25 2014	May 19 2015	RNA	1	Breast tumor biospsie	Homo sapiens	diagnosis: triple negative breast cancer	age at diag: 46.03696	meta: 1	mfs (days): 705	death: 1	os (days): 986	er-ihc: 0	pr-ihc: 0	her2-ihc: 0	total RNA	Total RNA was prepared using the RNeasy® Mini kit (Qiagen, Valencia, CA). The integrity of the RNA was assessed for each sample using an Agilent 2100 Bioanalyzer (Agilent, Palo Alto, CA).	Biotin	According to manufacturer protocol	9606	Double-stranded complementary DNA (cDNA) and labeled complementary RNA (cRNA) were synthesized from the total RNA and hybridized to the Affymetrix Human U133 Plus 2 gene chips (Affymetrix, Santa Clara, CA).	The chips were further processed and scanned according to the manufacturer’s protocol using the GeneChip Scanner 3000 7G.	Triple-negative breast cancer tumours	The arrays were normzalized using the MAS 5.0 Affymetrix software (Expression Console - Affymetrix).	GPL570	Wilfried,,Gouraud	Integrated Center of Oncology René Gauducheau	ICO - UMGC	bd Jacques Monod	Saint Herblain	44805	France	ftp://ftp.ncbi.nlm.nih.gov/geo/samples/GSM1420nnn/GSM1420035/suppl/GSM1420035_GP_085.CEL.gz	54675	46.037	1	triple negative breast cancer	0	0	1	705	986	0
GP_086	GSM1420036	Public on May 19 2015	Jun 25 2014	May 19 2015	RNA	1	Breast tumor biospsie	Homo sapiens	diagnosis: triple negative breast cancer	age at diag: 53.75222	meta: 0	mfs (days): 2648	death: 0	os (days): 2648	er-ihc: 0	pr-ihc: 0	her2-ihc: 0	total RNA	Total RNA was prepared using the RNeasy® Mini kit (Qiagen, Valencia, CA). The integrity of the RNA was assessed for each sample using an Agilent 2100 Bioanalyzer (Agilent, Palo Alto, CA).	Biotin	According to manufacturer protocol	9606	Double-stranded complementary DNA (cDNA) and labeled complementary RNA (cRNA) were synthesized from the total RNA and hybridized to the Affymetrix Human U133 Plus 2 gene chips (Affymetrix, Santa Clara, CA).	The chips were further processed and scanned according to the manufacturer’s protocol using the GeneChip Scanner 3000 7G.	Triple-negative breast cancer tumours	The arrays were normzalized using the MAS 5.0 Affymetrix software (Expression Console - Affymetrix).	GPL570	Wilfried,,Gouraud	Integrated Center of Oncology René Gauducheau	ICO - UMGC	bd Jacques Monod	Saint Herblain	44805	France	ftp://ftp.ncbi.nlm.nih.gov/geo/samples/GSM1420nnn/GSM1420036/suppl/GSM1420036_GP_086.CEL.gz	54675	53.7522	0	triple negative breast cancer	0	0	0	2648	2648	0
GP_087	GSM1420037	Public on May 19 2015	Jun 25 2014	May 19 2015	RNA	1	Breast tumor biospsie	Homo sapiens	diagnosis: triple negative breast cancer	age at diag: 29.0486	meta: 0	mfs (days): 2717	death: 0	os (days): 2717	er-ihc: 0	pr-ihc: 0	her2-ihc: 0	total RNA	Total RNA was prepared using the RNeasy® Mini kit (Qiagen, Valencia, CA). The integrity of the RNA was assessed for each sample using an Agilent 2100 Bioanalyzer (Agilent, Palo Alto, CA).	Biotin	According to manufacturer protocol	9606	Double-stranded complementary DNA (cDNA) and labeled complementary RNA (cRNA) were synthesized from the total RNA and hybridized to the Affymetrix Human U133 Plus 2 gene chips (Affymetrix, Santa Clara, CA).	The chips were further processed and scanned according to the manufacturer’s protocol using the GeneChip Scanner 3000 7G.	Triple-negative breast cancer tumours	The arrays were normzalized using the MAS 5.0 Affymetrix software (Expression Console - Affymetrix).	GPL570	Wilfried,,Gouraud	Integrated Center of Oncology René Gauducheau	ICO - UMGC	bd Jacques Monod	Saint Herblain	44805	France	ftp://ftp.ncbi.nlm.nih.gov/geo/samples/GSM1420nnn/GSM1420037/suppl/GSM1420037_GP_087.CEL.gz	54675	29.0486	0	triple negative breast cancer	0	0	0	2717	2717	0
GP_088	GSM1420038	Public on May 19 2015	Jun 25 2014	May 19 2015	RNA	1	Breast tumor biospsie	Homo sapiens	diagnosis: triple negative breast cancer	age at diag: 57.78234	meta: 1	mfs (days): 940	death: 1	os (days): 1185	er-ihc: 0	pr-ihc: 0	her2-ihc: 0	total RNA	Total RNA was prepared using the RNeasy® Mini kit (Qiagen, Valencia, CA). The integrity of the RNA was assessed for each sample using an Agilent 2100 Bioanalyzer (Agilent, Palo Alto, CA).	Biotin	According to manufacturer protocol	9606	Double-stranded complementary DNA (cDNA) and labeled complementary RNA (cRNA) were synthesized from the total RNA and hybridized to the Affymetrix Human U133 Plus 2 gene chips (Affymetrix, Santa Clara, CA).	The chips were further processed and scanned according to the manufacturer’s protocol using the GeneChip Scanner 3000 7G.	Triple-negative breast cancer tumours	The arrays were normzalized using the MAS 5.0 Affymetrix software (Expression Console - Affymetrix).	GPL570	Wilfried,,Gouraud	Integrated Center of Oncology René Gauducheau	ICO - UMGC	bd Jacques Monod	Saint Herblain	44805	France	ftp://ftp.ncbi.nlm.nih.gov/geo/samples/GSM1420nnn/GSM1420038/suppl/GSM1420038_GP_088.CEL.gz	54675	57.7823	1	triple negative breast cancer	0	0	1	940	1185	0
GP_089	GSM1420039	Public on May 19 2015	Jun 25 2014	May 19 2015	RNA	1	Breast tumor biospsie	Homo sapiens	diagnosis: triple negative breast cancer	age at diag: 66.02053	meta: 1	mfs (days): 527	death: 1	os (days): 619	er-ihc: 0	pr-ihc: 0	her2-ihc: 0	total RNA	Total RNA was prepared using the RNeasy® Mini kit (Qiagen, Valencia, CA). The integrity of the RNA was assessed for each sample using an Agilent 2100 Bioanalyzer (Agilent, Palo Alto, CA).	Biotin	According to manufacturer protocol	9606	Double-stranded complementary DNA (cDNA) and labeled complementary RNA (cRNA) were synthesized from the total RNA and hybridized to the Affymetrix Human U133 Plus 2 gene chips (Affymetrix, Santa Clara, CA).	The chips were further processed and scanned according to the manufacturer’s protocol using the GeneChip Scanner 3000 7G.	Triple-negative breast cancer tumours	The arrays were normzalized using the MAS 5.0 Affymetrix software (Expression Console - Affymetrix).	GPL570	Wilfried,,Gouraud	Integrated Center of Oncology René Gauducheau	ICO - UMGC	bd Jacques Monod	Saint Herblain	44805	France	ftp://ftp.ncbi.nlm.nih.gov/geo/samples/GSM1420nnn/GSM1420039/suppl/GSM1420039_GP_089.CEL.gz	54675	66.0205	1	triple negative breast cancer	0	0	1	527	619	0
GP_090	GSM1420040	Public on May 19 2015	Jun 25 2014	May 19 2015	RNA	1	Breast tumor biospsie	Homo sapiens	diagnosis: triple negative breast cancer	age at diag: 67.40588	meta: 0	mfs (days): 1632	death: 0	os (days): 1632	er-ihc: 0	pr-ihc: 0	her2-ihc: 0	total RNA	Total RNA was prepared using the RNeasy® Mini kit (Qiagen, Valencia, CA). The integrity of the RNA was assessed for each sample using an Agilent 2100 Bioanalyzer (Agilent, Palo Alto, CA).	Biotin	According to manufacturer protocol	9606	Double-stranded complementary DNA (cDNA) and labeled complementary RNA (cRNA) were synthesized from the total RNA and hybridized to the Affymetrix Human U133 Plus 2 gene chips (Affymetrix, Santa Clara, CA).	The chips were further processed and scanned according to the manufacturer’s protocol using the GeneChip Scanner 3000 7G.	Triple-negative breast cancer tumours	The arrays were normzalized using the MAS 5.0 Affymetrix software (Expression Console - Affymetrix).	GPL570	Wilfried,,Gouraud	Integrated Center of Oncology René Gauducheau	ICO - UMGC	bd Jacques Monod	Saint Herblain	44805	France	ftp://ftp.ncbi.nlm.nih.gov/geo/samples/GSM1420nnn/GSM1420040/suppl/GSM1420040_GP_090.CEL.gz	54675	67.4059	0	triple negative breast cancer	0	0	0	1632	1632	0
GP_091	GSM1420041	Public on May 19 2015	Jun 25 2014	May 19 2015	RNA	1	Breast tumor biospsie	Homo sapiens	diagnosis: triple negative breast cancer	age at diag: 70.26421	meta: 1	mfs (days): 925	death: 1	os (days): 1734	er-ihc: 0	pr-ihc: 0	her2-ihc: 0	total RNA	Total RNA was prepared using the RNeasy® Mini kit (Qiagen, Valencia, CA). The integrity of the RNA was assessed for each sample using an Agilent 2100 Bioanalyzer (Agilent, Palo Alto, CA).	Biotin	According to manufacturer protocol	9606	Double-stranded complementary DNA (cDNA) and labeled complementary RNA (cRNA) were synthesized from the total RNA and hybridized to the Affymetrix Human U133 Plus 2 gene chips (Affymetrix, Santa Clara, CA).	The chips were further processed and scanned according to the manufacturer’s protocol using the GeneChip Scanner 3000 7G.	Triple-negative breast cancer tumours	The arrays were normzalized using the MAS 5.0 Affymetrix software (Expression Console - Affymetrix).	GPL570	Wilfried,,Gouraud	Integrated Center of Oncology René Gauducheau	ICO - UMGC	bd Jacques Monod	Saint Herblain	44805	France	ftp://ftp.ncbi.nlm.nih.gov/geo/samples/GSM1420nnn/GSM1420041/suppl/GSM1420041_GP_091.CEL.gz	54675	70.2642	1	triple negative breast cancer	0	0	1	925	1734	0
GP_092	GSM1420042	Public on May 19 2015	Jun 25 2014	May 19 2015	RNA	1	Breast tumor biospsie	Homo sapiens	diagnosis: triple negative breast cancer	age at diag: 52.00547	meta: 0	mfs (days): 2219	death: 0	os (days): 2219	er-ihc: 0	pr-ihc: 0	her2-ihc: 0	total RNA	Total RNA was prepared using the RNeasy® Mini kit (Qiagen, Valencia, CA). The integrity of the RNA was assessed for each sample using an Agilent 2100 Bioanalyzer (Agilent, Palo Alto, CA).	Biotin	According to manufacturer protocol	9606	Double-stranded complementary DNA (cDNA) and labeled complementary RNA (cRNA) were synthesized from the total RNA and hybridized to the Affymetrix Human U133 Plus 2 gene chips (Affymetrix, Santa Clara, CA).	The chips were further processed and scanned according to the manufacturer’s protocol using the GeneChip Scanner 3000 7G.	Triple-negative breast cancer tumours	The arrays were normzalized using the MAS 5.0 Affymetrix software (Expression Console - Affymetrix).	GPL570	Wilfried,,Gouraud	Integrated Center of Oncology René Gauducheau	ICO - UMGC	bd Jacques Monod	Saint Herblain	44805	France	ftp://ftp.ncbi.nlm.nih.gov/geo/samples/GSM1420nnn/GSM1420042/suppl/GSM1420042_GP_092.CEL.gz	54675	52.0055	0	triple negative breast cancer	0	0	0	2219	2219	0
GP_093	GSM1420043	Public on May 19 2015	Jun 25 2014	May 19 2015	RNA	1	Breast tumor biospsie	Homo sapiens	diagnosis: triple negative breast cancer	age at diag: 58.67488	meta: 1	mfs (days): 875	death: 1	os (days): 892	er-ihc: 0	pr-ihc: 0	her2-ihc: 0	total RNA	Total RNA was prepared using the RNeasy® Mini kit (Qiagen, Valencia, CA). The integrity of the RNA was assessed for each sample using an Agilent 2100 Bioanalyzer (Agilent, Palo Alto, CA).	Biotin	According to manufacturer protocol	9606	Double-stranded complementary DNA (cDNA) and labeled complementary RNA (cRNA) were synthesized from the total RNA and hybridized to the Affymetrix Human U133 Plus 2 gene chips (Affymetrix, Santa Clara, CA).	The chips were further processed and scanned according to the manufacturer’s protocol using the GeneChip Scanner 3000 7G.	Triple-negative breast cancer tumours	The arrays were normzalized using the MAS 5.0 Affymetrix software (Expression Console - Affymetrix).	GPL570	Wilfried,,Gouraud	Integrated Center of Oncology René Gauducheau	ICO - UMGC	bd Jacques Monod	Saint Herblain	44805	France	ftp://ftp.ncbi.nlm.nih.gov/geo/samples/GSM1420nnn/GSM1420043/suppl/GSM1420043_GP_093.CEL.gz	54675	58.6749	1	triple negative breast cancer	0	0	1	875	892	0
GP_094	GSM1420044	Public on May 19 2015	Jun 25 2014	May 19 2015	RNA	1	Breast tumor biospsie	Homo sapiens	diagnosis: triple negative breast cancer	age at diag: 55.00342	meta: 0	mfs (days): 1892	death: 0	os (days): 1892	er-ihc: 0	pr-ihc: 0	her2-ihc: 0	total RNA	Total RNA was prepared using the RNeasy® Mini kit (Qiagen, Valencia, CA). The integrity of the RNA was assessed for each sample using an Agilent 2100 Bioanalyzer (Agilent, Palo Alto, CA).	Biotin	According to manufacturer protocol	9606	Double-stranded complementary DNA (cDNA) and labeled complementary RNA (cRNA) were synthesized from the total RNA and hybridized to the Affymetrix Human U133 Plus 2 gene chips (Affymetrix, Santa Clara, CA).	The chips were further processed and scanned according to the manufacturer’s protocol using the GeneChip Scanner 3000 7G.	Triple-negative breast cancer tumours	The arrays were normzalized using the MAS 5.0 Affymetrix software (Expression Console - Affymetrix).	GPL570	Wilfried,,Gouraud	Integrated Center of Oncology René Gauducheau	ICO - UMGC	bd Jacques Monod	Saint Herblain	44805	France	ftp://ftp.ncbi.nlm.nih.gov/geo/samples/GSM1420nnn/GSM1420044/suppl/GSM1420044_GP_094.CEL.gz	54675	55.0034	0	triple negative breast cancer	0	0	0	1892	1892	0
GP_095	GSM1420045	Public on May 19 2015	Jun 25 2014	May 19 2015	RNA	1	Breast tumor biospsie	Homo sapiens	diagnosis: triple negative breast cancer	age at diag: 28.48186	meta: 0	mfs (days): 2009	death: 0	os (days): 2009	er-ihc: 0	pr-ihc: 0	her2-ihc: 0	total RNA	Total RNA was prepared using the RNeasy® Mini kit (Qiagen, Valencia, CA). The integrity of the RNA was assessed for each sample using an Agilent 2100 Bioanalyzer (Agilent, Palo Alto, CA).	Biotin	According to manufacturer protocol	9606	Double-stranded complementary DNA (cDNA) and labeled complementary RNA (cRNA) were synthesized from the total RNA and hybridized to the Affymetrix Human U133 Plus 2 gene chips (Affymetrix, Santa Clara, CA).	The chips were further processed and scanned according to the manufacturer’s protocol using the GeneChip Scanner 3000 7G.	Triple-negative breast cancer tumours	The arrays were normzalized using the MAS 5.0 Affymetrix software (Expression Console - Affymetrix).	GPL570	Wilfried,,Gouraud	Integrated Center of Oncology René Gauducheau	ICO - UMGC	bd Jacques Monod	Saint Herblain	44805	France	ftp://ftp.ncbi.nlm.nih.gov/geo/samples/GSM1420nnn/GSM1420045/suppl/GSM1420045_GP_095.CEL.gz	54675	28.4819	0	triple negative breast cancer	0	0	0	2009	2009	0
GP_096	GSM1420046	Public on May 19 2015	Jun 25 2014	May 19 2015	RNA	1	Breast tumor biospsie	Homo sapiens	diagnosis: triple negative breast cancer	age at diag: 58.23956	meta: 0	mfs (days): 2025	death: 0	os (days): 2025	er-ihc: 0	pr-ihc: 0	her2-ihc: 0	total RNA	Total RNA was prepared using the RNeasy® Mini kit (Qiagen, Valencia, CA). The integrity of the RNA was assessed for each sample using an Agilent 2100 Bioanalyzer (Agilent, Palo Alto, CA).	Biotin	According to manufacturer protocol	9606	Double-stranded complementary DNA (cDNA) and labeled complementary RNA (cRNA) were synthesized from the total RNA and hybridized to the Affymetrix Human U133 Plus 2 gene chips (Affymetrix, Santa Clara, CA).	The chips were further processed and scanned according to the manufacturer’s protocol using the GeneChip Scanner 3000 7G.	Triple-negative breast cancer tumours	The arrays were normzalized using the MAS 5.0 Affymetrix software (Expression Console - Affymetrix).	GPL570	Wilfried,,Gouraud	Integrated Center of Oncology René Gauducheau	ICO - UMGC	bd Jacques Monod	Saint Herblain	44805	France	ftp://ftp.ncbi.nlm.nih.gov/geo/samples/GSM1420nnn/GSM1420046/suppl/GSM1420046_GP_096.CEL.gz	54675	58.2396	0	triple negative breast cancer	0	0	0	2025	2025	0
GP_097	GSM1420047	Public on May 19 2015	Jun 25 2014	May 19 2015	RNA	1	Breast tumor biospsie	Homo sapiens	diagnosis: triple negative breast cancer	age at diag: 54.74059	meta: 0	mfs (days): 1664	death: 0	os (days): 1664	er-ihc: 0	pr-ihc: 0	her2-ihc: 0	total RNA	Total RNA was prepared using the RNeasy® Mini kit (Qiagen, Valencia, CA). The integrity of the RNA was assessed for each sample using an Agilent 2100 Bioanalyzer (Agilent, Palo Alto, CA).	Biotin	According to manufacturer protocol	9606	Double-stranded complementary DNA (cDNA) and labeled complementary RNA (cRNA) were synthesized from the total RNA and hybridized to the Affymetrix Human U133 Plus 2 gene chips (Affymetrix, Santa Clara, CA).	The chips were further processed and scanned according to the manufacturer’s protocol using the GeneChip Scanner 3000 7G.	Triple-negative breast cancer tumours	The arrays were normzalized using the MAS 5.0 Affymetrix software (Expression Console - Affymetrix).	GPL570	Wilfried,,Gouraud	Integrated Center of Oncology René Gauducheau	ICO - UMGC	bd Jacques Monod	Saint Herblain	44805	France	ftp://ftp.ncbi.nlm.nih.gov/geo/samples/GSM1420nnn/GSM1420047/suppl/GSM1420047_GP_097.CEL.gz	54675	54.7406	0	triple negative breast cancer	0	0	0	1664	1664	0
GP_098	GSM1420048	Public on May 19 2015	Jun 25 2014	May 19 2015	RNA	1	Breast tumor biospsie	Homo sapiens	diagnosis: triple negative breast cancer	age at diag: 69.86995	meta: 0	mfs (days): 1633	death: 0	os (days): 1633	er-ihc: 0	pr-ihc: 0	her2-ihc: 0	total RNA	Total RNA was prepared using the RNeasy® Mini kit (Qiagen, Valencia, CA). The integrity of the RNA was assessed for each sample using an Agilent 2100 Bioanalyzer (Agilent, Palo Alto, CA).	Biotin	According to manufacturer protocol	9606	Double-stranded complementary DNA (cDNA) and labeled complementary RNA (cRNA) were synthesized from the total RNA and hybridized to the Affymetrix Human U133 Plus 2 gene chips (Affymetrix, Santa Clara, CA).	The chips were further processed and scanned according to the manufacturer’s protocol using the GeneChip Scanner 3000 7G.	Triple-negative breast cancer tumours	The arrays were normzalized using the MAS 5.0 Affymetrix software (Expression Console - Affymetrix).	GPL570	Wilfried,,Gouraud	Integrated Center of Oncology René Gauducheau	ICO - UMGC	bd Jacques Monod	Saint Herblain	44805	France	ftp://ftp.ncbi.nlm.nih.gov/geo/samples/GSM1420nnn/GSM1420048/suppl/GSM1420048_GP_098.CEL.gz	54675	69.87	0	triple negative breast cancer	0	0	0	1633	1633	0
GP_099	GSM1420049	Public on May 19 2015	Jun 25 2014	May 19 2015	RNA	1	Breast tumor biospsie	Homo sapiens	diagnosis: triple negative breast cancer	age at diag: 69.51129	meta: 0	mfs (days): 1780	death: 0	os (days): 1780	er-ihc: 0	pr-ihc: 0	her2-ihc: 0	total RNA	Total RNA was prepared using the RNeasy® Mini kit (Qiagen, Valencia, CA). The integrity of the RNA was assessed for each sample using an Agilent 2100 Bioanalyzer (Agilent, Palo Alto, CA).	Biotin	According to manufacturer protocol	9606	Double-stranded complementary DNA (cDNA) and labeled complementary RNA (cRNA) were synthesized from the total RNA and hybridized to the Affymetrix Human U133 Plus 2 gene chips (Affymetrix, Santa Clara, CA).	The chips were further processed and scanned according to the manufacturer’s protocol using the GeneChip Scanner 3000 7G.	Triple-negative breast cancer tumours	The arrays were normzalized using the MAS 5.0 Affymetrix software (Expression Console - Affymetrix).	GPL570	Wilfried,,Gouraud	Integrated Center of Oncology René Gauducheau	ICO - UMGC	bd Jacques Monod	Saint Herblain	44805	France	ftp://ftp.ncbi.nlm.nih.gov/geo/samples/GSM1420nnn/GSM1420049/suppl/GSM1420049_GP_099.CEL.gz	54675	69.5113	0	triple negative breast cancer	0	0	0	1780	1780	0
GP_100	GSM1420050	Public on May 19 2015	Jun 25 2014	May 19 2015	RNA	1	Breast tumor biospsie	Homo sapiens	diagnosis: triple negative breast cancer	age at diag: 44.83231	meta: 0	mfs (days): 1639	death: 0	os (days): 1639	er-ihc: 0	pr-ihc: 0	her2-ihc: 0	total RNA	Total RNA was prepared using the RNeasy® Mini kit (Qiagen, Valencia, CA). The integrity of the RNA was assessed for each sample using an Agilent 2100 Bioanalyzer (Agilent, Palo Alto, CA).	Biotin	According to manufacturer protocol	9606	Double-stranded complementary DNA (cDNA) and labeled complementary RNA (cRNA) were synthesized from the total RNA and hybridized to the Affymetrix Human U133 Plus 2 gene chips (Affymetrix, Santa Clara, CA).	The chips were further processed and scanned according to the manufacturer’s protocol using the GeneChip Scanner 3000 7G.	Triple-negative breast cancer tumours	The arrays were normzalized using the MAS 5.0 Affymetrix software (Expression Console - Affymetrix).	GPL570	Wilfried,,Gouraud	Integrated Center of Oncology René Gauducheau	ICO - UMGC	bd Jacques Monod	Saint Herblain	44805	France	ftp://ftp.ncbi.nlm.nih.gov/geo/samples/GSM1420nnn/GSM1420050/suppl/GSM1420050_GP_100.CEL.gz	54675	44.8323	0	triple negative breast cancer	0	0	0	1639	1639	0
GP_101	GSM1420051	Public on May 19 2015	Jun 25 2014	May 19 2015	RNA	1	Breast tumor biospsie	Homo sapiens	diagnosis: triple negative breast cancer	age at diag: 52.32581	meta: 1	mfs (days): 783	death: 1	os (days): 904	er-ihc: 0	pr-ihc: 0	her2-ihc: 0	total RNA	Total RNA was prepared using the RNeasy® Mini kit (Qiagen, Valencia, CA). The integrity of the RNA was assessed for each sample using an Agilent 2100 Bioanalyzer (Agilent, Palo Alto, CA).	Biotin	According to manufacturer protocol	9606	Double-stranded complementary DNA (cDNA) and labeled complementary RNA (cRNA) were synthesized from the total RNA and hybridized to the Affymetrix Human U133 Plus 2 gene chips (Affymetrix, Santa Clara, CA).	The chips were further processed and scanned according to the manufacturer’s protocol using the GeneChip Scanner 3000 7G.	Triple-negative breast cancer tumours	The arrays were normzalized using the MAS 5.0 Affymetrix software (Expression Console - Affymetrix).	GPL570	Wilfried,,Gouraud	Integrated Center of Oncology René Gauducheau	ICO - UMGC	bd Jacques Monod	Saint Herblain	44805	France	ftp://ftp.ncbi.nlm.nih.gov/geo/samples/GSM1420nnn/GSM1420051/suppl/GSM1420051_GP_101.CEL.gz	54675	52.3258	1	triple negative breast cancer	0	0	1	783	904	0
GP_102	GSM1420052	Public on May 19 2015	Jun 25 2014	May 19 2015	RNA	1	Breast tumor biospsie	Homo sapiens	diagnosis: triple negative breast cancer	age at diag: 49.79329	meta: 0	mfs (days): 1647	death: 0	os (days): 1647	er-ihc: 0	pr-ihc: 0	her2-ihc: 0	total RNA	Total RNA was prepared using the RNeasy® Mini kit (Qiagen, Valencia, CA). The integrity of the RNA was assessed for each sample using an Agilent 2100 Bioanalyzer (Agilent, Palo Alto, CA).	Biotin	According to manufacturer protocol	9606	Double-stranded complementary DNA (cDNA) and labeled complementary RNA (cRNA) were synthesized from the total RNA and hybridized to the Affymetrix Human U133 Plus 2 gene chips (Affymetrix, Santa Clara, CA).	The chips were further processed and scanned according to the manufacturer’s protocol using the GeneChip Scanner 3000 7G.	Triple-negative breast cancer tumours	The arrays were normzalized using the MAS 5.0 Affymetrix software (Expression Console - Affymetrix).	GPL570	Wilfried,,Gouraud	Integrated Center of Oncology René Gauducheau	ICO - UMGC	bd Jacques Monod	Saint Herblain	44805	France	ftp://ftp.ncbi.nlm.nih.gov/geo/samples/GSM1420nnn/GSM1420052/suppl/GSM1420052_GP_102.CEL.gz	54675	49.7933	0	triple negative breast cancer	0	0	0	1647	1647	0
GP_103	GSM1420053	Public on May 19 2015	Jun 25 2014	May 19 2015	RNA	1	Breast tumor biospsie	Homo sapiens	diagnosis: triple negative breast cancer	age at diag: 53.14716	meta: 0	mfs (days): 1547	death: 0	os (days): 1547	er-ihc: 0	pr-ihc: 0	her2-ihc: 0	total RNA	Total RNA was prepared using the RNeasy® Mini kit (Qiagen, Valencia, CA). The integrity of the RNA was assessed for each sample using an Agilent 2100 Bioanalyzer (Agilent, Palo Alto, CA).	Biotin	According to manufacturer protocol	9606	Double-stranded complementary DNA (cDNA) and labeled complementary RNA (cRNA) were synthesized from the total RNA and hybridized to the Affymetrix Human U133 Plus 2 gene chips (Affymetrix, Santa Clara, CA).	The chips were further processed and scanned according to the manufacturer’s protocol using the GeneChip Scanner 3000 7G.	Triple-negative breast cancer tumours	The arrays were normzalized using the MAS 5.0 Affymetrix software (Expression Console - Affymetrix).	GPL570	Wilfried,,Gouraud	Integrated Center of Oncology René Gauducheau	ICO - UMGC	bd Jacques Monod	Saint Herblain	44805	France	ftp://ftp.ncbi.nlm.nih.gov/geo/samples/GSM1420nnn/GSM1420053/suppl/GSM1420053_GP_103.CEL.gz	54675	53.1472	0	triple negative breast cancer	0	0	0	1547	1547	0
GP_104	GSM1420054	Public on May 19 2015	Jun 25 2014	May 19 2015	RNA	1	Breast tumor biospsie	Homo sapiens	diagnosis: triple negative breast cancer	age at diag: 66.30801	meta: 0	mfs (days): 1262	death: 0	os (days): 1262	er-ihc: 0	pr-ihc: 0	her2-ihc: 0	total RNA	Total RNA was prepared using the RNeasy® Mini kit (Qiagen, Valencia, CA). The integrity of the RNA was assessed for each sample using an Agilent 2100 Bioanalyzer (Agilent, Palo Alto, CA).	Biotin	According to manufacturer protocol	9606	Double-stranded complementary DNA (cDNA) and labeled complementary RNA (cRNA) were synthesized from the total RNA and hybridized to the Affymetrix Human U133 Plus 2 gene chips (Affymetrix, Santa Clara, CA).	The chips were further processed and scanned according to the manufacturer’s protocol using the GeneChip Scanner 3000 7G.	Triple-negative breast cancer tumours	The arrays were normzalized using the MAS 5.0 Affymetrix software (Expression Console - Affymetrix).	GPL570	Wilfried,,Gouraud	Integrated Center of Oncology René Gauducheau	ICO - UMGC	bd Jacques Monod	Saint Herblain	44805	France	ftp://ftp.ncbi.nlm.nih.gov/geo/samples/GSM1420nnn/GSM1420054/suppl/GSM1420054_GP_104.CEL.gz	54675	66.308	0	triple negative breast cancer	0	0	0	1262	1262	0
GP_105	GSM1420055	Public on May 19 2015	Jun 25 2014	May 19 2015	RNA	1	Breast tumor biospsie	Homo sapiens	diagnosis: triple negative breast cancer	age at diag: 43.48255	meta: 0	mfs (days): 1430	death: 0	os (days): 1430	er-ihc: 0	pr-ihc: 0	her2-ihc: 0	total RNA	Total RNA was prepared using the RNeasy® Mini kit (Qiagen, Valencia, CA). The integrity of the RNA was assessed for each sample using an Agilent 2100 Bioanalyzer (Agilent, Palo Alto, CA).	Biotin	According to manufacturer protocol	9606	Double-stranded complementary DNA (cDNA) and labeled complementary RNA (cRNA) were synthesized from the total RNA and hybridized to the Affymetrix Human U133 Plus 2 gene chips (Affymetrix, Santa Clara, CA).	The chips were further processed and scanned according to the manufacturer’s protocol using the GeneChip Scanner 3000 7G.	Triple-negative breast cancer tumours	The arrays were normzalized using the MAS 5.0 Affymetrix software (Expression Console - Affymetrix).	GPL570	Wilfried,,Gouraud	Integrated Center of Oncology René Gauducheau	ICO - UMGC	bd Jacques Monod	Saint Herblain	44805	France	ftp://ftp.ncbi.nlm.nih.gov/geo/samples/GSM1420nnn/GSM1420055/suppl/GSM1420055_GP_105.CEL.gz	54675	43.4826	0	triple negative breast cancer	0	0	0	1430	1430	0
GP_106	GSM1420056	Public on May 19 2015	Jun 25 2014	May 19 2015	RNA	1	Breast tumor biospsie	Homo sapiens	diagnosis: triple negative breast cancer	age at diag: 47.58385	meta: 1	mfs (days): 415	death: 0	os (days): 1381	er-ihc: 0	pr-ihc: 0	her2-ihc: 0	total RNA	Total RNA was prepared using the RNeasy® Mini kit (Qiagen, Valencia, CA). The integrity of the RNA was assessed for each sample using an Agilent 2100 Bioanalyzer (Agilent, Palo Alto, CA).	Biotin	According to manufacturer protocol	9606	Double-stranded complementary DNA (cDNA) and labeled complementary RNA (cRNA) were synthesized from the total RNA and hybridized to the Affymetrix Human U133 Plus 2 gene chips (Affymetrix, Santa Clara, CA).	The chips were further processed and scanned according to the manufacturer’s protocol using the GeneChip Scanner 3000 7G.	Triple-negative breast cancer tumours	The arrays were normzalized using the MAS 5.0 Affymetrix software (Expression Console - Affymetrix).	GPL570	Wilfried,,Gouraud	Integrated Center of Oncology René Gauducheau	ICO - UMGC	bd Jacques Monod	Saint Herblain	44805	France	ftp://ftp.ncbi.nlm.nih.gov/geo/samples/GSM1420nnn/GSM1420056/suppl/GSM1420056_GP_106.CEL.gz	54675	47.5838	0	triple negative breast cancer	0	0	1	415	1381	0
GP_107	GSM1420057	Public on May 19 2015	Jun 25 2014	May 19 2015	RNA	1	Breast tumor biospsie	Homo sapiens	diagnosis: triple negative breast cancer	age at diag: 52.41341	meta: 1	mfs (days): 1027	death: 0	os (days): 1390	er-ihc: 0	pr-ihc: 0	her2-ihc: 0	total RNA	Total RNA was prepared using the RNeasy® Mini kit (Qiagen, Valencia, CA). The integrity of the RNA was assessed for each sample using an Agilent 2100 Bioanalyzer (Agilent, Palo Alto, CA).	Biotin	According to manufacturer protocol	9606	Double-stranded complementary DNA (cDNA) and labeled complementary RNA (cRNA) were synthesized from the total RNA and hybridized to the Affymetrix Human U133 Plus 2 gene chips (Affymetrix, Santa Clara, CA).	The chips were further processed and scanned according to the manufacturer’s protocol using the GeneChip Scanner 3000 7G.	Triple-negative breast cancer tumours	The arrays were normzalized using the MAS 5.0 Affymetrix software (Expression Console - Affymetrix).	GPL570	Wilfried,,Gouraud	Integrated Center of Oncology René Gauducheau	ICO - UMGC	bd Jacques Monod	Saint Herblain	44805	France	ftp://ftp.ncbi.nlm.nih.gov/geo/samples/GSM1420nnn/GSM1420057/suppl/GSM1420057_GP_107.CEL.gz	54675	52.4134	0	triple negative breast cancer	0	0	1	1027	1390	0
