# Supplementary material for: High Throughput Transcriptome Data Analysis and Computational Verification Reveal Immunotherapy Biomarkers of Compound Kushen Injection for Treating Triple-Negative Breast Cancer
Source: Front Oncol. 2021 Sep 17;11:747300. doi: 10.3389/fonc.2021.747300 (PMC8484800; doi:10.3389/fonc.2021.747300)
Supplement: Supplementary file 4 [file Table_4.xlsx]

## Sheet: Sheet1
Supplementary table 4. The results of differential analysis between the CKI-treated and untreated groups generated by DESeq2.
gene_id	gene_name	gene_biotype	baseMean	log2FoldChange	lfcSE	pvalue	padj	change
ENSG00000000003	TSPAN6	protein_coding	856.487	0.159	0.0472114	0.000684	0.001282	stable
ENSG00000000419	DPM1	protein_coding	981.989	-0.008	0.0558716	0.8539	0.8803	stable
ENSG00000000457	SCYL3	protein_coding	218.878	0.089	0.0821956	0.2663	0.322	stable
ENSG00000000460	C1orf112	protein_coding	467.227	-0.528	0.0637769	5.57e-17	3.045e-16	stable
ENSG00000000971	CFH	protein_coding	187.323	-0.224	0.0959743	0.01628	0.02514	stable
ENSG00000001036	FUCA2	protein_coding	1927.45	-0.003	0.0417034	0.9409	0.9542	stable
ENSG00000001084	GCLC	protein_coding	1055.08	1.138	0.0693734	2.41e-61	7.832e-60	up
ENSG00000001167	NFYA	protein_coding	2009.67	0.525	0.0359711	1.238e-48	2.761e-47	stable
ENSG00000001460	STPG1	protein_coding	481.453	0.341	0.0592836	6.08e-09	1.915e-08	stable
ENSG00000001461	NIPAL3	protein_coding	2129.38	0.361	0.0578259	2.579e-10	8.976e-10	stable
ENSG00000001497	LAS1L	protein_coding	1070.38	-0.582	0.0462956	1.09e-36	1.546e-35	stable
ENSG00000001561	ENPP4	protein_coding	694.119	0.734	0.0621911	1.125e-32	1.327e-31	up
ENSG00000001617	SEMA3F	protein_coding	251.245	0.076	0.125256	0.5292	0.588	stable
ENSG00000001629	ANKIB1	protein_coding	1868.77	0.266	0.045195	3.085e-09	9.905e-09	stable
ENSG00000001630	CYP51A1	protein_coding	4273.23	0.505	0.081386	2.362e-10	8.241e-10	stable
ENSG00000001631	KRIT1	protein_coding	503.444	0.032	0.0708111	0.6263	0.6783	stable
ENSG00000002016	RAD52	protein_coding	86.743	-0.443	0.125183	0.0002133	0.0004247	stable
ENSG00000002079	MYH16	transcribed_unitary_pseudogene	57.123	-0.565	0.183184	0.0007124	0.001332	stable
ENSG00000002330	BAD	protein_coding	2264.79	-0.279	0.0646445	1.186e-05	2.734e-05	stable
ENSG00000002549	LAP3	protein_coding	1868.7	-0.838	0.045027	5.592e-78	2.796e-76	down
ENSG00000002586	CD99	protein_coding	8375.68	0.164	0.0381083	1.042e-05	2.419e-05	stable
ENSG00000002587	HS3ST1	protein_coding	505.742	-0.317	0.106938	0.002035	0.003587	stable
ENSG00000002746	HECW1	protein_coding	49.366	0.821	0.207203	1.39e-05	3.178e-05	up
ENSG00000002822	MAD1L1	protein_coding	1329.99	0.069	0.0598345	0.2446	0.2986	stable
ENSG00000002834	LASP1	protein_coding	18553.4	0.115	0.0521109	0.02585	0.03851	stable
ENSG00000002919	SNX11	protein_coding	604.228	-0.019	0.0630523	0.7557	0.7948	stable
ENSG00000003056	M6PR	protein_coding	2157.07	0.14	0.041645	0.0007297	0.001364	stable
ENSG00000003137	CYP26B1	protein_coding	240.998	-0.589	0.0913148	3.868e-11	1.433e-10	down
ENSG00000003147	ICA1	protein_coding	88.364	-0.813	0.127385	3.835e-11	1.421e-10	down
ENSG00000003249	DBNDD1	protein_coding	179.121	0.382	0.0990407	7.221e-05	0.0001514	stable
ENSG00000003393	ALS2	protein_coding	934.857	0.565	0.0602144	1.838e-21	1.286e-20	stable
ENSG00000003400	CASP10	protein_coding	161.852	-0.059	0.0944036	0.521	0.5804	stable
ENSG00000003402	CFLAR	protein_coding	1862.11	-0.115	0.0482732	0.01433	0.02232	stable
ENSG00000003436	TFPI	protein_coding	1617.75	-0.268	0.0613577	1.219e-05	2.805e-05	stable
ENSG00000003509	NDUFAF7	protein_coding	167.791	-0.052	0.106452	0.6105	0.6635	stable
ENSG00000003756	RBM5	protein_coding	1380.34	0.036	0.0456078	0.4513	0.5125	stable
ENSG00000003987	MTMR7	protein_coding	12.221	0.269	0.292991	0.2314	0.2841	stable
ENSG00000003989	SLC7A2	protein_coding	286.761	-0.118	0.0978093	0.2283	0.2806	stable
ENSG00000004059	ARF5	protein_coding	3056.25	-0.119	0.0489566	0.01348	0.02107	stable
ENSG00000004139	SARM1	protein_coding	35.689	-0.1	0.219366	0.5967	0.6508	stable
ENSG00000004142	POLDIP2	protein_coding	3089.04	-0.388	0.0360059	2.982e-27	2.759e-26	stable
ENSG00000004399	PLXND1	protein_coding	2622.91	0.213	0.0625729	0.0005509	0.001045	stable
ENSG00000004455	AK2	protein_coding	3425.53	-0.274	0.0380034	4.144e-13	1.747e-12	stable
ENSG00000004478	FKBP4	protein_coding	2374.15	-0.493	0.0401141	4.539e-35	6.036e-34	stable
ENSG00000004487	KDM1A	protein_coding	2201.54	-0.339	0.0331271	7.735e-25	6.377e-24	stable
ENSG00000004534	RBM6	protein_coding	1534.73	0.129	0.0500046	0.009217	0.01474	stable
ENSG00000004660	CAMKK1	protein_coding	145.834	-0.382	0.118052	0.0007794	0.001452	stable
ENSG00000004700	RECQL	protein_coding	907.883	0.202	0.0585196	0.0005704	0.00108	stable
ENSG00000004766	VPS50	protein_coding	444.094	0.05	0.06376	0.4312	0.4923	stable
ENSG00000004777	ARHGAP33	protein_coding	222.87	-0.628	0.105308	6.919e-10	2.332e-09	down
ENSG00000004779	NDUFAB1	protein_coding	872.747	0.247	0.0511531	9.667e-07	2.481e-06	stable
ENSG00000004799	PDK4	protein_coding	144.461	2.328	0.149254	4.671e-56	1.307e-54	up
ENSG00000004864	SLC25A13	protein_coding	645.109	-0.553	0.0597924	1.637e-20	1.084e-19	stable
ENSG00000004866	ST7	protein_coding	569.311	0.052	0.0581469	0.3658	0.4262	stable
ENSG00000004897	CDC27	protein_coding	2958.91	-0.253	0.0397318	1.471e-10	5.211e-10	stable
ENSG00000004948	CALCR	protein_coding	155.891	0.042	0.115683	0.7001	0.7458	stable
ENSG00000004961	HCCS	protein_coding	1118.35	-0.124	0.0448212	0.005531	0.009153	stable
ENSG00000004975	DVL2	protein_coding	2890.82	0.074	0.0454584	0.1017	0.1353	stable
ENSG00000005001	PRSS22	protein_coding	136.487	-0.687	0.142475	4.04e-07	1.075e-06	down
ENSG00000005007	UPF1	protein_coding	3943.68	-0.349	0.0415337	3.494e-17	1.932e-16	stable
ENSG00000005020	SKAP2	protein_coding	1145.87	-0.022	0.0453938	0.6257	0.6778	stable
ENSG00000005022	SLC25A5	protein_coding	8943.88	-0.209	0.0326597	1.501e-10	5.314e-10	stable
ENSG00000005059	MCUB	protein_coding	874.113	-0.433	0.0496727	1.724e-18	1.033e-17	stable
ENSG00000005075	POLR2J	protein_coding	1845.62	0.314	0.0465639	1.088e-11	4.192e-11	stable
ENSG00000005100	DHX33	protein_coding	814.821	-0.452	0.0627564	3.134e-13	1.333e-12	stable
ENSG00000005156	LIG3	protein_coding	619.808	-0.495	0.0569984	1.746e-18	1.045e-17	stable
ENSG00000005175	RPAP3	protein_coding	638.111	0.063	0.0567595	0.2657	0.3214	stable
ENSG00000005189	REXO5	protein_coding	46.412	-1.364	0.242579	1.578e-09	5.166e-09	down
ENSG00000005194	CIAPIN1	protein_coding	858.8	-0.278	0.0531532	1.288e-07	3.603e-07	stable
ENSG00000005206	SPPL2B	protein_coding	1050.72	0.087	0.0545408	0.1009	0.1344	stable
ENSG00000005238	FAM214B	protein_coding	1075.61	0.663	0.0550624	6.521e-34	8.177e-33	up
ENSG00000005243	COPZ2	protein_coding	87.126	-0.32	0.129601	0.009441	0.01506	stable
ENSG00000005249	PRKAR2B	protein_coding	109.766	-0.108	0.115623	0.3312	0.391	stable
ENSG00000005302	MSL3	protein_coding	519.489	-0.038	0.0544511	0.482	0.5425	stable
ENSG00000005339	CREBBP	protein_coding	1609.02	-0.347	0.0630952	2.93e-08	8.715e-08	stable
ENSG00000005379	TSPOAP1	protein_coding	220.075	-1.448	0.111053	7.381e-40	1.188e-38	down
ENSG00000005436	GCFC2	protein_coding	335.532	-0.199	0.0806109	0.01139	0.01796	stable
ENSG00000005448	WDR54	protein_coding	824.73	-0.065	0.0487465	0.1782	0.2247	stable
ENSG00000005469	CROT	protein_coding	152.05	-0.131	0.100103	0.1765	0.2229	stable
ENSG00000005483	KMT2E	protein_coding	1102.05	-0.116	0.0595253	0.04601	0.0656	stable
ENSG00000005486	RHBDD2	protein_coding	1619.33	0.346	0.0464558	7.242e-14	3.229e-13	stable
ENSG00000005700	IBTK	protein_coding	1464.67	-0.251	0.0520441	1.172e-06	2.995e-06	stable
ENSG00000005801	ZNF195	protein_coding	285.474	-0.798	0.102208	1.539e-15	7.688e-15	down
ENSG00000005810	MYCBP2	protein_coding	895.483	0.201	0.0679296	0.002592	0.004502	stable
ENSG00000005812	FBXL3	protein_coding	1028.06	0.011	0.0528085	0.8556	0.8816	stable
ENSG00000005882	PDK2	protein_coding	999.743	0.161	0.072512	0.0242	0.03626	stable
ENSG00000005884	ITGA3	protein_coding	51419.6	0.092	0.0738762	0.2045	0.2541	stable
ENSG00000005889	ZFX	protein_coding	744.802	-0.283	0.0579166	9.633e-07	2.473e-06	stable
ENSG00000005893	LAMP2	protein_coding	9232.47	0.271	0.0292974	2.04e-20	1.341e-19	stable
ENSG00000006007	GDE1	protein_coding	2295.14	1.402	0.0354568	0	0	up
ENSG00000006015	REX1BD	protein_coding	743.78	-0.02	0.0656963	0.7504	0.7903	stable
ENSG00000006016	CRLF1	protein_coding	24.116	-0.034	0.222	0.8596	0.885	stable
ENSG00000006025	OSBPL7	protein_coding	218.014	0.33	0.103931	0.001039	0.001905	stable
ENSG00000006062	MAP3K14	protein_coding	1032.27	0.794	0.0622915	7.31e-38	1.087e-36	up
ENSG00000006118	TMEM132A	protein_coding	4366.75	1.011	0.0793337	4.096e-38	6.148e-37	up
ENSG00000006125	AP2B1	protein_coding	7165.41	-0.527	0.036034	6.777e-49	1.526e-47	stable
ENSG00000006194	ZNF263	protein_coding	558.612	-0.149	0.0578768	0.00915	0.01464	stable
ENSG00000006210	CX3CL1	protein_coding	333.243	-0.841	0.10762	9.834e-16	4.967e-15	down
ENSG00000006282	SPATA20	protein_coding	1766.57	-0.283	0.0467922	1.253e-09	4.129e-09	stable
ENSG00000006327	TNFRSF12A	protein_coding	4592.92	-0.207	0.0530341	7.786e-05	0.0001629	stable
ENSG00000006432	MAP3K9	protein_coding	682.288	0.184	0.0698569	0.007602	0.01232	stable
ENSG00000006451	RALA	protein_coding	1722.71	0.278	0.0405116	5.015e-12	1.975e-11	stable
ENSG00000006453	BAIAP2L1	protein_coding	1215.91	-0.15	0.0462186	0.001027	0.001884	stable
ENSG00000006459	KDM7A	protein_coding	394.994	1.388	0.122653	1.756e-30	1.879e-29	up
ENSG00000006468	ETV1	protein_coding	1437.29	0.339	0.0489698	3.152e-12	1.262e-11	stable
ENSG00000006530	AGK	protein_coding	631.337	-0.594	0.0551125	1.699e-27	1.589e-26	down
ENSG00000006534	ALDH3B1	protein_coding	983.6	-0.816	0.102216	2.231e-16	1.171e-15	down
ENSG00000006555	TTC22	protein_coding	17.92	-1.017	0.304074	0.0001139	0.0002342	down
ENSG00000006576	PHTF2	protein_coding	952.3	0.304	0.0529052	7.607e-09	2.376e-08	stable
ENSG00000006606	CCL26	protein_coding	32.769	1.041	0.230672	9.484e-07	2.438e-06	up
ENSG00000006607	FARP2	protein_coding	508.669	0.004	0.0648341	0.9806	0.9853	stable
ENSG00000006625	GGCT	protein_coding	806.169	-0.276	0.0499722	1.375e-08	4.205e-08	stable
ENSG00000006634	DBF4	protein_coding	532.669	-0.784	0.0702452	1.557e-29	1.603e-28	down
ENSG00000006638	TBXA2R	protein_coding	96.273	0.606	0.128473	8.73e-07	2.25e-06	up
ENSG00000006652	IFRD1	protein_coding	1772.73	0.418	0.0582462	4.179e-13	1.761e-12	stable
ENSG00000006695	COX10	protein_coding	334.977	-0.568	0.0691031	8.094e-17	4.388e-16	stable
ENSG00000006704	GTF2IRD1	protein_coding	1043.18	-0.003	0.0441025	0.9395	0.9529	stable
ENSG00000006712	PAF1	protein_coding	2133.17	-0.101	0.0421913	0.01673	0.02579	stable
ENSG00000006715	VPS41	protein_coding	895.906	-0.018	0.0593563	0.7334	0.7762	stable
ENSG00000006744	ELAC2	protein_coding	2345.12	-0.21	0.0373477	2.906e-08	8.647e-08	stable
ENSG00000006756	ARSD	protein_coding	272.043	-0.286	0.11332	0.009354	0.01494	stable
ENSG00000006757	PNPLA4	protein_coding	356.787	-0.262	0.0692303	0.0001267	0.0002594	stable
ENSG00000006831	ADIPOR2	protein_coding	2186.14	0.177	0.0415412	1.953e-05	4.39e-05	stable
ENSG00000006837	CDKL3	protein_coding	35.478	0.268	0.194577	0.1233	0.1614	stable
ENSG00000007047	MARK4	protein_coding	1267.51	0.759	0.0627256	2.245e-34	2.885e-33	up
ENSG00000007080	CCDC124	protein_coding	4047.15	0.131	0.057272	0.01856	0.02835	stable
ENSG00000007168	PAFAH1B1	protein_coding	2946.81	-0.082	0.0387162	0.03356	0.04898	stable
ENSG00000007202	KIAA0100	protein_coding	6599.32	0.405	0.0378239	1.331e-27	1.255e-26	stable
ENSG00000007237	GAS7	protein_coding	14.415	-0.499	0.310533	0.03926	0.05656	stable
ENSG00000007255	TRAPPC6A	protein_coding	144.422	0.226	0.105316	0.0265	0.03941	stable
ENSG00000007341	ST7L	protein_coding	394.11	0.082	0.080539	0.2977	0.3558	stable
ENSG00000007376	RPUSD1	protein_coding	1213.06	-0.108	0.077824	0.1569	0.2004	stable
ENSG00000007384	RHBDF1	protein_coding	1368.29	0.945	0.0486006	4.821e-85	2.761e-83	up
ENSG00000007392	LUC7L	protein_coding	753.159	-0.136	0.0475472	0.004455	0.007472	stable
ENSG00000007402	CACNA2D2	protein_coding	13.932	1.041	0.349417	0.0003724	0.0007213	up
ENSG00000007516	BAIAP3	protein_coding	287.929	1.474	0.110575	1.061e-41	1.824e-40	up
ENSG00000007520	TSR3	protein_coding	1482.44	-0.31	0.0510109	1.323e-09	4.352e-09	stable
ENSG00000007541	PIGQ	protein_coding	971.311	0.785	0.0816152	1.298e-22	9.617e-22	up
ENSG00000007545	CRAMP1	protein_coding	589.425	0.202	0.0717684	0.00396	0.0067	stable
ENSG00000007866	TEAD3	protein_coding	2113.63	0.249	0.0491229	3.307e-07	8.884e-07	stable
ENSG00000007923	DNAJC11	protein_coding	1131.16	-0.238	0.0507363	2.376e-06	5.875e-06	stable
ENSG00000007944	MYLIP	protein_coding	395.121	-0.899	0.106151	3.416e-18	2.009e-17	down
ENSG00000007968	E2F2	protein_coding	128.874	-0.867	0.142306	2.084e-10	7.3e-10	down
ENSG00000008018	PSMB1	protein_coding	4288.6	0.186	0.055541	0.0007307	0.001365	stable
ENSG00000008083	JARID2	protein_coding	1178.78	-0.09	0.0570329	0.09954	0.1328	stable
ENSG00000008086	CDKL5	protein_coding	92.8	0.363	0.133097	0.004117	0.00695	stable
ENSG00000008128	CDK11A	protein_coding	856.274	0.281	0.0689757	3.338e-05	7.287e-05	stable
ENSG00000008130	NADK	protein_coding	2502.62	0.362	0.0430654	5.492e-17	3.005e-16	stable
ENSG00000008256	CYTH3	protein_coding	2268.7	-0.279	0.0356559	3.298e-15	1.61e-14	stable
ENSG00000008277	ADAM22	protein_coding	123.064	-0.022	0.108645	0.8416	0.8697	stable
ENSG00000008282	SYPL1	protein_coding	2333.77	-0.212	0.0430051	7.377e-07	1.913e-06	stable
ENSG00000008283	CYB561	protein_coding	1879.19	-0.544	0.0495635	7.649e-28	7.31e-27	stable
ENSG00000008294	SPAG9	protein_coding	3250.23	0.002	0.0474456	0.966	0.974	stable
ENSG00000008300	CELSR3	protein_coding	419.592	0.651	0.0818163	5.822e-16	2.982e-15	up
ENSG00000008311	AASS	protein_coding	888.716	-0.75	0.0561081	1.278e-41	2.188e-40	down
ENSG00000008324	SS18L2	protein_coding	467.537	0.226	0.0700496	0.001047	0.001918	stable
ENSG00000008382	MPND	protein_coding	258.9	0.316	0.0800371	6.793e-05	0.0001428	stable
ENSG00000008394	MGST1	protein_coding	2745.36	0.4	0.0660834	7.939e-10	2.661e-09	stable
ENSG00000008405	CRY1	protein_coding	701.141	-0.289	0.0693243	2.588e-05	5.725e-05	stable
ENSG00000008441	NFIX	protein_coding	2094.22	-0.22	0.0379242	7.904e-09	2.461e-08	stable
ENSG00000008513	ST3GAL1	protein_coding	1509.62	0.468	0.0503815	8.531e-21	5.744e-20	stable
ENSG00000008517	IL32	protein_coding	1205.74	-0.188	0.101857	0.05137	0.07264	stable
ENSG00000008710	PKD1	protein_coding	1793.81	0.249	0.0538469	3.149e-06	7.685e-06	stable
ENSG00000008735	MAPK8IP2	protein_coding	26.775	0.333	0.224176	0.08523	0.1153	stable
ENSG00000008838	MED24	protein_coding	1715.13	-0.129	0.0410143	0.001564	0.002799	stable
ENSG00000008853	RHOBTB2	protein_coding	552.357	0.398	0.0668719	1.578e-09	5.166e-09	stable
ENSG00000008869	HEATR5B	protein_coding	623.169	0.552	0.0622444	3.098e-19	1.926e-18	stable
ENSG00000008952	SEC62	protein_coding	3135.23	0.286	0.0508915	1.444e-08	4.404e-08	stable
ENSG00000008988	RPS20	protein_coding	7023.91	-0.382	0.0502453	2.058e-14	9.549e-14	stable
ENSG00000009307	CSDE1	protein_coding	10882.6	-0.138	0.0297163	2.995e-06	7.325e-06	stable
ENSG00000009335	UBE3C	protein_coding	4854.77	0.113	0.0409736	0.005481	0.009074	stable
ENSG00000009413	REV3L	protein_coding	347.449	-0.255	0.0817289	0.001552	0.00278	stable
ENSG00000009694	TENM1	protein_coding	41.641	-0.742	0.227982	0.0002561	0.0005051	down
ENSG00000009780	FAM76A	protein_coding	183.546	0.192	0.0896834	0.0284	0.042	stable
ENSG00000009830	POMT2	protein_coding	855.87	-0.032	0.0481488	0.5219	0.5812	stable
ENSG00000009844	VTA1	protein_coding	810.667	0.056	0.0480187	0.2424	0.2961	stable
ENSG00000009950	MLXIPL	protein_coding	186.165	1.473	0.0993821	1.067e-50	2.543e-49	up
ENSG00000009954	BAZ1B	protein_coding	2851.97	-0.407	0.044665	4.519e-20	2.924e-19	stable
ENSG00000010017	RANBP9	protein_coding	2761.24	0.294	0.034742	2.259e-17	1.263e-16	stable
ENSG00000010030	ETV7	protein_coding	51.709	-0.458	0.172955	0.003979	0.006733	stable
ENSG00000010072	SPRTN	protein_coding	432.328	0.178	0.059013	0.002231	0.003909	stable
ENSG00000010165	EEF1AKNMT	protein_coding	1315.25	-0.211	0.0452453	2.649e-06	6.524e-06	stable
ENSG00000010219	DYRK4	protein_coding	146.023	-1.324	0.125828	6.039e-27	5.501e-26	down
ENSG00000010244	ZNF207	protein_coding	2210.55	-0.418	0.04326	3.149e-22	2.285e-21	stable
ENSG00000010256	UQCRC1	protein_coding	3663.76	0.14	0.0414666	0.0007128	0.001333	stable
ENSG00000010270	STARD3NL	protein_coding	1016.49	-0.091	0.0473169	0.05265	0.0743	stable
ENSG00000010278	CD9	protein_coding	5074.09	0.477	0.0554564	1.87e-18	1.117e-17	stable
ENSG00000010292	NCAPD2	protein_coding	2923.9	-0.633	0.0436609	6.19e-48	1.335e-46	down
ENSG00000010295	IFFO1	protein_coding	26.752	-0.135	0.203275	0.4526	0.5139	stable
ENSG00000010310	GIPR	protein_coding	84.906	1.649	0.171339	5.582e-23	4.192e-22	up
ENSG00000010318	PHF7	protein_coding	212.152	0.534	0.0962035	1.258e-08	3.855e-08	stable
ENSG00000010319	SEMA3G	protein_coding	19.842	0.514	0.289975	0.02739	0.04064	stable
ENSG00000010322	NISCH	protein_coding	1308.19	-0.034	0.0436191	0.4257	0.4868	stable
ENSG00000010361	FUZ	protein_coding	131.362	-0.383	0.15156	0.006982	0.01137	stable
ENSG00000010404	IDS	protein_coding	4520.98	0.497	0.0399378	8.301e-36	1.139e-34	stable
ENSG00000010438	PRSS3	protein_coding	137.54	1.264	0.120124	8.303e-27	7.494e-26	up
ENSG00000010539	ZNF200	protein_coding	143.998	-0.103	0.0984459	0.2811	0.3383	stable
ENSG00000010626	LRRC23	protein_coding	71.471	0.843	0.147475	2.33e-09	7.544e-09	up
ENSG00000010704	HFE	protein_coding	746.836	-0.24	0.062352	8.476e-05	0.0001769	stable
ENSG00000010803	SCMH1	protein_coding	941.585	-0.561	0.0529534	1.017e-26	9.139e-26	stable
ENSG00000010810	FYN	protein_coding	964.093	0.197	0.063227	0.001554	0.002784	stable
ENSG00000010818	HIVEP2	protein_coding	977.806	1.077	0.0678869	1.549e-57	4.505e-56	up
ENSG00000011007	ELOA	protein_coding	1713.96	0.385	0.0387537	3.021e-23	2.298e-22	stable
ENSG00000011009	LYPLA2	protein_coding	2184.62	-0.055	0.0510292	0.2749	0.3315	stable
ENSG00000011021	CLCN6	protein_coding	701.646	-0.057	0.0896302	0.5125	0.5726	stable
ENSG00000011028	MRC2	protein_coding	2494.72	1.199	0.0855964	1.101e-45	2.209e-44	up
ENSG00000011052	NME1-NME2	protein_coding	123.918	0.032	0.150838	0.8052	0.8391	stable
ENSG00000011105	TSPAN9	protein_coding	2195.33	-0.28	0.0818151	0.0004338	0.0008336	stable
ENSG00000011114	BTBD7	protein_coding	868.66	0.155	0.057469	0.00654	0.01069	stable
ENSG00000011132	APBA3	protein_coding	628.316	0.108	0.0719195	0.1309	0.1701	stable
ENSG00000011143	MKS1	protein_coding	206.507	-0.698	0.0856298	1.062e-16	5.719e-16	down
ENSG00000011198	ABHD5	protein_coding	1035.44	-0.341	0.0541693	1.955e-10	6.864e-10	stable
ENSG00000011201	ANOS1	protein_coding	930.318	0.027	0.0583075	0.6746	0.723	stable
ENSG00000011243	AKAP8L	protein_coding	1357.74	0.25	0.0575673	1.109e-05	2.564e-05	stable
ENSG00000011258	MBTD1	protein_coding	249.215	-0.053	0.0929186	0.5459	0.6031	stable
ENSG00000011260	UTP18	protein_coding	1466.8	-0.406	0.043097	5.983e-21	4.061e-20	stable
ENSG00000011275	RNF216	protein_coding	1534.58	0.228	0.0465967	7.481e-07	1.939e-06	stable
ENSG00000011295	TTC19	protein_coding	1222.3	-0.34	0.0433351	2.791e-15	1.371e-14	stable
ENSG00000011304	PTBP1	protein_coding	9993.79	-0.489	0.0412964	7.541e-33	8.989e-32	stable
ENSG00000011332	DPF1	protein_coding	109.41	-0.355	0.113523	0.001263	0.00229	stable
ENSG00000011347	SYT7	protein_coding	14.454	1.185	0.345743	6.577e-05	0.0001385	up
ENSG00000011376	LARS2	protein_coding	809.334	-0.427	0.0549155	3.612e-15	1.757e-14	stable
ENSG00000011405	PIK3C2A	protein_coding	1289.4	0.295	0.0453342	5.94e-11	2.167e-10	stable
ENSG00000011422	PLAUR	protein_coding	2352.57	0.36	0.0713971	2.803e-07	7.587e-07	stable
ENSG00000011426	ANLN	protein_coding	5036.18	-1.076	0.060262	1.454e-72	6.374e-71	down
ENSG00000011451	WIZ	protein_coding	1953.25	-0.069	0.0478832	0.1395	0.1802	stable
ENSG00000011454	RABGAP1	protein_coding	1090.85	-0.117	0.059358	0.04062	0.05841	stable
ENSG00000011465	DCN	protein_coding	6.13	-0.003	0.344867	0.9733	0.9795	stable
ENSG00000011478	QPCTL	protein_coding	901.775	0.228	0.0824682	0.004607	0.007709	stable
ENSG00000011485	PPP5C	protein_coding	2299.74	0.065	0.0376601	0.08492	0.1149	stable
ENSG00000011523	CEP68	protein_coding	228.527	0.655	0.100246	1.935e-11	7.319e-11	up
ENSG00000011566	MAP4K3	protein_coding	682.529	-0.099	0.0508506	0.04933	0.06995	stable
ENSG00000011638	TMEM159	protein_coding	684.141	0.203	0.094889	0.02494	0.03726	stable
ENSG00000012048	BRCA1	protein_coding	494.1	-0.198	0.0661653	0.00223	0.003908	stable
ENSG00000012061	ERCC1	protein_coding	1347.37	0.163	0.0594728	0.005786	0.009542	stable
ENSG00000012124	CD22	protein_coding	336.642	0.193	0.0786105	0.01251	0.01964	stable
ENSG00000012171	SEMA3B	protein_coding	2467.99	-0.632	0.0720763	5.145e-19	3.155e-18	down
ENSG00000012174	MBTPS2	protein_coding	939.587	0.06	0.0638971	0.3653	0.4257	stable
ENSG00000012211	PRICKLE3	protein_coding	522.926	0.133	0.0671047	0.04532	0.06471	stable
ENSG00000012223	LTF	protein_coding	21.962	0.024	0.223152	0.9033	0.9225	stable
ENSG00000012232	EXTL3	protein_coding	1796.44	0.286	0.0530487	5.114e-08	1.486e-07	stable
ENSG00000012660	ELOVL5	protein_coding	6215.86	-0.054	0.0281364	0.06325	0.08774	stable
ENSG00000012779	ALOX5	protein_coding	175.348	0.433	0.0961981	3.8e-06	9.206e-06	stable
ENSG00000012822	CALCOCO1	protein_coding	1357.28	0.569	0.0591734	2.773e-22	2.016e-21	stable
ENSG00000012963	UBR7	protein_coding	1354.75	0.212	0.0566406	0.0001584	0.0003204	stable
ENSG00000012983	MAP4K5	protein_coding	1320.61	-0.013	0.0615361	0.8592	0.8847	stable
ENSG00000013016	EHD3	protein_coding	162.49	-1.005	0.0943361	2.763e-27	2.564e-26	down
ENSG00000013275	PSMC4	protein_coding	3192.8	0.299	0.0356784	3.717e-17	2.053e-16	stable
ENSG00000013288	MAN2B2	protein_coding	1880.05	-0.22	0.0363612	9.596e-10	3.19e-09	stable
ENSG00000013297	CLDN11	protein_coding	22.578	-0.721	0.304593	0.003928	0.00665	down
ENSG00000013306	SLC25A39	protein_coding	4943.97	0.364	0.0414603	1.17e-18	7.07e-18	stable
ENSG00000013364	MVP	protein_coding	4468.65	-0.031	0.0486612	0.5424	0.6001	stable
ENSG00000013374	NUB1	protein_coding	2464.89	0.005	0.046869	0.9266	0.942	stable
ENSG00000013375	PGM3	protein_coding	1545.71	0.251	0.071066	0.0003408	0.0006634	stable
ENSG00000013392	RWDD2A	protein_coding	159.835	0.342	0.103291	0.0006349	0.001195	stable
ENSG00000013441	CLK1	protein_coding	789.899	-0.188	0.0634923	0.00225	0.003938	stable
ENSG00000013503	POLR3B	protein_coding	359.471	-0.143	0.077742	0.06088	0.08479	stable
ENSG00000013523	ANGEL1	protein_coding	205.249	0.228	0.0857299	0.006469	0.01058	stable
ENSG00000013561	RNF14	protein_coding	1280.98	0.13	0.0429456	0.00246	0.004282	stable
ENSG00000013563	DNASE1L1	protein_coding	1252.42	0.832	0.0669356	3.541e-36	4.956e-35	up
ENSG00000013573	DDX11	protein_coding	799.097	0.198	0.0788581	0.01033	0.01639	stable
ENSG00000013583	HEBP1	protein_coding	1262.26	0.38	0.0471558	5.158e-16	2.654e-15	stable
ENSG00000013588	GPRC5A	protein_coding	4281.97	-0.636	0.0681282	2.511e-21	1.742e-20	down
ENSG00000013619	MAMLD1	protein_coding	1207.73	0.115	0.0757055	0.1226	0.1605	stable
ENSG00000013810	TACC3	protein_coding	2781.32	-0.75	0.0421553	4.908e-71	2.055e-69	down
ENSG00000014123	UFL1	protein_coding	365.389	-0.402	0.0706042	7.281e-09	2.278e-08	stable
ENSG00000014138	POLA2	protein_coding	376.96	0.102	0.072424	0.1467	0.1886	stable
ENSG00000014164	ZC3H3	protein_coding	589.897	0.011	0.0594786	0.8418	0.8698	stable
ENSG00000014216	CAPN1	protein_coding	7464.04	-0.312	0.0327745	7.078e-23	5.29e-22	stable
ENSG00000014641	MDH1	protein_coding	2616.52	-0.089	0.0518197	0.08069	0.1096	stable
ENSG00000014824	SLC30A9	protein_coding	1626.63	0.08	0.0461228	0.08143	0.1105	stable
ENSG00000014914	MTMR11	protein_coding	233.493	-0.133	0.0760686	0.07512	0.1027	stable
ENSG00000014919	COX15	protein_coding	555.258	0.294	0.061108	1.144e-06	2.926e-06	stable
ENSG00000015133	CCDC88C	protein_coding	650.57	0.41	0.0595601	2.519e-12	1.017e-11	stable
ENSG00000015153	YAF2	protein_coding	188.26	-0.111	0.0991641	0.2497	0.3039	stable
ENSG00000015171	ZMYND11	protein_coding	1500.94	-0.57	0.0441386	1.639e-38	2.499e-37	stable
ENSG00000015285	WAS	protein_coding	25.543	0.775	0.233804	0.0002048	0.000409	up
ENSG00000015475	BID	protein_coding	634.588	-0.129	0.0715545	0.06676	0.09217	stable
ENSG00000015479	MATR3	protein_coding	3809.23	-0.527	0.0783293	7.398e-12	2.883e-11	stable
ENSG00000015532	XYLT2	protein_coding	1019.5	0.321	0.0503803	1.414e-10	5.023e-10	stable
ENSG00000015568	RGPD5	protein_coding	543.975	0.411	0.247913	0.04411	0.06312	stable
ENSG00000015676	NUDCD3	protein_coding	2438.81	-0.318	0.0346071	1.873e-20	1.235e-19	stable
ENSG00000016391	CHDH	protein_coding	13.564	-1.066	0.357819	0.0003524	0.0006845	down
ENSG00000016402	IL20RA	protein_coding	9.863	-0.15	0.292921	0.4952	0.5554	stable
ENSG00000016864	GLT8D1	protein_coding	1097.5	0.094	0.0496718	0.05885	0.08229	stable
ENSG00000017260	ATP2C1	protein_coding	2395.29	0.072	0.0367822	0.04774	0.06784	stable
ENSG00000017797	RALBP1	protein_coding	3796.22	0.048	0.034204	0.1581	0.2018	stable
ENSG00000018189	RUFY3	protein_coding	383.94	-0.255	0.0684214	0.0001593	0.0003221	stable
ENSG00000018408	WWTR1	protein_coding	2272.57	0.425	0.054441	4.09e-15	1.981e-14	stable
ENSG00000018510	AGPS	protein_coding	1593.13	-0.437	0.0397503	2.076e-28	2.036e-27	stable
ENSG00000018610	CXorf56	protein_coding	606.672	-0.055	0.0556531	0.3189	0.3781	stable
ENSG00000018699	TTC27	protein_coding	417.457	-1.311	0.0760943	1.368e-67	5.244e-66	down
ENSG00000018869	ZNF582	protein_coding	15.934	0.506	0.286011	0.02889	0.04265	stable
ENSG00000019144	PHLDB1	protein_coding	1562.35	0.014	0.0764785	0.8371	0.8657	stable
ENSG00000019186	CYP24A1	protein_coding	10.847	0.05	0.304538	0.8164	0.8486	stable
ENSG00000019485	PRDM11	protein_coding	219.885	-1.36	0.100998	2.678e-42	4.737e-41	down
ENSG00000019505	SYT13	protein_coding	13.251	1.593	0.375501	1.953e-06	4.875e-06	up
ENSG00000019549	SNAI2	protein_coding	667.702	-1.107	0.0570877	1.389e-84	7.778e-83	down
ENSG00000019582	CD74	protein_coding	6473.78	-0.185	0.0627844	0.00289	0.004983	stable
ENSG00000019995	ZRANB1	protein_coding	833.042	0.511	0.0558375	2.727e-20	1.785e-19	stable
ENSG00000020129	NCDN	protein_coding	1008.38	-0.005	0.0643772	0.9414	0.9546	stable
ENSG00000020181	ADGRA2	protein_coding	21.935	-0.755	0.309961	0.00285	0.004917	down
ENSG00000020256	ZFP64	protein_coding	331.605	-0.3	0.0688217	9.849e-06	2.29e-05	stable
ENSG00000020426	MNAT1	protein_coding	699.689	-0.059	0.0530159	0.2598	0.3152	stable
ENSG00000020577	SAMD4A	protein_coding	1408.21	0	0.0905008	0.9956	0.9967	stable
ENSG00000020922	MRE11	protein_coding	640.626	-0.359	0.0628357	7.129e-09	2.232e-08	stable
ENSG00000021300	PLEKHB1	protein_coding	112.046	0.577	0.124207	1.319e-06	3.355e-06	stable
ENSG00000021355	SERPINB1	protein_coding	2667.46	-0.944	0.0637034	3.227e-50	7.583e-49	down
ENSG00000021574	SPAST	protein_coding	414.038	0.303	0.0807758	0.0001067	0.0002201	stable
ENSG00000021645	NRXN3	protein_coding	11.89	-0.441	0.328944	0.0732	0.1003	stable
ENSG00000021762	OSBPL5	protein_coding	576.699	-0.229	0.0698357	0.0009087	0.001681	stable
ENSG00000021776	AQR	protein_coding	706.848	-0.374	0.065692	8.421e-09	2.618e-08	stable
ENSG00000021826	CPS1	protein_coding	52.792	-1.242	0.188757	5.826e-12	2.283e-11	down
ENSG00000022267	FHL1	protein_coding	580.976	1.153	0.0686033	2.645e-64	9.28e-63	up
ENSG00000022277	RTF2	protein_coding	3247.4	-0.116	0.0346995	0.0008643	0.001602	stable
ENSG00000022556	NLRP2	protein_coding	278.288	-0.18	0.0737626	0.01496	0.02323	stable
ENSG00000022567	SLC45A4	protein_coding	482.276	0.857	0.0736159	5.473e-32	6.259e-31	up
ENSG00000022840	RNF10	protein_coding	5558.49	0.308	0.0344831	7.629e-19	4.643e-18	stable
ENSG00000022976	ZNF839	protein_coding	366.141	0.104	0.0716634	0.1413	0.1823	stable
ENSG00000023041	ZDHHC6	protein_coding	959.305	-0.444	0.0512412	1.815e-18	1.085e-17	stable
ENSG00000023171	GRAMD1B	protein_coding	41.474	-0.428	0.254675	0.04197	0.06017	stable
ENSG00000023191	RNH1	protein_coding	5908.35	-0.273	0.0481859	2.178e-08	6.563e-08	stable
ENSG00000023228	NDUFS1	protein_coding	1909.21	-0.153	0.0516179	0.002745	0.004749	stable
ENSG00000023287	RB1CC1	protein_coding	1340.03	0.788	0.0556304	3.675e-46	7.483e-45	up
ENSG00000023318	ERP44	protein_coding	1393.91	0.416	0.0613552	1.003e-11	3.874e-11	stable
ENSG00000023330	ALAS1	protein_coding	2278.93	1.043	0.0480576	3.293e-105	3.019e-103	up
ENSG00000023445	BIRC3	protein_coding	1296.12	1.141	0.0967668	2.552e-33	3.114e-32	up
ENSG00000023516	AKAP11	protein_coding	932.146	0.018	0.0489882	0.7096	0.7543	stable
ENSG00000023572	GLRX2	protein_coding	680.086	0.186	0.0612508	0.002242	0.003926	stable
ENSG00000023608	SNAPC1	protein_coding	1376.4	-0.277	0.0662181	1.799e-05	4.063e-05	stable
ENSG00000023697	DERA	protein_coding	590.252	-0.52	0.0583949	1.931e-19	1.213e-18	stable
ENSG00000023734	STRAP	protein_coding	1945.76	0.083	0.0490438	0.08955	0.1206	stable
ENSG00000023839	ABCC2	protein_coding	36.795	0.517	0.213855	0.006251	0.01026	stable
ENSG00000023892	DEF6	protein_coding	341.62	-1.465	0.0963671	2.293e-53	5.889e-52	down
ENSG00000023902	PLEKHO1	protein_coding	573.708	-0.006	0.0657934	0.9256	0.9411	stable
ENSG00000023909	GCLM	protein_coding	2847.01	1.499	0.0716337	6.001e-99	4.822e-97	up
ENSG00000024048	UBR2	protein_coding	2535.97	0.169	0.0413095	3.993e-05	8.63e-05	stable
ENSG00000024422	EHD2	protein_coding	6801.64	0.068	0.0505215	0.1613	0.2056	stable
ENSG00000024526	DEPDC1	protein_coding	1061.18	-1.161	0.0596156	2.38e-85	1.374e-83	down
ENSG00000024862	CCDC28A	protein_coding	241.688	0.039	0.0822525	0.626	0.6781	stable
ENSG00000025039	RRAGD	protein_coding	986.323	0.515	0.0564221	2.817e-20	1.843e-19	stable
ENSG00000025156	HSF2	protein_coding	383.93	0.062	0.0730858	0.3897	0.4505	stable
ENSG00000025293	PHF20	protein_coding	1540.27	0.202	0.0560202	0.0003466	0.000674	stable
ENSG00000025434	NR1H3	protein_coding	528.605	0.362	0.10479	0.0003346	0.0006519	stable
ENSG00000025708	TYMP	protein_coding	368.03	-0.827	0.100838	4.944e-17	2.713e-16	down
ENSG00000025770	NCAPH2	protein_coding	1138.81	-0.097	0.0585966	0.0919	0.1235	stable
ENSG00000025772	TOMM34	protein_coding	2164.16	-0.139	0.0403113	0.0005196	0.0009884	stable
ENSG00000025796	SEC63	protein_coding	1851.93	-0.232	0.0536512	1.338e-05	3.064e-05	stable
ENSG00000025800	KPNA6	protein_coding	2638.84	0.13	0.0455461	0.004226	0.007123	stable
ENSG00000026025	VIM	protein_coding	28061.8	-1.304	0.0557189	1.84e-122	2.331e-120	down
ENSG00000026036	RTEL1-TNFRSF6B	protein_coding	675.403	-0.61	0.095403	5.668e-11	2.073e-10	down
ENSG00000026103	FAS	protein_coding	82.497	-0.142	0.137312	0.2747	0.3313	stable
ENSG00000026297	RNASET2	protein_coding	1627.86	0.679	0.0495431	4.753e-43	8.633e-42	up
ENSG00000026508	CD44	protein_coding	12124.5	0.304	0.0519687	3.817e-09	1.218e-08	stable
ENSG00000026652	AGPAT4	protein_coding	223.482	-0.219	0.100086	0.02408	0.03609	stable
ENSG00000026751	SLAMF7	protein_coding	298.416	-0.203	0.0897131	0.02048	0.03112	stable
ENSG00000026950	BTN3A1	protein_coding	692.662	-0.034	0.0501299	0.492	0.5522	stable
ENSG00000027001	MIPEP	protein_coding	215.943	-0.38	0.084799	4.721e-06	1.135e-05	stable
ENSG00000027075	PRKCH	protein_coding	109.65	0.751	0.123514	3.073e-10	1.063e-09	up
ENSG00000027697	IFNGR1	protein_coding	786.025	0.398	0.0477078	5.326e-17	2.916e-16	stable
ENSG00000027847	B4GALT7	protein_coding	717.914	0.384	0.0520252	1.083e-13	4.76e-13	stable
ENSG00000028116	VRK2	protein_coding	268.401	-0.412	0.0764623	4.224e-08	1.239e-07	stable
ENSG00000028137	TNFRSF1B	protein_coding	605.497	1.61	0.0883691	2.666e-75	1.257e-73	up
ENSG00000028203	VEZT	protein_coding	1591.25	0.047	0.0418499	0.2655	0.3213	stable
ENSG00000028277	POU2F2	protein_coding	274.68	0.184	0.147896	0.174	0.2201	stable
ENSG00000028310	BRD9	protein_coding	1150.2	-0.473	0.0506883	5.038e-21	3.429e-20	stable
ENSG00000028528	SNX1	protein_coding	1619.54	0.198	0.0494288	5.385e-05	0.0001146	stable
ENSG00000028839	TBPL1	protein_coding	303.233	0.233	0.0810624	0.003329	0.005693	stable
ENSG00000029153	ARNTL2	protein_coding	949.631	0.277	0.0645628	1.138e-05	2.627e-05	stable
ENSG00000029363	BCLAF1	protein_coding	1781.34	-0.832	0.0516385	9.054e-59	2.69e-57	down
ENSG00000029364	SLC39A9	protein_coding	1404.85	0.196	0.0587214	0.0008249	0.001533	stable
ENSG00000029534	ANK1	protein_coding	443.985	-0.502	0.11095	2.59e-06	6.384e-06	stable
ENSG00000029639	TFB1M	protein_coding	143.755	-0.412	0.115502	0.0002053	0.0004097	stable
ENSG00000029725	RABEP1	protein_coding	1542.13	-0.024	0.04247	0.5789	0.6339	stable
ENSG00000029993	HMGB3	protein_coding	1163.52	-1.403	0.0624836	1.262e-112	1.319e-110	down
ENSG00000030066	NUP160	protein_coding	1629.52	-0.002	0.0444193	0.9586	0.9686	stable
ENSG00000030110	BAK1	protein_coding	2581.59	0.145	0.0502785	0.003684	0.006265	stable
ENSG00000030304	MUSK	protein_coding	33.32	-0.678	0.205526	0.0002679	0.0005273	down
ENSG00000030419	IKZF2	protein_coding	90.505	-0.69	0.142398	3.518e-07	9.414e-07	down
ENSG00000030582	GRN	protein_coding	13487.8	0.292	0.0464981	2.471e-10	8.609e-10	stable
ENSG00000031003	FAM13B	protein_coding	960.944	0.092	0.0645111	0.1443	0.1858	stable
ENSG00000031081	ARHGAP31	protein_coding	413.676	0.074	0.0753329	0.3164	0.3755	stable
ENSG00000031691	CENPQ	protein_coding	443.946	-0.156	0.0745611	0.03221	0.04722	stable
ENSG00000031698	SARS1	protein_coding	4378.07	-0.33	0.0598935	2.419e-08	7.257e-08	stable
ENSG00000031823	RANBP3	protein_coding	1954.2	-0.117	0.0416836	0.004875	0.00813	stable
ENSG00000032219	ARID4A	protein_coding	607.876	0.418	0.0549325	1.472e-14	6.893e-14	stable
ENSG00000032389	EIPR1	protein_coding	870.619	-0.608	0.046405	1.285e-39	2.057e-38	down
ENSG00000032444	PNPLA6	protein_coding	5735.98	0.324	0.0551101	2.806e-09	9.032e-09	stable
ENSG00000032742	IFT88	protein_coding	265.687	0.392	0.0934742	1.699e-05	3.846e-05	stable
ENSG00000033011	ALG1	protein_coding	519.27	-0.42	0.0690742	6.402e-10	2.163e-09	stable
ENSG00000033030	ZCCHC8	protein_coding	626.64	-0.429	0.0515325	4.934e-17	2.708e-16	stable
ENSG00000033050	ABCF2	protein_coding	1483.89	-0.383	0.0435782	9.163e-19	5.552e-18	stable
ENSG00000033100	CHPF2	protein_coding	4760.21	0.949	0.0463597	5.601e-94	3.858e-92	up
ENSG00000033170	FUT8	protein_coding	2607.98	-0.162	0.0367442	8.364e-06	1.959e-05	stable
ENSG00000033178	UBA6	protein_coding	1881.5	0.028	0.0481946	0.5566	0.6132	stable
ENSG00000033327	GAB2	protein_coding	491.167	0.316	0.0829259	9.634e-05	0.0001996	stable
ENSG00000033627	ATP6V0A1	protein_coding	1380.37	0.773	0.0531996	3.393e-48	7.362e-47	up
ENSG00000033800	PIAS1	protein_coding	538.514	0.117	0.0706734	0.09586	0.1284	stable
ENSG00000033867	SLC4A7	protein_coding	506.977	0.132	0.0940011	0.1475	0.1895	stable
ENSG00000034053	APBA2	protein_coding	345.375	-0.608	0.0775141	1.533e-15	7.657e-15	down
ENSG00000034152	MAP2K3	protein_coding	2639.38	0.298	0.0773613	8.51e-05	0.0001774	stable
ENSG00000034510	TMSB10	protein_coding	31004.9	-0.637	0.0518801	4.436e-35	5.904e-34	down
ENSG00000034533	ASTE1	protein_coding	62.662	-0.869	0.147853	8.641e-10	2.885e-09	down
ENSG00000034677	RNF19A	protein_coding	1026.73	0.216	0.0528081	3.727e-05	8.088e-05	stable
ENSG00000034693	PEX3	protein_coding	333.89	0.269	0.0763751	0.0003368	0.0006559	stable
ENSG00000034713	GABARAPL2	protein_coding	1079.34	0.837	0.0542392	1.82e-54	4.876e-53	up
ENSG00000035115	SH3YL1	protein_coding	129.664	-0.088	0.115428	0.4242	0.4853	stable
ENSG00000035141	FAM136A	protein_coding	1263.19	-1.013	0.0431455	8.994e-123	1.169e-120	down
ENSG00000035403	VCL	protein_coding	6544.99	-0.322	0.0466754	3.451e-12	1.377e-11	stable
ENSG00000035499	DEPDC1B	protein_coding	360.29	-1.133	0.0979239	8.144e-32	9.243e-31	down
ENSG00000035664	DAPK2	protein_coding	121.955	0.74	0.158012	6.276e-07	1.638e-06	up
ENSG00000035681	NSMAF	protein_coding	704.314	-0.358	0.0565111	2.219e-10	7.764e-10	stable
ENSG00000035687	ADSS2	protein_coding	1581.25	-1.229	0.0646292	1.226e-81	6.475e-80	down
ENSG00000035862	TIMP2	protein_coding	19547.2	0.14	0.0292252	1.565e-06	3.945e-06	stable
ENSG00000035928	RFC1	protein_coding	1407.52	0.247	0.0424725	7.046e-09	2.207e-08	stable
ENSG00000036054	TBC1D23	protein_coding	1407.11	0.211	0.0509075	3.155e-05	6.907e-05	stable
ENSG00000036257	CUL3	protein_coding	1237.54	-0.068	0.0515141	0.1835	0.2307	stable
ENSG00000036448	MYOM2	protein_coding	22.199	-0.098	0.226807	0.6132	0.666	stable
ENSG00000036549	ZZZ3	protein_coding	1125.11	-0.252	0.0477424	1.138e-07	3.209e-07	stable
ENSG00000036672	USP2	protein_coding	10.048	1.179	0.436258	0.0006907	0.001293	up
ENSG00000037042	TUBG2	protein_coding	393.458	0.212	0.0889295	0.01489	0.02314	stable
ENSG00000037241	RPL26L1	protein_coding	709.841	-0.376	0.0552873	6.501e-12	2.543e-11	stable
ENSG00000037474	NSUN2	protein_coding	2457.95	-0.396	0.0388755	1.401e-24	1.141e-23	stable
ENSG00000037637	FBXO42	protein_coding	577.786	0.377	0.0557336	9.137e-12	3.542e-11	stable
ENSG00000037749	MFAP3	protein_coding	830.478	0.209	0.0494704	2.226e-05	4.961e-05	stable
ENSG00000037757	MRI1	protein_coding	525.265	0.202	0.0695744	0.003015	0.005189	stable
ENSG00000037897	METTL1	protein_coding	169.311	-0.639	0.116602	1.296e-08	3.965e-08	down
ENSG00000038002	AGA	protein_coding	572.797	-0.133	0.0618973	0.03039	0.04473	stable
ENSG00000038210	PI4K2B	protein_coding	924.193	-0.729	0.0544604	1.204e-41	2.063e-40	down
ENSG00000038219	BOD1L1	protein_coding	1660.96	0.121	0.0617942	0.04781	0.06792	stable
ENSG00000038274	MAT2B	protein_coding	1710.25	-0.131	0.0468655	0.004577	0.007662	stable
ENSG00000038358	EDC4	protein_coding	1620.11	-0.122	0.0656574	0.05597	0.07851	stable
ENSG00000038382	TRIO	protein_coding	6099.23	-0.265	0.0675244	5.698e-05	0.0001208	stable
ENSG00000038532	CLEC16A	protein_coding	638.066	0.256	0.056749	5.266e-06	1.26e-05	stable
ENSG00000039068	CDH1	protein_coding	42.847	-2.767	0.269114	5.729e-26	4.998e-25	down
ENSG00000039123	MTREX	protein_coding	592.254	-0.293	0.0599497	7.595e-07	1.966e-06	stable
ENSG00000039139	DNAH5	protein_coding	71.239	-0.285	0.170066	0.06642	0.09178	stable
ENSG00000039319	ZFYVE16	protein_coding	877.783	0.065	0.0567508	0.248	0.3022	stable
ENSG00000039523	RIPOR1	protein_coding	3053.91	-0.211	0.0442353	1.627e-06	4.089e-06	stable
ENSG00000039560	RAI14	protein_coding	2194.43	-0.553	0.0472084	6.035e-32	6.891e-31	stable
ENSG00000039650	PNKP	protein_coding	1231.67	0.612	0.0554912	9.432e-29	9.443e-28	up
ENSG00000040199	PHLPP2	protein_coding	345.433	0.269	0.0845994	0.001077	0.001971	stable
ENSG00000040275	SPDL1	protein_coding	1037.08	-1.054	0.0520125	3.117e-92	2.071e-90	down
ENSG00000040341	STAU2	protein_coding	492.937	0.492	0.0600974	1.395e-16	7.454e-16	stable
ENSG00000040487	SLC66A1	protein_coding	926.35	0.511	0.0661738	5.81e-15	2.789e-14	stable
ENSG00000040531	CTNS	protein_coding	827.367	0.387	0.0611594	1.336e-10	4.756e-10	stable
ENSG00000040608	RTN4R	protein_coding	97.933	-0.199	0.141894	0.1367	0.177	stable
ENSG00000040633	PHF23	protein_coding	1712.38	-0.06	0.063084	0.3276	0.3874	stable
ENSG00000040933	INPP4A	protein_coding	963.37	0.636	0.0635856	4.925e-24	3.909e-23	up
ENSG00000041353	RAB27B	protein_coding	453.801	-0.822	0.0892959	7.35e-21	4.967e-20	down
ENSG00000041357	PSMA4	protein_coding	3111.26	0.036	0.0529217	0.4902	0.5507	stable
ENSG00000041515	MYO16	protein_coding	23.825	1.643	0.264065	4.684e-11	1.724e-10	up
ENSG00000041802	LSG1	protein_coding	1050.43	0.108	0.0544031	0.04683	0.06666	stable
ENSG00000041880	PARP3	protein_coding	652.145	-0.642	0.0575288	2.685e-29	2.736e-28	down
ENSG00000041982	TNC	protein_coding	837.544	-2.124	0.0644929	2.502e-239	2.078e-236	down
ENSG00000041988	THAP3	protein_coding	283.804	0.191	0.07796	0.01091	0.01726	stable
ENSG00000042062	RIPOR3	protein_coding	14.76	1.135	0.343796	0.0001109	0.0002285	up
ENSG00000042088	TDP1	protein_coding	684.971	-0.555	0.0507327	2.989e-28	2.909e-27	stable
ENSG00000042286	AIFM2	protein_coding	1563.1	0.22	0.0434979	3.749e-07	1.001e-06	stable
ENSG00000042317	SPATA7	protein_coding	111.534	-0.103	0.105317	0.3106	0.3696	stable
ENSG00000042429	MED17	protein_coding	1312.59	0.087	0.0456335	0.05942	0.08298	stable
ENSG00000042445	RETSAT	protein_coding	1315.09	-0.163	0.0376419	1.51e-05	3.44e-05	stable
ENSG00000042493	CAPG	protein_coding	9925.98	-0.498	0.0477406	1.544e-25	1.321e-24	stable
ENSG00000042753	AP2S1	protein_coding	4965.9	0.065	0.0443492	0.1401	0.1809	stable
ENSG00000042980	ADAM28	protein_coding	99.583	0.266	0.156316	0.06471	0.0896	stable
ENSG00000043093	DCUN1D1	protein_coding	748.019	0.171	0.0559338	0.00206	0.003628	stable
ENSG00000043143	JADE2	protein_coding	1721.33	-0.981	0.0573385	1.747e-66	6.497e-65	down
ENSG00000043355	ZIC2	protein_coding	183.909	-0.642	0.107908	8.833e-10	2.948e-09	down
ENSG00000043514	TRIT1	protein_coding	352.897	0.101	0.0670209	0.1279	0.1667	stable
ENSG00000043591	ADRB1	protein_coding	11.776	-0.767	0.379386	0.007659	0.0124	down
ENSG00000044090	CUL7	protein_coding	1818.91	-0.368	0.0470098	3.099e-15	1.515e-14	stable
ENSG00000044115	CTNNA1	protein_coding	15534.2	0.154	0.0271878	1.496e-08	4.558e-08	stable
ENSG00000044446	PHKA2	protein_coding	368.699	-0.43	0.0828295	1.098e-07	3.101e-07	stable
ENSG00000044574	HSPA5	protein_coding	32172.5	-1.136	0.199211	9.29e-10	3.097e-09	down
ENSG00000046604	DSG2	protein_coding	2851.55	-0.067	0.0566374	0.1985	0.2476	stable
ENSG00000046647	GEMIN8	protein_coding	154.221	0.31	0.0984315	0.001192	0.002169	stable
ENSG00000046651	OFD1	protein_coding	475.051	-0.088	0.0711079	0.2092	0.2594	stable
ENSG00000046774	MAGEC2	protein_coding	24.524	0.449	0.219621	0.01941	0.02958	stable
ENSG00000047056	WDR37	protein_coding	537.59	-0.037	0.0688043	0.5786	0.6337	stable
ENSG00000047188	YTHDC2	protein_coding	727.516	-0.252	0.0551607	3.973e-06	9.608e-06	stable
ENSG00000047230	CTPS2	protein_coding	245.157	-0.483	0.0907361	5.262e-08	1.527e-07	stable
ENSG00000047249	ATP6V1H	protein_coding	1086.76	0.254	0.0472328	7.392e-08	2.118e-07	stable
ENSG00000047315	POLR2B	protein_coding	4039.03	0.067	0.0393694	0.1007	0.1342	stable
ENSG00000047346	FAM214A	protein_coding	252.806	1.014	0.0971917	2.687e-26	2.379e-25	up
ENSG00000047365	ARAP2	protein_coding	215.636	0.224	0.0885962	0.008607	0.01383	stable
ENSG00000047410	TPR	protein_coding	2985.22	-0.176	0.0527301	0.0007691	0.001434	stable
ENSG00000047578	KATNIP	protein_coding	296.475	0.031	0.071452	0.6656	0.715	stable
ENSG00000047579	DTNBP1	protein_coding	618.892	-0.835	0.0659929	2.24e-37	3.28e-36	down
ENSG00000047597	XK	protein_coding	51.988	-1.372	0.181721	5.055e-15	2.438e-14	down
ENSG00000047621	C12orf4	protein_coding	313.859	-0.225	0.0810575	0.004164	0.007022	stable
ENSG00000047634	SCML1	protein_coding	773.426	0.368	0.0551067	1.619e-11	6.152e-11	stable
ENSG00000047644	WWC3	protein_coding	2775.02	0.609	0.0461886	2.98e-40	4.873e-39	up
ENSG00000047849	MAP4	protein_coding	10428.3	-0.214	0.0356192	1.244e-09	4.102e-09	stable
ENSG00000047932	GOPC	protein_coding	887.042	-0.21	0.0570994	0.000208	0.0004149	stable
ENSG00000048028	USP28	protein_coding	941.895	0.056	0.0474279	0.2437	0.2976	stable
ENSG00000048052	HDAC9	protein_coding	1208.01	0.184	0.141882	0.1667	0.2116	stable
ENSG00000048140	TSPAN17	protein_coding	1974.72	-0.085	0.039939	0.03418	0.0498	stable
ENSG00000048162	NOP16	protein_coding	619.758	-1.05	0.0737335	2.313e-47	4.918e-46	down
ENSG00000048342	CC2D2A	protein_coding	221.19	-0.878	0.0930991	8.551e-22	6.087e-21	down
ENSG00000048392	RRM2B	protein_coding	1053.06	0.635	0.0555682	9.049e-31	9.78e-30	up
ENSG00000048405	ZNF800	protein_coding	400.848	0.429	0.0755526	8.341e-09	2.594e-08	stable
ENSG00000048471	SNX29	protein_coding	309.667	0.805	0.0820511	2.526e-23	1.931e-22	up
ENSG00000048544	MRPS10	protein_coding	3674.95	0.032	0.0361173	0.3874	0.4481	stable
ENSG00000048649	RSF1	protein_coding	1207.8	0.006	0.0475099	0.9084	0.9267	stable
ENSG00000048707	VPS13D	protein_coding	635.466	0.144	0.0581055	0.01185	0.01866	stable
ENSG00000048740	CELF2	protein_coding	330.853	-0.944	0.108108	4.131e-19	2.546e-18	down
ENSG00000048828	FAM120A	protein_coding	4776.59	-0.053	0.0359959	0.1307	0.17	stable
ENSG00000048991	R3HDM1	protein_coding	728.628	0.16	0.0526082	0.002142	0.003762	stable
ENSG00000049089	COL9A2	protein_coding	474.094	-1.735	0.096717	2.619e-73	1.172e-71	down
ENSG00000049130	KITLG	protein_coding	478.683	-0.847	0.0641837	2.208e-40	3.618e-39	down
ENSG00000049167	ERCC8	protein_coding	219.528	-0.645	0.0908367	4.068e-13	1.716e-12	down
ENSG00000049192	ADAMTS6	protein_coding	127.34	-0.778	0.168557	6.928e-07	1.8e-06	down
ENSG00000049239	H6PD	protein_coding	2303.58	0.417	0.0770722	3.472e-08	1.024e-07	stable
ENSG00000049245	VAMP3	protein_coding	2106.76	-0.038	0.0365479	0.365	0.4253	stable
ENSG00000049246	PER3	protein_coding	311.035	-0.6	0.0736699	1.472e-16	7.843e-16	down
ENSG00000049249	TNFRSF9	protein_coding	99.153	0.297	0.123639	0.01299	0.02036	stable
ENSG00000049283	EPN3	protein_coding	54.918	0.099	0.19738	0.564	0.6201	stable
ENSG00000049323	LTBP1	protein_coding	1359.23	0.739	0.0882019	9.542e-18	5.454e-17	up
ENSG00000049449	RCN1	protein_coding	9193.77	-0.318	0.033781	5.712e-21	3.882e-20	stable
ENSG00000049541	RFC2	protein_coding	1042.57	0.08	0.0570086	0.1568	0.2003	stable
ENSG00000049618	ARID1B	protein_coding	498.732	-0.503	0.0752804	1.781e-11	6.752e-11	stable
ENSG00000049656	CLPTM1L	protein_coding	5464.02	0.039	0.0386216	0.3085	0.3674	stable
ENSG00000049759	NEDD4L	protein_coding	2700.64	-0.331	0.0787858	1.763e-05	3.985e-05	stable
ENSG00000049769	PPP1R3F	protein_coding	854.303	0.142	0.0820728	0.07696	0.1049	stable
ENSG00000049860	HEXB	protein_coding	4121.56	0.475	0.0333204	1.866e-46	3.852e-45	stable
ENSG00000049883	PTCD2	protein_coding	209.81	0.042	0.0818095	0.5979	0.652	stable
ENSG00000050130	JKAMP	protein_coding	1762.52	0.516	0.0546324	1.804e-21	1.263e-20	stable
ENSG00000050165	DKK3	protein_coding	57.358	0.465	0.163966	0.002217	0.003888	stable
ENSG00000050327	ARHGEF5	protein_coding	583.174	-0.552	0.083945	1.878e-11	7.108e-11	stable
ENSG00000050344	NFE2L3	protein_coding	3449.13	0.298	0.0496659	1.296e-09	4.269e-09	stable
ENSG00000050393	MCUR1	protein_coding	2108.39	-0.083	0.0387008	0.02842	0.04202	stable
ENSG00000050405	LIMA1	protein_coding	2876.16	0.067	0.0400709	0.09893	0.132	stable
ENSG00000050426	LETMD1	protein_coding	313.81	-0.205	0.0889018	0.01772	0.02717	stable
ENSG00000050438	SLC4A8	protein_coding	38.024	-0.101	0.187587	0.5495	0.6063	stable
ENSG00000050730	TNIP3	protein_coding	11.739	1.427	0.374384	1.396e-05	3.191e-05	up
ENSG00000050748	MAPK9	protein_coding	1666.81	0.321	0.0480093	1.712e-11	6.496e-11	stable
ENSG00000050820	BCAR1	protein_coding	4532.9	0.163	0.0591112	0.005321	0.008823	stable
ENSG00000051009	FAM160A2	protein_coding	575.387	0.098	0.0509117	0.05182	0.07319	stable
ENSG00000051108	HERPUD1	protein_coding	1410.39	-0.585	0.149419	3.075e-05	6.736e-05	down
ENSG00000051128	HOMER3	protein_coding	1363.7	-0.549	0.0610954	1.029e-19	6.559e-19	stable
ENSG00000051180	RAD51	protein_coding	275.244	-0.268	0.0874493	0.001759	0.003123	stable
ENSG00000051341	POLQ	protein_coding	172.589	-0.113	0.11582	0.3182	0.3775	stable
ENSG00000051382	PIK3CB	protein_coding	889.077	0.444	0.0508095	1.443e-18	8.688e-18	stable
ENSG00000051523	CYBA	protein_coding	4475.66	-0.094	0.0506668	0.06465	0.08953	stable
ENSG00000051596	THOC3	protein_coding	1460.92	-0.326	0.0444439	1.516e-13	6.6e-13	stable
ENSG00000051620	HEBP2	protein_coding	1563.55	-0.117	0.0436912	0.007326	0.0119	stable
ENSG00000051825	MPHOSPH9	protein_coding	585.344	-0.01	0.0582876	0.868	0.8925	stable
ENSG00000052126	PLEKHA5	protein_coding	717.701	-0.113	0.0553644	0.04017	0.05781	stable
ENSG00000052344	PRSS8	protein_coding	10.336	0.792	0.430025	0.01047	0.0166	up
ENSG00000052723	SIKE1	protein_coding	1118.41	0.242	0.0503308	1.295e-06	3.296e-06	stable
ENSG00000052749	RRP12	protein_coding	931.777	-0.669	0.083341	2.831e-16	1.477e-15	down
ENSG00000052795	FNIP2	protein_coding	411.37	0.268	0.0818848	0.0007801	0.001454	stable
ENSG00000052802	MSMO1	protein_coding	7621.03	1.699	0.0740737	6.303e-118	7.247e-116	up
ENSG00000052841	TTC17	protein_coding	1401.65	0.314	0.0487837	8.09e-11	2.928e-10	stable
ENSG00000053254	FOXN3	protein_coding	1417.26	-0.032	0.0618229	0.5615	0.6177	stable
ENSG00000053371	AKR7A2	protein_coding	1391.87	0.012	0.0480538	0.8032	0.8372	stable
ENSG00000053372	MRTO4	protein_coding	955.063	-0.897	0.0617553	1.012e-48	2.262e-47	down
ENSG00000053438	NNAT	protein_coding	9.394	-0.105	0.303647	0.6311	0.6826	stable
ENSG00000053501	USE1	protein_coding	296.466	-0.496	0.0823984	8.447e-10	2.824e-09	stable
ENSG00000053524	MCF2L2	protein_coding	25.265	1.521	0.258584	4.002e-10	1.373e-09	up
ENSG00000053747	LAMA3	protein_coding	1231.32	0.5	0.0713684	1.425e-12	5.841e-12	stable
ENSG00000053770	AP5M1	protein_coding	1027.33	0.046	0.0527315	0.3958	0.4566	stable
ENSG00000053900	ANAPC4	protein_coding	370.481	-0.632	0.0820473	4.786e-15	2.311e-14	down
ENSG00000054116	TRAPPC3	protein_coding	1613.81	0.358	0.0491177	2.166e-13	9.326e-13	stable
ENSG00000054118	THRAP3	protein_coding	3408.65	-0.411	0.0506357	2.774e-16	1.449e-15	stable
ENSG00000054148	PHPT1	protein_coding	2377.34	-0.203	0.0526889	0.0001766	0.0003549	stable
ENSG00000054219	LY75	protein_coding	92.13	-0.776	0.171161	1.087e-06	2.784e-06	down
ENSG00000054267	ARID4B	protein_coding	951.707	0.051	0.0525654	0.3597	0.4202	stable
ENSG00000054277	OPN3	protein_coding	262.42	0.369	0.0832107	5.857e-06	1.394e-05	stable
ENSG00000054282	SDCCAG8	protein_coding	247.88	-0.578	0.108354	3.44e-08	1.015e-07	stable
ENSG00000054392	HHAT	protein_coding	151.468	-0.21	0.0945084	0.02277	0.0343	stable
ENSG00000054523	KIF1B	protein_coding	1269.74	0.59	0.0717895	7.328e-17	3.989e-16	up
ENSG00000054598	FOXC1	protein_coding	975.719	-0.111	0.0790781	0.1514	0.194	stable
ENSG00000054611	TBC1D22A	protein_coding	606.399	-0.095	0.0616342	0.1215	0.1593	stable
ENSG00000054654	SYNE2	protein_coding	1047.93	-0.324	0.0691756	1.917e-06	4.791e-06	stable
ENSG00000054690	PLEKHH1	protein_coding	143.141	0.481	0.13159	0.0001228	0.000252	stable
ENSG00000054793	ATP9A	protein_coding	480.617	-0.238	0.0909002	0.007127	0.01159	stable
ENSG00000054965	FAM168A	protein_coding	1266.91	-0.016	0.0477799	0.7474	0.788	stable
ENSG00000054967	RELT	protein_coding	612.406	0.511	0.0586131	2.308e-18	1.372e-17	stable
ENSG00000054983	GALC	protein_coding	768.224	-0.182	0.0533202	0.000447	0.0008575	stable
ENSG00000055044	NOP58	protein_coding	1097.88	-0.795	0.0635178	1.628e-36	2.298e-35	down
ENSG00000055070	SZRD1	protein_coding	4897.09	0.181	0.0450237	5.754e-05	0.000122	stable
ENSG00000055130	CUL1	protein_coding	2130.26	-0.292	0.0321592	8.089e-20	5.178e-19	stable
ENSG00000055147	FAM114A2	protein_coding	373.419	0.466	0.0747596	2.267e-10	7.922e-10	stable
ENSG00000055163	CYFIP2	protein_coding	70.177	0.521	0.141061	9.561e-05	0.0001982	stable
ENSG00000055208	TAB2	protein_coding	1538.32	0.222	0.0448389	9.576e-07	2.46e-06	stable
ENSG00000055211	GINM1	protein_coding	1396.76	0.947	0.0387612	1.128e-132	1.833e-130	up
ENSG00000055332	EIF2AK2	protein_coding	1484.9	-0.285	0.0547575	1.549e-07	4.298e-07	stable
ENSG00000055483	USP36	protein_coding	1153.72	-0.332	0.0828248	3.986e-05	8.618e-05	stable
ENSG00000055609	KMT2C	protein_coding	1202.27	0.372	0.07557	5.395e-07	1.416e-06	stable
ENSG00000055732	MCOLN3	protein_coding	184.134	-0.029	0.101963	0.7656	0.8039	stable
ENSG00000055917	PUM2	protein_coding	2193.26	-0.198	0.0467508	1.978e-05	4.44e-05	stable
ENSG00000055950	MRPL43	protein_coding	1845.35	-0.001	0.0484923	0.9722	0.9787	stable
ENSG00000055955	ITIH4	protein_coding	79.603	-0.251	0.172518	0.1093	0.1447	stable
ENSG00000056050	HPF1	protein_coding	436.123	-0.182	0.0659541	0.005306	0.0088	stable
ENSG00000056097	ZFR	protein_coding	2852.33	-0.169	0.0391192	1.472e-05	3.358e-05	stable
ENSG00000056277	ZNF280C	protein_coding	150.901	0.269	0.107155	0.009478	0.01511	stable
ENSG00000056558	TRAF1	protein_coding	561.414	0.496	0.114217	5.648e-06	1.346e-05	stable
ENSG00000056586	RC3H2	protein_coding	1586.47	0.283	0.0557424	2.935e-07	7.93e-07	stable
ENSG00000056736	IL17RB	protein_coding	16.553	0.023	0.243007	0.9104	0.9282	stable
ENSG00000056972	TRAF3IP2	protein_coding	293.112	-0.227	0.0842725	0.005202	0.008642	stable
ENSG00000056998	GYG2	protein_coding	135.808	-0.934	0.117701	3.663e-16	1.898e-15	down
ENSG00000057019	DCBLD2	protein_coding	6184.3	-0.291	0.0628506	2.655e-06	6.536e-06	stable
ENSG00000057252	SOAT1	protein_coding	2634.45	-0.191	0.0545455	0.0004191	0.000807	stable
ENSG00000057294	PKP2	protein_coding	555.235	-0.365	0.0637723	6.59e-09	2.068e-08	stable
ENSG00000057608	GDI2	protein_coding	4818.88	-0.378	0.0292111	2.506e-38	3.783e-37	stable
ENSG00000057657	PRDM1	protein_coding	41.412	0.726	0.18883	3.422e-05	7.461e-05	up
ENSG00000057663	ATG5	protein_coding	728.551	0.038	0.0484204	0.4472	0.5086	stable
ENSG00000057704	TMCC3	protein_coding	749.75	0.344	0.0666593	1.858e-07	5.119e-07	stable
ENSG00000057757	PITHD1	protein_coding	1078.72	0.352	0.0567506	3.815e-10	1.31e-09	stable
ENSG00000057935	MTA3	protein_coding	538.047	-0.447	0.0547217	1.777e-16	9.391e-16	stable
ENSG00000058056	USP13	protein_coding	494.908	-1.119	0.0789252	1.39e-46	2.881e-45	down
ENSG00000058063	ATP11B	protein_coding	1841.21	0.22	0.0484595	5.261e-06	1.259e-05	stable
ENSG00000058085	LAMC2	protein_coding	1157.43	0.259	0.0763371	0.0005284	0.001004	stable
ENSG00000058091	CDK14	protein_coding	180.74	0.137	0.100807	0.1636	0.2081	stable
ENSG00000058262	SEC61A1	protein_coding	9140.13	-0.208	0.0617282	0.0006459	0.001215	stable
ENSG00000058272	PPP1R12A	protein_coding	1322.78	-0.036	0.0557964	0.4909	0.5512	stable
ENSG00000058335	RASGRF1	protein_coding	113.828	-0.867	0.118241	4.527e-14	2.043e-13	down
ENSG00000058453	CROCC	protein_coding	393.135	0.241	0.0662592	0.0002239	0.0004446	stable
ENSG00000058600	POLR3E	protein_coding	934.466	0.359	0.0520277	2.034e-12	8.254e-12	stable
ENSG00000058668	ATP2B4	protein_coding	2503.24	0.383	0.050952	3.665e-14	1.666e-13	stable
ENSG00000058673	ZC3H11A	protein_coding	3094.7	-0.071	0.0430175	0.1283	0.1671	stable
ENSG00000058729	RIOK2	protein_coding	459.668	-0.656	0.0643361	6.119e-25	5.076e-24	down
ENSG00000058799	YIPF1	protein_coding	649.666	0.755	0.0720198	2.447e-26	2.171e-25	up
ENSG00000058804	NDC1	protein_coding	1473.16	-0.663	0.055498	1.976e-33	2.421e-32	down
ENSG00000059122	FLYWCH1	protein_coding	1280.87	0.598	0.0582293	3.297e-25	2.766e-24	up
ENSG00000059145	UNKL	protein_coding	495.1	0.729	0.0867559	1.185e-17	6.734e-17	up
ENSG00000059377	TBXAS1	protein_coding	117.156	0.879	0.142307	1.266e-10	4.514e-10	up
ENSG00000059378	PARP12	protein_coding	1011.65	-0.099	0.0546697	0.06264	0.087	stable
ENSG00000059573	ALDH18A1	protein_coding	2208.16	-0.24	0.0411042	5.234e-09	1.657e-08	stable
ENSG00000059588	TARBP1	protein_coding	330.462	-0.335	0.106722	0.001112	0.002031	stable
ENSG00000059691	GATB	protein_coding	404.537	-0.673	0.0664425	1.368e-24	1.114e-23	down
ENSG00000059728	MXD1	protein_coding	572.178	1.199	0.087018	4.772e-44	9.063e-43	up
ENSG00000059758	CDK17	protein_coding	941.64	0.392	0.0596772	4.085e-11	1.509e-10	stable
ENSG00000059769	DNAJC25	protein_coding	401.357	0.301	0.0632934	1.524e-06	3.847e-06	stable
ENSG00000059804	SLC2A3	protein_coding	2828.84	0.919	0.051597	5.091e-72	2.212e-70	up
ENSG00000059915	PSD	protein_coding	57.24	0.373	0.183158	0.02477	0.03704	stable
ENSG00000060069	CTDP1	protein_coding	709.245	0.207	0.0588492	0.0003504	0.0006811	stable
ENSG00000060138	YBX3	protein_coding	2722.63	-0.335	0.0516552	6.125e-11	2.233e-10	stable
ENSG00000060140	STYK1	protein_coding	130.578	0.335	0.100542	0.0006011	0.001133	stable
ENSG00000060237	WNK1	protein_coding	3420.52	0.364	0.0678171	4.167e-08	1.223e-07	stable
ENSG00000060339	CCAR1	protein_coding	1540.69	-0.387	0.0457767	1.835e-17	1.032e-16	stable
ENSG00000060491	OGFR	protein_coding	4937.2	-0.048	0.0672298	0.4673	0.5282	stable
ENSG00000060558	GNA15	protein_coding	1334.98	-0.181	0.0554868	0.0009898	0.00182	stable
ENSG00000060566	CREB3L3	protein_coding	12.38	2.254	0.401746	1.956e-09	6.367e-09	up
ENSG00000060642	PIGV	protein_coding	407.167	0.483	0.0651621	4.613e-14	2.08e-13	stable
ENSG00000060656	PTPRU	protein_coding	1826.18	-0.528	0.0510189	5.632e-25	4.682e-24	stable
ENSG00000060688	SNRNP40	protein_coding	829.213	-0.357	0.0561864	1.069e-10	3.84e-10	stable
ENSG00000060749	QSER1	protein_coding	1110.6	-0.356	0.0417511	1.039e-17	5.922e-17	stable
ENSG00000060762	MPC1	protein_coding	792.502	0.412	0.0555574	5.403e-14	2.422e-13	stable
ENSG00000060971	ACAA1	protein_coding	1209.13	0.572	0.0573066	3.76e-24	3.001e-23	stable
ENSG00000060982	BCAT1	protein_coding	1662.96	-0.943	0.0591573	6.552e-58	1.92e-56	down
ENSG00000061273	HDAC7	protein_coding	1265.11	-0.347	0.0473275	1.007e-13	4.443e-13	stable
ENSG00000061337	LZTS1	protein_coding	26.994	-1.299	0.326292	6.886e-06	1.627e-05	down
ENSG00000061455	PRDM6	protein_coding	15.889	-0.568	0.301853	0.0187	0.02854	stable
ENSG00000061656	SPAG4	protein_coding	384.398	0.812	0.0873818	4.506e-21	3.08e-20	up
ENSG00000061676	NCKAP1	protein_coding	4961.74	0.212	0.0333275	2.021e-10	7.088e-10	stable
ENSG00000061794	MRPS35	protein_coding	848.129	-0.233	0.0458431	3.152e-07	8.485e-07	stable
ENSG00000061918	GUCY1B1	protein_coding	27.063	1.209	0.27039	9.493e-07	2.439e-06	up
ENSG00000061936	SFSWAP	protein_coding	828.389	-0.173	0.0480274	0.0002458	0.0004856	stable
ENSG00000061938	TNK2	protein_coding	2317.16	0.591	0.0745287	6.378e-16	3.257e-15	up
ENSG00000061987	MON2	protein_coding	658.479	0.243	0.0644561	0.0001604	0.0003243	stable
ENSG00000062038	CDH3	protein_coding	23.306	-2.196	0.283323	9.342e-16	4.727e-15	down
ENSG00000062194	GPBP1	protein_coding	1751.06	0.035	0.0396994	0.3762	0.4365	stable
ENSG00000062282	DGAT2	protein_coding	184.651	0.478	0.0904591	6.196e-08	1.787e-07	stable
ENSG00000062370	ZNF112	protein_coding	50.559	-0.527	0.180151	0.001374	0.002479	stable
ENSG00000062485	CS	protein_coding	2431.45	-0.087	0.0419605	0.0407	0.05849	stable
ENSG00000062524	LTK	protein_coding	150.573	0.331	0.117634	0.003305	0.005655	stable
ENSG00000062582	MRPS24	protein_coding	2531.53	0.211	0.0492073	1.58e-05	3.592e-05	stable
ENSG00000062598	ELMO2	protein_coding	1402.71	0.48	0.0424479	3.752e-30	3.972e-29	stable
ENSG00000062650	WAPL	protein_coding	1953.93	-0.091	0.0438059	0.03737	0.05407	stable
ENSG00000062716	VMP1	protein_coding	3364.53	0.931	0.0330362	1.948e-175	6.617e-173	up
ENSG00000062725	APPBP2	protein_coding	926.845	0.206	0.0662574	0.001591	0.002845	stable
ENSG00000062822	POLD1	protein_coding	2278.49	-0.021	0.0546647	0.6942	0.7403	stable
ENSG00000063046	EIF4B	protein_coding	4248.53	-0.285	0.04743	1.57e-09	5.144e-09	stable
ENSG00000063169	BICRA	protein_coding	634.784	0.079	0.0569414	0.1686	0.2138	stable
ENSG00000063176	SPHK2	protein_coding	805.475	-0.106	0.0633815	0.09602	0.1285	stable
ENSG00000063177	RPL18	protein_coding	10958.6	-0.39	0.0407508	7.926e-22	5.652e-21	stable
ENSG00000063180	CA11	protein_coding	112.751	0.003	0.153064	0.9815	0.9858	stable
ENSG00000063241	ISOC2	protein_coding	820.294	-0.889	0.069096	1.505e-38	2.3e-37	down
ENSG00000063244	U2AF2	protein_coding	7687.26	-0.307	0.0518525	1.852e-09	6.038e-09	stable
ENSG00000063245	EPN1	protein_coding	9126.59	0.071	0.064152	0.2564	0.3114	stable
ENSG00000063322	MED29	protein_coding	1179.6	0.187	0.0515805	0.0002845	0.0005583	stable
ENSG00000063438	AHRR	protein_coding	28.31	-0.026	0.40739	0.8319	0.861	stable
ENSG00000063587	ZNF275	protein_coding	248.19	-0.539	0.0922345	2.234e-09	7.24e-09	stable
ENSG00000063601	MTMR1	protein_coding	1362	-0.078	0.0465724	0.09086	0.1222	stable
ENSG00000063660	GPC1	protein_coding	3780.63	0.378	0.0825743	2.654e-06	6.535e-06	stable
ENSG00000063761	ADCK1	protein_coding	69.802	0.378	0.151221	0.007533	0.01221	stable
ENSG00000063854	HAGH	protein_coding	1350.73	0.738	0.0569854	6.453e-39	1.007e-37	up
ENSG00000063978	RNF4	protein_coding	2298.79	-0.112	0.0420152	0.007431	0.01206	stable
ENSG00000064012	CASP8	protein_coding	579.401	0.324	0.0539435	1.311e-09	4.315e-09	stable
ENSG00000064042	LIMCH1	protein_coding	3121.68	-0.532	0.0530457	4.231e-24	3.369e-23	stable
ENSG00000064102	INTS13	protein_coding	468.881	0.403	0.0612997	3.203e-11	1.192e-10	stable
ENSG00000064115	TM7SF3	protein_coding	1137.3	0.542	0.0608276	2.3e-19	1.439e-18	stable
ENSG00000064199	SPA17	protein_coding	363.002	-0.346	0.0779524	5.495e-06	1.312e-05	stable
ENSG00000064205	CCN5	protein_coding	23.997	1.544	0.317313	9.984e-08	2.828e-07	up
ENSG00000064225	ST3GAL6	protein_coding	395.39	0.171	0.0643156	0.006722	0.01098	stable
ENSG00000064300	NGFR	protein_coding	1593.36	-1.204	0.265954	2.996e-07	8.088e-07	down
ENSG00000064309	CDON	protein_coding	757.793	0.392	0.108953	0.0001856	0.0003723	stable
ENSG00000064313	TAF2	protein_coding	799.033	-0.179	0.0627026	0.003842	0.006515	stable
ENSG00000064393	HIPK2	protein_coding	2495.92	0.453	0.0560162	5.196e-16	2.673e-15	stable
ENSG00000064419	TNPO3	protein_coding	1728.38	0.049	0.0449069	0.2691	0.3251	stable
ENSG00000064489	BORCS8-MEF2B	protein_coding	131.336	0.339	0.145768	0.0132	0.02067	stable
ENSG00000064490	RFXANK	protein_coding	1112.71	-0.263	0.0539193	8.709e-07	2.244e-06	stable
ENSG00000064545	TMEM161A	protein_coding	930.796	0.224	0.0666993	0.0006568	0.001234	stable
ENSG00000064547	LPAR2	protein_coding	166.916	-1.104	0.104272	5.034e-27	4.614e-26	down
ENSG00000064601	CTSA	protein_coding	8300.14	0.453	0.0413324	9.857e-28	9.371e-27	stable
ENSG00000064607	SUGP2	protein_coding	2048.29	0.078	0.0741754	0.2832	0.3406	stable
ENSG00000064651	SLC12A2	protein_coding	541.79	0.286	0.0685674	2.338e-05	5.195e-05	stable
ENSG00000064652	SNX24	protein_coding	634.054	-0.375	0.0564299	1.037e-11	4.001e-11	stable
ENSG00000064666	CNN2	protein_coding	4330.62	-0.039	0.0361277	0.2707	0.3268	stable
ENSG00000064687	ABCA7	protein_coding	1140.3	0.97	0.0583037	1.134e-63	3.941e-62	up
ENSG00000064703	DDX20	protein_coding	605.978	-0.208	0.0532848	8.485e-05	0.000177	stable
ENSG00000064726	BTBD1	protein_coding	1549.23	0	0.0410483	0.9946	0.996	stable
ENSG00000064886	CHI3L2	protein_coding	30.185	-1.132	0.247946	5.692e-07	1.492e-06	down
ENSG00000064932	SBNO2	protein_coding	4395.37	0.146	0.047955	0.002235	0.003915	stable
ENSG00000064933	PMS1	protein_coding	348.009	-0.344	0.0773301	5.922e-06	1.409e-05	stable
ENSG00000064961	HMG20B	protein_coding	4507.69	0.138	0.0528863	0.01139	0.01796	stable
ENSG00000064995	TAF11	protein_coding	709.897	0.061	0.0519865	0.2375	0.2909	stable
ENSG00000064999	ANKS1A	protein_coding	1451.62	0.313	0.0497452	2.305e-10	8.047e-10	stable
ENSG00000065000	AP3D1	protein_coding	6633.27	0.112	0.0357737	0.001724	0.003065	stable
ENSG00000065029	ZNF76	protein_coding	1664.23	-0.025	0.038539	0.5357	0.5939	stable
ENSG00000065054	SLC9A3R2	protein_coding	5303.21	0.352	0.0525766	1.492e-11	5.679e-11	stable
ENSG00000065057	NTHL1	protein_coding	377.241	0.346	0.0980145	0.0002726	0.0005356	stable
ENSG00000065060	UHRF1BP1	protein_coding	1058.14	-0.09	0.0624711	0.1473	0.1892	stable
ENSG00000065135	GNAI3	protein_coding	2795.82	-0.339	0.0400017	1.819e-17	1.023e-16	stable
ENSG00000065150	IPO5	protein_coding	3287.46	-0.468	0.0486048	3.249e-22	2.355e-21	stable
ENSG00000065154	OAT	protein_coding	3917.23	0.002	0.0416058	0.9504	0.9618	stable
ENSG00000065183	WDR3	protein_coding	936.308	-0.451	0.0630323	4.093e-13	1.726e-12	stable
ENSG00000065243	PKN2	protein_coding	1405.66	-0.028	0.058608	0.6226	0.675	stable
ENSG00000065268	WDR18	protein_coding	974.987	-0.719	0.0582184	1.38e-35	1.882e-34	down
ENSG00000065308	TRAM2	protein_coding	6715.1	-0.196	0.0471388	2.904e-05	6.385e-05	stable
ENSG00000065325	GLP2R	protein_coding	20.209	0.01	0.241815	0.96	0.9694	stable
ENSG00000065328	MCM10	protein_coding	577.019	-0.276	0.0744251	0.0001589	0.0003215	stable
ENSG00000065357	DGKA	protein_coding	222.422	0.44	0.0955918	2.208e-06	5.478e-06	stable
ENSG00000065361	ERBB3	protein_coding	212.346	1.013	0.0917281	3.97e-29	4.017e-28	up
ENSG00000065413	ANKRD44	protein_coding	107.967	0.16	0.114964	0.1416	0.1827	stable
ENSG00000065427	KARS1	protein_coding	1944.58	-0.54	0.0388758	5.247e-44	9.928e-43	stable
ENSG00000065457	ADAT1	protein_coding	467.001	0.254	0.0695171	0.0001898	0.0003799	stable
ENSG00000065485	PDIA5	protein_coding	556.688	-0.183	0.0773882	0.01501	0.02331	stable
ENSG00000065491	TBC1D22B	protein_coding	1070.44	0.248	0.0686325	0.0002395	0.0004739	stable
ENSG00000065518	NDUFB4	protein_coding	1402.87	0.104	0.0633029	0.09779	0.1307	stable
ENSG00000065526	SPEN	protein_coding	1417.81	0.374	0.0656723	7.521e-09	2.35e-08	stable
ENSG00000065534	MYLK	protein_coding	1587.32	-0.885	0.0666011	5.682e-41	9.531e-40	down
ENSG00000065548	ZC3H15	protein_coding	1548.39	-0.18	0.0381359	2.149e-06	5.339e-06	stable
ENSG00000065559	MAP2K4	protein_coding	990.389	0.043	0.0493872	0.3754	0.4356	stable
ENSG00000065600	PACC1	protein_coding	523.564	0.56	0.0665399	1.627e-17	9.183e-17	stable
ENSG00000065609	SNAP91	protein_coding	115.97	-0.031	0.113106	0.7728	0.8104	stable
ENSG00000065613	SLK	protein_coding	2806.79	0.042	0.0394835	0.2916	0.3495	stable
ENSG00000065615	CYB5R4	protein_coding	738.279	0.303	0.0595402	2.762e-07	7.484e-07	stable
ENSG00000065618	COL17A1	protein_coding	482.679	1.779	0.116163	1.337e-54	3.613e-53	up
ENSG00000065665	SEC61A2	protein_coding	253.049	0.683	0.0974344	7.309e-13	3.045e-12	up
ENSG00000065717	TLE2	protein_coding	46.04	1.021	0.189358	1.134e-08	3.485e-08	up
ENSG00000065802	ASB1	protein_coding	908.394	-0.649	0.0597639	5.562e-28	5.34e-27	down
ENSG00000065809	FAM107B	protein_coding	2021.17	-0.05	0.0493708	0.3106	0.3696	stable
ENSG00000065833	ME1	protein_coding	983.205	1	0.0622803	6.467e-59	1.945e-57	up
ENSG00000065882	TBC1D1	protein_coding	1119.4	-0.017	0.0455858	0.7012	0.7468	stable
ENSG00000065883	CDK13	protein_coding	1292.96	-0.21	0.0467071	6.027e-06	1.432e-05	stable
ENSG00000065911	MTHFD2	protein_coding	949.129	-0.638	0.0798871	4.33e-16	2.236e-15	down
ENSG00000065923	SLC9A7	protein_coding	1122.39	0.402	0.0627227	9.343e-11	3.369e-10	stable
ENSG00000065970	FOXJ2	protein_coding	618.785	0.207	0.0682802	0.002109	0.003709	stable
ENSG00000065978	YBX1	protein_coding	26235.5	-0.417	0.0303809	8.824e-42	1.521e-40	stable
ENSG00000065989	PDE4A	protein_coding	1309.67	0.182	0.0506495	0.0003283	0.0006406	stable
ENSG00000066027	PPP2R5A	protein_coding	1018.69	0.51	0.0529549	2.051e-22	1.502e-21	stable
ENSG00000066044	ELAVL1	protein_coding	2864.95	-0.231	0.0312879	1.215e-13	5.312e-13	stable
ENSG00000066056	TIE1	protein_coding	27.819	-0.139	0.244989	0.4886	0.5491	stable
ENSG00000066084	DIP2B	protein_coding	823.504	0.114	0.0845677	0.1686	0.2137	stable
ENSG00000066117	SMARCD1	protein_coding	1123.98	-0.408	0.0435638	4.15e-21	2.841e-20	stable
ENSG00000066135	KDM4A	protein_coding	1132.2	-0.173	0.0463717	0.0001823	0.0003659	stable
ENSG00000066136	NFYC	protein_coding	978.118	-0.518	0.0534251	1.238e-22	9.173e-22	stable
ENSG00000066185	ZMYND12	protein_coding	20.906	-0.372	0.264553	0.0855	0.1156	stable
ENSG00000066230	SLC9A3	protein_coding	121.759	-0.28	0.116705	0.01234	0.01939	stable
ENSG00000066248	NGEF	protein_coding	287.036	0.042	0.0753861	0.568	0.6239	stable
ENSG00000066279	ASPM	protein_coding	1546.21	-1.116	0.0504898	3.683e-109	3.621e-107	down
ENSG00000066322	ELOVL1	protein_coding	3437.67	0.021	0.0462198	0.5899	0.6447	stable
ENSG00000066379	POLR1H	protein_coding	371.187	-0.32	0.0722586	6.585e-06	1.56e-05	stable
ENSG00000066422	ZBTB11	protein_coding	748.319	0.475	0.0622371	1.336e-14	6.272e-14	stable
ENSG00000066427	ATXN3	protein_coding	385.317	0.244	0.0638392	0.0001079	0.0002227	stable
ENSG00000066455	GOLGA5	protein_coding	1192.85	0.078	0.0552183	0.1548	0.198	stable
ENSG00000066557	LRRC40	protein_coding	423.736	-0.189	0.0673511	0.004348	0.007313	stable
ENSG00000066583	ISOC1	protein_coding	317.719	-0.196	0.075981	0.008677	0.01394	stable
ENSG00000066629	EML1	protein_coding	42.741	-0.265	0.196624	0.1274	0.1661	stable
ENSG00000066651	TRMT11	protein_coding	283.294	-0.309	0.0841765	0.0001666	0.0003361	stable
ENSG00000066654	THUMPD1	protein_coding	554.641	-0.293	0.0552221	8.565e-08	2.437e-07	stable
ENSG00000066697	MSANTD3	protein_coding	1502.86	0.209	0.046343	4.794e-06	1.151e-05	stable
ENSG00000066739	ATG2B	protein_coding	732.889	0.418	0.0613479	8.487e-12	3.297e-11	stable
ENSG00000066777	ARFGEF1	protein_coding	847.744	0.032	0.0601523	0.5883	0.6431	stable
ENSG00000066827	ZFAT	protein_coding	374.13	0.046	0.0863194	0.5734	0.6291	stable
ENSG00000066855	MTFR1	protein_coding	716.064	0.18	0.0785954	0.01856	0.02835	stable
ENSG00000066923	STAG3	protein_coding	17.023	0.92	0.357403	0.001468	0.002638	up
ENSG00000066926	FECH	protein_coding	416.726	-0.408	0.0652205	2.287e-10	7.988e-10	stable
ENSG00000066933	MYO9A	protein_coding	571.519	0.006	0.0663163	0.9298	0.9445	stable
ENSG00000067057	PFKP	protein_coding	13065	0.312	0.041873	2.017e-13	8.71e-13	stable
ENSG00000067064	IDI1	protein_coding	4050.07	0.948	0.0509558	6.956e-78	3.466e-76	up
ENSG00000067066	SP100	protein_coding	1282	0.116	0.0510739	0.02114	0.03203	stable
ENSG00000067082	KLF6	protein_coding	3976.4	-0.717	0.0840365	2.813e-18	1.664e-17	down
ENSG00000067113	PLPP1	protein_coding	739.409	0.075	0.050557	0.1385	0.1791	stable
ENSG00000067141	NEO1	protein_coding	547.677	0.875	0.0695148	5.443e-37	7.845e-36	up
ENSG00000067167	TRAM1	protein_coding	4824.09	-0.184	0.0695447	0.006545	0.0107	stable
ENSG00000067177	PHKA1	protein_coding	443.069	-0.209	0.0650851	0.001154	0.002102	stable
ENSG00000067182	TNFRSF1A	protein_coding	2777.55	-0.022	0.0442386	0.6256	0.6778	stable
ENSG00000067191	CACNB1	protein_coding	306.462	-0.919	0.138448	4.069e-12	1.616e-11	down
ENSG00000067208	EVI5	protein_coding	1098.12	-0.011	0.063326	0.8612	0.8862	stable
ENSG00000067221	STOML1	protein_coding	348.72	0.541	0.0808982	9.547e-12	3.695e-11	stable
ENSG00000067225	PKM	protein_coding	62589	-0.177	0.0504342	0.0004043	0.0007801	stable
ENSG00000067248	DHX29	protein_coding	1241.49	0.026	0.0460588	0.5706	0.6264	stable
ENSG00000067334	DNTTIP2	protein_coding	2052.88	0.287	0.0461006	3.969e-10	1.362e-09	stable
ENSG00000067365	METTL22	protein_coding	131.347	0.27	0.118657	0.01748	0.02682	stable
ENSG00000067369	TP53BP1	protein_coding	1058.54	0.332	0.0473955	2.302e-12	9.319e-12	stable
ENSG00000067533	RRP15	protein_coding	571.315	-1.1	0.0638783	3.364e-67	1.279e-65	down
ENSG00000067560	RHOA	protein_coding	13430.7	-0.202	0.0302132	2.839e-11	1.062e-10	stable
ENSG00000067596	DHX8	protein_coding	1391.56	0.108	0.0613828	0.08266	0.1121	stable
ENSG00000067601	PMS2P4	transcribed_unprocessed_pseudogene	24.903	-0.166	0.211499	0.368	0.4284	stable
ENSG00000067606	PRKCZ	protein_coding	443.04	-0.065	0.0676677	0.3273	0.3871	stable
ENSG00000067704	IARS2	protein_coding	3943.93	-0.111	0.0475636	0.01976	0.03009	stable
ENSG00000067715	SYT1	protein_coding	49.536	-1.227	0.198606	6.461e-11	2.354e-10	down
ENSG00000067798	NAV3	protein_coding	445.935	0.154	0.0996008	0.1105	0.1461	stable
ENSG00000067829	IDH3G	protein_coding	1399.79	0.051	0.0456245	0.26	0.3154	stable
ENSG00000067836	ROGDI	protein_coding	488.557	0.996	0.115698	6.028e-19	3.685e-18	up
ENSG00000067900	ROCK1	protein_coding	1712.07	0.037	0.0493265	0.4549	0.5164	stable
ENSG00000067955	CBFB	protein_coding	952.039	-0.512	0.0424235	7.464e-34	9.352e-33	stable
ENSG00000067992	PDK3	protein_coding	665.153	0.378	0.0765594	5.232e-07	1.377e-06	stable
ENSG00000068001	HYAL2	protein_coding	1276.46	0.478	0.0537624	3.169e-19	1.967e-18	stable
ENSG00000068024	HDAC4	protein_coding	347.773	0.059	0.0752929	0.4367	0.4981	stable
ENSG00000068028	RASSF1	protein_coding	671.7	-1.047	0.0707287	1.481e-50	3.513e-49	down
ENSG00000068078	FGFR3	protein_coding	141.224	1.404	0.138368	2.45e-25	2.075e-24	up
ENSG00000068079	IFI35	protein_coding	756.447	-0.124	0.0828064	0.1014	0.135	stable
ENSG00000068097	HEATR6	protein_coding	555.254	0.358	0.0588865	8.364e-10	2.799e-09	stable
ENSG00000068120	COASY	protein_coding	2130.09	0.55	0.0561386	4.247e-23	3.209e-22	stable
ENSG00000068137	PLEKHH3	protein_coding	1490.87	0.464	0.0837984	1.626e-08	4.939e-08	stable
ENSG00000068305	MEF2A	protein_coding	1075.63	0.263	0.0620946	1.918e-05	4.314e-05	stable
ENSG00000068308	OTUD5	protein_coding	1907.76	-0.222	0.0520795	1.759e-05	3.975e-05	stable
ENSG00000068323	TFE3	protein_coding	4030.36	0.177	0.0434387	4.336e-05	9.341e-05	stable
ENSG00000068354	TBC1D25	protein_coding	1166.11	0.151	0.0483078	0.001716	0.003054	stable
ENSG00000068366	ACSL4	protein_coding	4723.86	-0.106	0.0520668	0.03577	0.05193	stable
ENSG00000068383	INPP5A	protein_coding	533.899	-0.292	0.0644296	4.516e-06	1.087e-05	stable
ENSG00000068394	GPKOW	protein_coding	737.886	-0.314	0.0687755	4.324e-06	1.042e-05	stable
ENSG00000068400	GRIPAP1	protein_coding	1093.96	0.083	0.0478792	0.08022	0.109	stable
ENSG00000068438	FTSJ1	protein_coding	1608.53	-0.256	0.0441975	7.791e-09	2.43e-08	stable
ENSG00000068489	PRR11	protein_coding	2028.58	-0.994	0.0720222	2.638e-44	5.081e-43	down
ENSG00000068615	REEP1	protein_coding	59.559	-0.199	0.152961	0.1632	0.2077	stable
ENSG00000068650	ATP11A	protein_coding	1298.04	0.248	0.0643876	0.0001062	0.0002192	stable
ENSG00000068654	POLR1A	protein_coding	1920.95	-0.434	0.0439163	3.821e-23	2.891e-22	stable
ENSG00000068697	LAPTM4A	protein_coding	5442.39	0.178	0.0381096	3.194e-06	7.785e-06	stable
ENSG00000068724	TTC7A	protein_coding	1291.54	-0.008	0.0789039	0.9193	0.9362	stable
ENSG00000068745	IP6K2	protein_coding	891.656	0.056	0.0473004	0.2272	0.2794	stable
ENSG00000068784	SRBD1	protein_coding	326.687	-0.271	0.0788032	0.0004446	0.0008532	stable
ENSG00000068796	KIF2A	protein_coding	1228.2	-0.117	0.0542032	0.02776	0.04115	stable
ENSG00000068878	PSME4	protein_coding	2117.24	0.413	0.0538581	2.042e-14	9.476e-14	stable
ENSG00000068885	IFT80	protein_coding	401.198	0.316	0.064391	6.753e-07	1.757e-06	stable
ENSG00000068903	SIRT2	protein_coding	1156.49	0.192	0.0410944	2.677e-06	6.587e-06	stable
ENSG00000068912	ERLEC1	protein_coding	2176.72	0.367	0.0427887	6.088e-18	3.519e-17	stable
ENSG00000068971	PPP2R5B	protein_coding	1086.55	0.694	0.0540889	2.658e-38	4.005e-37	up
ENSG00000069011	PITX1	protein_coding	2942.82	-0.229	0.0905872	0.009827	0.01564	stable
ENSG00000069020	MAST4	protein_coding	330.957	0.05	0.0798405	0.5388	0.5965	stable
ENSG00000069122	ADGRF5	protein_coding	4577.17	0.265	0.064769	3.287e-05	7.181e-05	stable
ENSG00000069248	NUP133	protein_coding	1275.92	-0.164	0.0489539	0.0007694	0.001435	stable
ENSG00000069275	NUCKS1	protein_coding	9157.32	-0.892	0.043497	2.897e-94	2.033e-92	down
ENSG00000069329	VPS35	protein_coding	2849.24	-0.023	0.0368989	0.5093	0.5692	stable
ENSG00000069345	DNAJA2	protein_coding	1435.24	-0.071	0.0489847	0.144	0.1854	stable
ENSG00000069399	BCL3	protein_coding	979.114	-0.015	0.0755303	0.8581	0.8838	stable
ENSG00000069424	KCNAB2	protein_coding	319.473	0.778	0.0793527	2.666e-23	2.035e-22	up
ENSG00000069493	CLEC2D	protein_coding	25.385	0.352	0.218004	0.06357	0.08816	stable
ENSG00000069509	FUNDC1	protein_coding	392.208	-0.736	0.0715449	2.169e-25	1.842e-24	down
ENSG00000069535	MAOB	protein_coding	129.668	0.742	0.157369	5.462e-07	1.433e-06	up
ENSG00000069667	RORA	protein_coding	62.021	0.93	0.157311	6.078e-10	2.058e-09	up
ENSG00000069702	TGFBR3	protein_coding	603.22	1.25	0.117814	1.705e-27	1.594e-26	up
ENSG00000069812	HES2	protein_coding	92.435	0.418	0.151739	0.003204	0.005494	stable
ENSG00000069849	ATP1B3	protein_coding	2585.18	0.643	0.035156	4.334e-75	2.037e-73	up
ENSG00000069869	NEDD4	protein_coding	796.323	-0.151	0.0840535	0.06663	0.09203	stable
ENSG00000069943	PIGB	protein_coding	159.069	-0.766	0.0970786	7.536e-16	3.826e-15	down
ENSG00000069956	MAPK6	protein_coding	1284.11	0.03	0.0499035	0.5439	0.6014	stable
ENSG00000069966	GNB5	protein_coding	925.827	0.241	0.0519045	2.679e-06	6.592e-06	stable
ENSG00000069974	RAB27A	protein_coding	720.527	-0.273	0.0487664	1.637e-08	4.971e-08	stable
ENSG00000069998	HDHD5	protein_coding	957.581	-0.475	0.0510016	5.352e-21	3.641e-20	stable
ENSG00000070010	UFD1	protein_coding	1300.37	0.534	0.0477228	1.861e-29	1.911e-28	stable
ENSG00000070018	LRP6	protein_coding	825.308	-0.026	0.074948	0.7142	0.7586	stable
ENSG00000070047	PHRF1	protein_coding	2645.22	0.101	0.0609529	0.08268	0.1121	stable
ENSG00000070061	ELP1	protein_coding	1638.13	0.249	0.0504523	6.841e-07	1.779e-06	stable
ENSG00000070081	NUCB2	protein_coding	1693.85	0.155	0.0534031	0.003353	0.005732	stable
ENSG00000070087	PFN2	protein_coding	643.545	0.832	0.0639152	1.704e-39	2.716e-38	up
ENSG00000070159	PTPN3	protein_coding	597.28	0.308	0.0586395	1.118e-07	3.155e-07	stable
ENSG00000070182	SPTB	protein_coding	16.761	-0.056	0.261265	0.788	0.8238	stable
ENSG00000070214	SLC44A1	protein_coding	1611.17	0.444	0.0542642	1.444e-16	7.701e-16	stable
ENSG00000070269	TMEM260	protein_coding	246.148	-0.067	0.0789162	0.3881	0.4488	stable
ENSG00000070366	SMG6	protein_coding	1162.8	0.056	0.0489759	0.2489	0.3031	stable
ENSG00000070367	EXOC5	protein_coding	2584.34	-0.121	0.037374	0.001163	0.00212	stable
ENSG00000070371	CLTCL1	protein_coding	256.597	0.03	0.077336	0.6871	0.734	stable
ENSG00000070404	FSTL3	protein_coding	1043.19	-0.493	0.0557814	3.218e-19	1.996e-18	stable
ENSG00000070413	DGCR2	protein_coding	2844.09	0.39	0.0446587	1.682e-18	1.008e-17	stable
ENSG00000070423	RNF126	protein_coding	1792.97	-0.269	0.0580148	2.786e-06	6.84e-06	stable
ENSG00000070444	MNT	protein_coding	578.284	-0.016	0.0591432	0.7876	0.8236	stable
ENSG00000070476	ZXDC	protein_coding	376.941	0.399	0.0799898	2.776e-07	7.519e-07	stable
ENSG00000070495	JMJD6	protein_coding	969.115	0.533	0.0431023	1.596e-35	2.163e-34	stable
ENSG00000070501	POLB	protein_coding	330.143	1.12	0.0821788	4.655e-43	8.465e-42	up
ENSG00000070540	WIPI1	protein_coding	1531.47	0.709	0.0879615	1.984e-16	1.045e-15	up
ENSG00000070610	GBA2	protein_coding	1204.77	0.392	0.0482944	2.892e-16	1.509e-15	stable
ENSG00000070614	NDST1	protein_coding	4645.62	-0.06	0.0405323	0.1469	0.1888	stable
ENSG00000070669	ASNS	protein_coding	1443.4	-0.36	0.0887583	3.249e-05	7.104e-05	stable
ENSG00000070718	AP3M2	protein_coding	525.957	0.803	0.0597897	1.01e-41	1.74e-40	up
ENSG00000070731	ST6GALNAC2	protein_coding	121.133	-0.087	0.118377	0.4427	0.5042	stable
ENSG00000070756	PABPC1	protein_coding	17448.2	-0.302	0.0306238	1.048e-21	7.426e-21	stable
ENSG00000070759	TESK2	protein_coding	238.287	0.822	0.0909393	4.277e-20	2.776e-19	up
ENSG00000070761	CFAP20	protein_coding	675.299	0.037	0.051028	0.4691	0.5301	stable
ENSG00000070770	CSNK2A2	protein_coding	759.363	0.207	0.0597343	0.0004734	0.0009055	stable
ENSG00000070778	PTPN21	protein_coding	884.604	0.071	0.0660981	0.2771	0.334	stable
ENSG00000070785	EIF2B3	protein_coding	749.346	-0.213	0.0521148	3.362e-05	7.336e-05	stable
ENSG00000070814	TCOF1	protein_coding	2156.18	-0.251	0.0381979	3.612e-11	1.34e-10	stable
ENSG00000070831	CDC42	protein_coding	8562.67	-0.485	0.0367336	3.955e-40	6.412e-39	stable
ENSG00000070882	OSBPL3	protein_coding	3205.46	-0.665	0.0561276	6.276e-33	7.535e-32	down
ENSG00000070950	RAD18	protein_coding	688.017	-0.353	0.0685447	1.56e-07	4.328e-07	stable
ENSG00000070961	ATP2B1	protein_coding	4105.08	-0.286	0.156567	0.04604	0.06564	stable
ENSG00000071051	NCK2	protein_coding	1925.2	0.023	0.0605842	0.7224	0.7661	stable
ENSG00000071054	MAP4K4	protein_coding	8080.56	-0.055	0.0246755	0.02817	0.0417	stable
ENSG00000071073	MGAT4A	protein_coding	323.875	0.908	0.0713163	8.58e-38	1.272e-36	up
ENSG00000071082	RPL31	protein_coding	15162.3	-0.416	0.0484531	1.145e-17	6.515e-17	stable
ENSG00000071127	WDR1	protein_coding	20481	0.008	0.0284279	0.7708	0.8086	stable
ENSG00000071189	SNX13	protein_coding	750.619	0.283	0.0553131	1.923e-07	5.289e-07	stable
ENSG00000071205	ARHGAP10	protein_coding	431.541	-0.406	0.0671774	9.465e-10	3.151e-09	stable
ENSG00000071242	RPS6KA2	protein_coding	653.5	0.115	0.0651691	0.07505	0.1026	stable
ENSG00000071243	ING3	protein_coding	239.534	-0.244	0.0818712	0.00241	0.004199	stable
ENSG00000071246	VASH1	protein_coding	230.201	1.09	0.0942516	9.086e-32	1.029e-30	up
ENSG00000071282	LMCD1	protein_coding	176.658	0.435	0.0873451	3.603e-07	9.63e-07	stable
ENSG00000071462	BUD23	protein_coding	1198.1	-0.227	0.0486143	2.796e-06	6.863e-06	stable
ENSG00000071537	SEL1L	protein_coding	3116.4	0.007	0.094202	0.945	0.9577	stable
ENSG00000071539	TRIP13	protein_coding	586.409	-1.047	0.0781685	6.754e-42	1.17e-40	down
ENSG00000071553	ATP6AP1	protein_coding	5426.65	0.319	0.0320958	5.964e-24	4.712e-23	stable
ENSG00000071564	TCF3	protein_coding	2731.18	-0.272	0.0559906	1.207e-06	3.082e-06	stable
ENSG00000071575	TRIB2	protein_coding	1851.48	0.112	0.0608104	0.05653	0.07926	stable
ENSG00000071626	DAZAP1	protein_coding	3241.13	-0.556	0.0411804	7.729e-42	1.337e-40	stable
ENSG00000071655	MBD3	protein_coding	7340.94	-0.147	0.0731938	0.04136	0.05937	stable
ENSG00000071794	HLTF	protein_coding	1095.44	0.273	0.0650819	2.218e-05	4.945e-05	stable
ENSG00000071859	FAM50A	protein_coding	4583.57	0.228	0.0444076	2.504e-07	6.817e-07	stable
ENSG00000071889	FAM3A	protein_coding	1828.8	0.417	0.0529763	2.074e-15	1.028e-14	stable
ENSG00000071894	CPSF1	protein_coding	3124.96	-0.177	0.0438098	6.28e-05	0.0001324	stable
ENSG00000071967	CYBRD1	protein_coding	3670.89	0	0.0404439	0.9855	0.9888	stable
ENSG00000071994	PDCD2	protein_coding	1113.15	-0.168	0.0511111	0.000942	0.001738	stable
ENSG00000072042	RDH11	protein_coding	4078.41	0.69	0.0404008	7.176e-66	2.616e-64	up
ENSG00000072062	PRKACA	protein_coding	3280.71	0.44	0.0439334	6.186e-24	4.879e-23	stable
ENSG00000072071	ADGRL1	protein_coding	1101.36	0.115	0.0703283	0.09315	0.125	stable
ENSG00000072110	ACTN1	protein_coding	13014.1	-0.59	0.0376978	1.399e-55	3.851e-54	down
ENSG00000072121	ZFYVE26	protein_coding	742.248	0.443	0.0672934	2.584e-11	9.696e-11	stable
ENSG00000072134	EPN2	protein_coding	1320.63	1.011	0.0501178	4.489e-92	2.956e-90	up
ENSG00000072135	PTPN18	protein_coding	521.001	-0.228	0.0533727	1.605e-05	3.646e-05	stable
ENSG00000072163	LIMS2	protein_coding	365.437	-1.09	0.0762639	3.694e-47	7.776e-46	down
ENSG00000072195	SPEG	protein_coding	424.869	0.366	0.0668176	3.088e-08	9.162e-08	stable
ENSG00000072201	LNX1	protein_coding	98.806	-0.287	0.142731	0.03271	0.04785	stable
ENSG00000072210	ALDH3A2	protein_coding	2197.51	1.384	0.0968793	8.149e-48	1.753e-46	up
ENSG00000072274	TFRC	protein_coding	10714.4	0.347	0.0811384	1.473e-05	3.36e-05	stable
ENSG00000072310	SREBF1	protein_coding	7089.72	-1.563	0.0646802	4.907e-130	7.121e-128	down
ENSG00000072364	AFF4	protein_coding	3661.8	0.145	0.0612494	0.01697	0.02613	stable
ENSG00000072401	UBE2D1	protein_coding	976.386	0.527	0.0477838	1.632e-28	1.612e-27	stable
ENSG00000072415	MPP5	protein_coding	2047.87	-0.257	0.0706802	0.0002138	0.0004256	stable
ENSG00000072422	RHOBTB1	protein_coding	119.057	-0.184	0.110755	0.08455	0.1145	stable
ENSG00000072501	SMC1A	protein_coding	4229.02	-0.043	0.0470526	0.3469	0.4068	stable
ENSG00000072506	HSD17B10	protein_coding	1482.61	-0.298	0.0575845	1.779e-07	4.908e-07	stable
ENSG00000072518	MARK2	protein_coding	2094.95	0.213	0.0453495	2.489e-06	6.14e-06	stable
ENSG00000072571	HMMR	protein_coding	143.076	-1.548	0.105513	9.583e-50	2.221e-48	down
ENSG00000072609	CHFR	protein_coding	585.108	-0.477	0.0685402	1.718e-12	7.002e-12	stable
ENSG00000072682	P4HA2	protein_coding	3443.44	1.208	0.0314169	0	0	up
ENSG00000072736	NFATC3	protein_coding	523.697	0.344	0.100758	0.000455	0.0008722	stable
ENSG00000072756	TRNT1	protein_coding	174.953	-0.641	0.0926178	1.473e-12	6.026e-12	down
ENSG00000072778	ACADVL	protein_coding	9043.17	1.27	0.0287085	0	0	up
ENSG00000072786	STK10	protein_coding	2951.51	0.266	0.040248	2.575e-11	9.664e-11	stable
ENSG00000072803	FBXW11	protein_coding	1960.33	0.346	0.0441496	2.74e-15	1.346e-14	stable
ENSG00000072818	ACAP1	protein_coding	34.411	0.557	0.191636	0.001369	0.00247	stable
ENSG00000072832	CRMP1	protein_coding	102.046	-0.583	0.12104	5.419e-07	1.422e-06	stable
ENSG00000072840	EVC	protein_coding	1007.23	-0.154	0.0593932	0.00816	0.01315	stable
ENSG00000072849	DERL2	protein_coding	1156.73	-0.255	0.0542104	2.069e-06	5.149e-06	stable
ENSG00000072864	NDE1	protein_coding	693.921	-0.306	0.0578982	1.347e-07	3.762e-07	stable
ENSG00000072954	TMEM38A	protein_coding	1073.98	1.11	0.0601458	6.098e-77	2.969e-75	up
ENSG00000072958	AP1M1	protein_coding	3874.71	-0.188	0.0384887	1.071e-06	2.744e-06	stable
ENSG00000073008	PVR	protein_coding	3970.79	-0.215	0.0712516	0.002142	0.003763	stable
ENSG00000073050	XRCC1	protein_coding	530.255	-0.23	0.0676921	0.0005654	0.001071	stable
ENSG00000073060	SCARB1	protein_coding	1138.68	0.175	0.0580702	0.002254	0.003944	stable
ENSG00000073111	MCM2	protein_coding	2074.22	-0.567	0.054526	9.363e-26	8.118e-25	stable
ENSG00000073150	PANX2	protein_coding	362.347	2.503	0.0927593	1.847e-161	4.845e-159	up
ENSG00000073169	SELENOO	protein_coding	1076.34	0.39	0.075232	1.304e-07	3.645e-07	stable
ENSG00000073282	TP63	protein_coding	12.7	-0.264	0.279051	0.228	0.2803	stable
ENSG00000073331	ALPK1	protein_coding	98.705	-0.017	0.10998	0.8701	0.8944	stable
ENSG00000073350	LLGL2	protein_coding	786.714	0.028	0.0728013	0.6953	0.7413	stable
ENSG00000073417	PDE8A	protein_coding	672.51	-0.173	0.0571047	0.002013	0.003551	stable
ENSG00000073464	CLCN4	protein_coding	1200.46	-0.038	0.0644182	0.549	0.6059	stable
ENSG00000073536	NLE1	protein_coding	447.028	-1.325	0.0711928	2.334e-78	1.174e-76	down
ENSG00000073578	SDHA	protein_coding	4645.72	0.126	0.0583417	0.02886	0.04262	stable
ENSG00000073584	SMARCE1	protein_coding	1714.09	-0.505	0.0373871	3.741e-42	6.54e-41	stable
ENSG00000073605	GSDMB	protein_coding	39.017	1.565	0.260299	1.172e-10	4.193e-10	up
ENSG00000073614	KDM5A	protein_coding	602.014	0.2	0.0558055	0.0002972	0.000582	stable
ENSG00000073670	ADAM11	protein_coding	37.439	1.079	0.253915	2.418e-06	5.972e-06	up
ENSG00000073711	PPP2R3A	protein_coding	420.2	-0.178	0.078194	0.02045	0.03108	stable
ENSG00000073712	FERMT2	protein_coding	1204.73	-0.168	0.0376075	7.607e-06	1.79e-05	stable
ENSG00000073756	PTGS2	protein_coding	54.666	-0.265	0.250132	0.1919	0.2402	stable
ENSG00000073792	IGF2BP2	protein_coding	1486.89	-0.142	0.060099	0.0178	0.02729	stable
ENSG00000073803	MAP3K13	protein_coding	600.153	0.338	0.0545354	4.084e-10	1.4e-09	stable
ENSG00000073849	ST6GAL1	protein_coding	53.335	-0.754	0.176426	4.71e-06	1.133e-05	down
ENSG00000073910	FRY	protein_coding	24.076	-0.082	0.202941	0.6456	0.6963	stable
ENSG00000073921	PICALM	protein_coding	5233.74	0.162	0.0410234	7.131e-05	0.0001496	stable
ENSG00000073969	NSF	protein_coding	996.99	-0.423	0.0652233	5.861e-11	2.141e-10	stable
ENSG00000074047	GLI2	protein_coding	139.454	-0.254	0.124591	0.03277	0.04793	stable
ENSG00000074054	CLASP1	protein_coding	1007.13	-0.008	0.061732	0.8518	0.8786	stable
ENSG00000074071	MRPS34	protein_coding	1456.83	-0.203	0.0488568	3.051e-05	6.689e-05	stable
ENSG00000074181	NOTCH3	protein_coding	72.115	2.305	0.162559	1.413e-46	2.925e-45	up
ENSG00000074201	CLNS1A	protein_coding	1240.3	-0.286	0.0456783	3.04e-10	1.052e-09	stable
ENSG00000074211	PPP2R2C	protein_coding	78.337	0.278	0.139774	0.0351	0.05104	stable
ENSG00000074219	TEAD2	protein_coding	806.276	0.302	0.0723902	2.285e-05	5.083e-05	stable
ENSG00000074266	EED	protein_coding	610.758	-0.058	0.0642709	0.3585	0.4191	stable
ENSG00000074319	TSG101	protein_coding	1845.28	0.19	0.0508605	0.0001631	0.0003294	stable
ENSG00000074356	NCBP3	protein_coding	943.209	-0.202	0.0486645	2.813e-05	6.194e-05	stable
ENSG00000074370	ATP2A3	protein_coding	22.046	0.269	0.246651	0.1898	0.2379	stable
ENSG00000074410	CA12	protein_coding	1458.3	0.41	0.0878925	1.899e-06	4.75e-06	stable
ENSG00000074416	MGLL	protein_coding	1863.89	-0.133	0.0970591	0.1553	0.1985	stable
ENSG00000074527	NTN4	protein_coding	576.161	0.278	0.100367	0.004273	0.007196	stable
ENSG00000074582	BCS1L	protein_coding	338.044	-0.064	0.071399	0.3639	0.4244	stable
ENSG00000074590	NUAK1	protein_coding	1202.96	-0.469	0.0491143	6.493e-22	4.639e-21	stable
ENSG00000074603	DPP8	protein_coding	620.703	0.176	0.0734511	0.01505	0.02336	stable
ENSG00000074621	SLC24A1	protein_coding	133.508	-0.762	0.113408	4.478e-12	1.772e-11	down
ENSG00000074657	ZNF532	protein_coding	385.959	-0.626	0.0724657	2.147e-18	1.277e-17	down
ENSG00000074660	SCARF1	protein_coding	57	0.091	0.160285	0.5388	0.5965	stable
ENSG00000074695	LMAN1	protein_coding	4725.21	0.378	0.059312	1.13e-10	4.052e-10	stable
ENSG00000074696	HACD3	protein_coding	2453.45	0.047	0.0463542	0.3051	0.3638	stable
ENSG00000074755	ZZEF1	protein_coding	1096.56	0.38	0.0463767	2.461e-16	1.288e-15	stable
ENSG00000074800	ENO1	protein_coding	83212.5	-0.239	0.0342187	4.423e-12	1.751e-11	stable
ENSG00000074842	MYDGF	protein_coding	7324.35	0.26	0.0590827	8.066e-06	1.893e-05	stable
ENSG00000074855	ANO8	protein_coding	1494.61	0.387	0.0779376	4.108e-07	1.092e-06	stable
ENSG00000074935	TUBE1	protein_coding	181.577	0.13	0.137928	0.3177	0.3769	stable
ENSG00000074964	ARHGEF10L	protein_coding	551.118	-0.386	0.0714036	4.211e-08	1.235e-07	stable
ENSG00000074966	TXK	protein_coding	49.005	-0.239	0.176784	0.1375	0.1779	stable
ENSG00000075089	ACTR6	protein_coding	630.899	0.108	0.0745805	0.1418	0.1829	stable
ENSG00000075131	TIPIN	protein_coding	173.824	-0.724	0.11536	8.679e-11	3.136e-10	down
ENSG00000075142	SRI	protein_coding	1772.42	-0.287	0.0539129	7.089e-08	2.035e-07	stable
ENSG00000075151	EIF4G3	protein_coding	2546.4	0.461	0.0579336	8.954e-16	4.533e-15	stable
ENSG00000075188	NUP37	protein_coding	423.7	-0.833	0.075383	3.969e-29	4.017e-28	down
ENSG00000075213	SEMA3A	protein_coding	300.993	-1.628	0.0943009	5.54e-68	2.145e-66	down
ENSG00000075218	GTSE1	protein_coding	1391.81	-0.781	0.0455182	1.592e-66	5.933e-65	down
ENSG00000075223	SEMA3C	protein_coding	1185.39	-0.601	0.0635777	1.267e-21	8.941e-21	down
ENSG00000075234	TTC38	protein_coding	1053.36	-0.408	0.04929	7.443e-17	4.047e-16	stable
ENSG00000075239	ACAT1	protein_coding	1937.42	-0.762	0.0413794	2.91e-77	1.426e-75	down
ENSG00000075240	GRAMD4	protein_coding	563.105	0.307	0.0709159	1.101e-05	2.548e-05	stable
ENSG00000075275	CELSR1	protein_coding	579.758	0.332	0.057314	5.594e-09	1.768e-08	stable
ENSG00000075292	ZNF638	protein_coding	949.411	-0.285	0.057097	4.564e-07	1.208e-06	stable
ENSG00000075303	SLC25A40	protein_coding	359.438	-0.423	0.0726863	3.214e-09	1.031e-08	stable
ENSG00000075336	TIMM21	protein_coding	392.918	-0.051	0.0721933	0.4874	0.5478	stable
ENSG00000075391	RASAL2	protein_coding	1192.69	-0.418	0.0550207	1.783e-14	8.298e-14	stable
ENSG00000075399	VPS9D1	protein_coding	425.532	0.861	0.0854153	1.297e-24	1.058e-23	up
ENSG00000075407	ZNF37A	protein_coding	570.259	-0.131	0.0554658	0.01723	0.02649	stable
ENSG00000075413	MARK3	protein_coding	1884.73	0.32	0.0391846	9.083e-16	4.597e-15	stable
ENSG00000075415	SLC25A3	protein_coding	9798.37	-0.394	0.033419	2.116e-32	2.473e-31	stable
ENSG00000075420	FNDC3B	protein_coding	2726.73	-0.018	0.0828698	0.8237	0.8544	stable
ENSG00000075426	FOSL2	protein_coding	6036.52	-0.11	0.0572307	0.05276	0.07443	stable
ENSG00000075461	CACNG4	protein_coding	8.643	0.749	0.530148	0.02032	0.0309	up
ENSG00000075539	FRYL	protein_coding	1149.71	0.004	0.0643739	0.8862	0.9084	stable
ENSG00000075568	TMEM131	protein_coding	2351.06	0.671	0.0518611	1.023e-38	1.575e-37	up
ENSG00000075618	FSCN1	protein_coding	2509.65	0.474	0.0667287	6.155e-13	2.573e-12	stable
ENSG00000075624	ACTB	protein_coding	81813.7	-1.072	0.0440285	6.146e-131	9.47e-129	down
ENSG00000075643	MOCOS	protein_coding	811.191	-0.432	0.113942	7.202e-05	0.000151	stable
ENSG00000075651	PLD1	protein_coding	428.925	0.284	0.0705503	4.289e-05	9.243e-05	stable
ENSG00000075702	WDR62	protein_coding	1142.51	-0.422	0.059929	1.056e-12	4.356e-12	stable
ENSG00000075711	DLG1	protein_coding	3341.45	-0.245	0.0521046	2.198e-06	5.456e-06	stable
ENSG00000075785	RAB7A	protein_coding	6769.43	0.065	0.0386397	0.09231	0.124	stable
ENSG00000075790	BCAP29	protein_coding	947.007	0.167	0.046688	0.0002955	0.0005788	stable
ENSG00000075826	SEC31B	protein_coding	154.552	0.238	0.157516	0.1048	0.1391	stable
ENSG00000075856	SART3	protein_coding	1896.39	-0.173	0.0392455	9.488e-06	2.208e-05	stable
ENSG00000075914	EXOSC7	protein_coding	714.215	-0.425	0.0621052	4.479e-12	1.772e-11	stable
ENSG00000075945	KIFAP3	protein_coding	344.862	-0.257	0.0694618	0.0001711	0.0003446	stable
ENSG00000075975	MKRN2	protein_coding	1184.91	0.119	0.0462171	0.01009	0.01603	stable
ENSG00000076003	MCM6	protein_coding	1529.59	-0.896	0.0612559	3.351e-49	7.577e-48	down
ENSG00000076043	REXO2	protein_coding	3384.61	-0.084	0.0331217	0.01084	0.01715	stable
ENSG00000076053	RBM7	protein_coding	931.224	-0.392	0.045994	9.359e-18	5.356e-17	stable
ENSG00000076067	RBMS2	protein_coding	1676.84	-0.244	0.0477442	2.785e-07	7.542e-07	stable
ENSG00000076108	BAZ2A	protein_coding	2607.24	0.48	0.0559233	4.42e-18	2.586e-17	stable
ENSG00000076201	PTPN23	protein_coding	2476.35	-0.277	0.0591842	1.934e-06	4.832e-06	stable
ENSG00000076242	MLH1	protein_coding	1063	-0.36	0.0482465	4.784e-14	2.156e-13	stable
ENSG00000076248	UNG	protein_coding	1396.65	-0.866	0.0595862	1.745e-48	3.877e-47	down
ENSG00000076258	FMO4	protein_coding	13.422	-0.209	0.282408	0.3374	0.3972	stable
ENSG00000076321	KLHL20	protein_coding	483.106	0.321	0.073079	7.454e-06	1.756e-05	stable
ENSG00000076351	SLC46A1	protein_coding	556.413	-0.116	0.058636	0.04625	0.06589	stable
ENSG00000076356	PLXNA2	protein_coding	603.743	-0.401	0.096971	1.987e-05	4.459e-05	stable
ENSG00000076382	SPAG5	protein_coding	1817.4	-0.65	0.0395068	1.233e-61	4.033e-60	down
ENSG00000076513	ANKRD13A	protein_coding	1439.09	0.254	0.0478093	9.777e-08	2.771e-07	stable
ENSG00000076554	TPD52	protein_coding	1259.01	0.085	0.0538066	0.1151	0.1516	stable
ENSG00000076555	ACACB	protein_coding	212.004	0.407	0.111467	0.0001517	0.0003076	stable
ENSG00000076604	TRAF4	protein_coding	1881.83	0.485	0.0538519	1.012e-19	6.454e-19	stable
ENSG00000076641	PAG1	protein_coding	649.329	1.018	0.0629045	8.849e-60	2.722e-58	up
ENSG00000076650	GPATCH1	protein_coding	304.297	-0.146	0.0723799	0.04012	0.05775	stable
ENSG00000076662	ICAM3	protein_coding	195.088	-0.356	0.0928107	8.396e-05	0.0001752	stable
ENSG00000076685	NT5C2	protein_coding	3252.71	-0.356	0.0561289	1.425e-10	5.055e-10	stable
ENSG00000076706	MCAM	protein_coding	2615.51	0.002	0.0439585	0.9946	0.996	stable
ENSG00000076770	MBNL3	protein_coding	149.593	-2.102	0.149813	6.509e-46	1.318e-44	down
ENSG00000076826	CAMSAP3	protein_coding	245.449	0.115	0.0885072	0.1854	0.233	stable
ENSG00000076864	RAP1GAP	protein_coding	182.351	0.857	0.10519	7.908e-17	4.29e-16	up
ENSG00000076924	XAB2	protein_coding	1497.81	-0.197	0.0572209	0.0005165	0.0009832	stable
ENSG00000076928	ARHGEF1	protein_coding	3592.6	-0.318	0.0516826	6.013e-10	2.037e-09	stable
ENSG00000076944	STXBP2	protein_coding	3006.17	-0.198	0.0486819	4.514e-05	9.702e-05	stable
ENSG00000076984	MAP2K7	protein_coding	2623.51	0.397	0.0409432	2.312e-22	1.689e-21	stable
ENSG00000077044	DGKD	protein_coding	1498.31	0.276	0.0525244	1.197e-07	3.365e-07	stable
ENSG00000077092	RARB	protein_coding	20.918	1.508	0.321832	2.535e-07	6.899e-07	up
ENSG00000077097	TOP2B	protein_coding	2490.6	-0.176	0.0655795	0.006038	0.009931	stable
ENSG00000077147	TM9SF3	protein_coding	4767.05	0.056	0.0353714	0.1186	0.1559	stable
ENSG00000077150	NFKB2	protein_coding	3578.01	0.663	0.0513793	1.522e-38	2.323e-37	up
ENSG00000077152	UBE2T	protein_coding	863.823	-0.143	0.0519458	0.005159	0.008574	stable
ENSG00000077157	PPP1R12B	protein_coding	198.042	0.354	0.097419	0.0001875	0.0003756	stable
ENSG00000077232	DNAJC10	protein_coding	2555.52	-0.359	0.0877361	2.694e-05	5.949e-05	stable
ENSG00000077235	GTF3C1	protein_coding	2047.57	0.331	0.0593253	1.691e-08	5.129e-08	stable
ENSG00000077238	IL4R	protein_coding	854.605	-0.138	0.0649251	0.03193	0.04684	stable
ENSG00000077254	USP33	protein_coding	1366.53	-0.161	0.0435487	0.0002074	0.0004137	stable
ENSG00000077312	SNRPA	protein_coding	1099	-1.039	0.0544833	9.582e-82	5.097e-80	down
ENSG00000077348	EXOSC5	protein_coding	626.992	-1.206	0.0708553	6.475e-66	2.372e-64	down
ENSG00000077380	DYNC1I2	protein_coding	2222.16	-0.094	0.0371776	0.01127	0.01779	stable
ENSG00000077420	APBB1IP	protein_coding	736.77	-0.371	0.0822212	3.913e-06	9.475e-06	stable
ENSG00000077454	LRCH4	protein_coding	1913.71	0.438	0.0459581	1.667e-21	1.17e-20	stable
ENSG00000077458	FAM76B	protein_coding	530.236	0.054	0.0630696	0.4078	0.4688	stable
ENSG00000077463	SIRT6	protein_coding	1013.36	0.077	0.0650486	0.2255	0.2776	stable
ENSG00000077514	POLD3	protein_coding	507.903	-0.267	0.0714059	0.0001301	0.0002661	stable
ENSG00000077549	CAPZB	protein_coding	5316.31	0.034	0.033413	0.3043	0.363	stable
ENSG00000077585	GPR137B	protein_coding	255.291	0.695	0.082603	1.151e-17	6.55e-17	up
ENSG00000077684	JADE1	protein_coding	865.268	-0.578	0.0504471	8.533e-31	9.228e-30	stable
ENSG00000077713	SLC25A43	protein_coding	902.256	0.018	0.0474193	0.7078	0.7527	stable
ENSG00000077721	UBE2A	protein_coding	3035.81	0.13	0.0332433	0.000111	0.0002286	stable
ENSG00000077782	FGFR1	protein_coding	4679.92	0.697	0.0362747	8.784e-83	4.74e-81	up
ENSG00000077942	FBLN1	protein_coding	59.976	-0.762	0.163325	7.5e-07	1.943e-06	down
ENSG00000077984	CST7	protein_coding	513.351	0.198	0.0679969	0.003088	0.005308	stable
ENSG00000078018	MAP2	protein_coding	219.595	0.423	0.118817	0.0001911	0.0003824	stable
ENSG00000078043	PIAS2	protein_coding	303.235	0.185	0.0733173	0.009427	0.01504	stable
ENSG00000078061	ARAF	protein_coding	2124.04	0.346	0.0368797	3.964e-21	2.718e-20	stable
ENSG00000078070	MCCC1	protein_coding	784.998	-0.362	0.0502158	1.999e-13	8.639e-13	stable
ENSG00000078081	LAMP3	protein_coding	80.256	0.586	0.354149	0.02147	0.03251	up
ENSG00000078114	NEBL	protein_coding	69.866	-0.897	0.150652	5.077e-10	1.726e-09	down
ENSG00000078124	ACER3	protein_coding	546.798	-0.075	0.0599584	0.2041	0.2537	stable
ENSG00000078140	UBE2K	protein_coding	2820.39	0.123	0.0333141	0.0001874	0.0003753	stable
ENSG00000078142	PIK3C3	protein_coding	1026	-0.101	0.0633362	0.1104	0.146	stable
ENSG00000078177	N4BP2	protein_coding	154.325	-1.08	0.15155	1.237e-13	5.405e-13	down
ENSG00000078237	TIGAR	protein_coding	182.347	0.031	0.096212	0.7417	0.7835	stable
ENSG00000078246	TULP3	protein_coding	674.584	0.036	0.051201	0.4807	0.5412	stable
ENSG00000078269	SYNJ2	protein_coding	3107.07	0.321	0.0553933	4.832e-09	1.533e-08	stable
ENSG00000078304	PPP2R5C	protein_coding	2277.43	-0.017	0.0475405	0.7152	0.7596	stable
ENSG00000078319	PMS2P1	transcribed_unprocessed_pseudogene	230.999	-0.228	0.0816167	0.004425	0.007426	stable
ENSG00000078369	GNB1	protein_coding	9649.75	-0.263	0.0271626	3.186e-22	2.31e-21	stable
ENSG00000078401	EDN1	protein_coding	187.783	-0.808	0.121064	4.729e-12	1.867e-11	down
ENSG00000078403	MLLT10	protein_coding	684.824	-0.359	0.0545247	2.934e-11	1.096e-10	stable
ENSG00000078487	ZCWPW1	protein_coding	53.75	-0.022	0.171823	0.8904	0.9118	stable
ENSG00000078618	NRDC	protein_coding	4332.89	0.24	0.0321201	1.115e-13	4.894e-13	stable
ENSG00000078668	VDAC3	protein_coding	1799.6	-0.006	0.03786	0.9018	0.9214	stable
ENSG00000078674	PCM1	protein_coding	1416.21	0.068	0.0482176	0.1637	0.2082	stable
ENSG00000078687	TNRC6C	protein_coding	342.865	0.197	0.0699405	0.004365	0.007336	stable
ENSG00000078699	CBFA2T2	protein_coding	809.738	0.181	0.0505041	0.0003073	0.0006006	stable
ENSG00000078747	ITCH	protein_coding	2039.83	0.027	0.0450302	0.5451	0.6023	stable
ENSG00000078804	TP53INP2	protein_coding	1690.41	0.663	0.0629936	1.551e-26	1.387e-25	up
ENSG00000078808	SDF4	protein_coding	5522.72	0.403	0.0420765	6.487e-22	4.637e-21	stable
ENSG00000078900	TP73	protein_coding	134.176	-1.25	0.11632	8.002e-28	7.642e-27	down
ENSG00000078902	TOLLIP	protein_coding	3517.47	0.431	0.0529906	1.314e-16	7.034e-16	stable
ENSG00000078967	UBE2D4	protein_coding	375.395	0.902	0.0782688	2.006e-31	2.237e-30	up
ENSG00000079134	THOC1	protein_coding	622.235	-0.276	0.0527262	1.298e-07	3.63e-07	stable
ENSG00000079150	FKBP7	protein_coding	268.393	-0.005	0.0867079	0.9523	0.9633	stable
ENSG00000079156	OSBPL6	protein_coding	250.733	0.51	0.0924565	1.483e-08	4.522e-08	stable
ENSG00000079215	SLC1A3	protein_coding	269.173	-0.447	0.117073	6.596e-05	0.0001389	stable
ENSG00000079246	XRCC5	protein_coding	5046.41	-0.486	0.0329523	1.166e-49	2.69e-48	stable
ENSG00000079257	LXN	protein_coding	159.386	-0.31	0.130103	0.01197	0.01883	stable
ENSG00000079263	SP140	protein_coding	234.994	0.974	0.0956106	3.954e-25	3.309e-24	up
ENSG00000079277	MKNK1	protein_coding	849.58	0.382	0.0530856	3.059e-13	1.302e-12	stable
ENSG00000079313	REXO1	protein_coding	1630.09	0.161	0.0602232	0.007805	0.01262	stable
ENSG00000079332	SAR1A	protein_coding	3499.5	0.058	0.0415919	0.1651	0.2098	stable
ENSG00000079335	CDC14A	protein_coding	157.293	-0.003	0.104951	0.9702	0.9771	stable
ENSG00000079337	RAPGEF3	protein_coding	58.507	-0.651	0.17065	4.177e-05	9.009e-05	down
ENSG00000079385	CEACAM1	protein_coding	11.251	-1.343	0.397836	7.017e-05	0.0001474	down
ENSG00000079387	SENP1	protein_coding	339.65	-0.267	0.0681108	6.912e-05	0.0001452	stable
ENSG00000079393	DUSP13	protein_coding	37.342	3.867	0.355834	1.336e-28	1.328e-27	up
ENSG00000079432	CIC	protein_coding	4384.98	0.454	0.0566632	5.421e-16	2.783e-15	stable
ENSG00000079435	LIPE	protein_coding	91.98	-1.115	0.146884	4.367e-15	2.112e-14	down
ENSG00000079459	FDFT1	protein_coding	5850.66	0.824	0.0465203	1.786e-71	7.629e-70	up
ENSG00000079462	PAFAH1B3	protein_coding	1279	-0.458	0.0442974	2.469e-25	2.088e-24	stable
ENSG00000079482	OPHN1	protein_coding	866.104	-0.738	0.0759507	7.147e-23	5.336e-22	down
ENSG00000079616	KIF22	protein_coding	1233.88	-1.117	0.0545762	2.301e-94	1.622e-92	down
ENSG00000079691	CARMIL1	protein_coding	434.256	-0.668	0.0674596	1.201e-23	9.327e-23	down
ENSG00000079739	PGM1	protein_coding	3862.89	0.11	0.0337248	0.0008255	0.001534	stable
ENSG00000079785	DDX1	protein_coding	2212.82	-0.326	0.035017	7.735e-21	5.217e-20	stable
ENSG00000079805	DNM2	protein_coding	9850.61	0.108	0.0482921	0.02375	0.03565	stable
ENSG00000079819	EPB41L2	protein_coding	1662.27	0.128	0.0493411	0.009435	0.01505	stable
ENSG00000079841	RIMS1	protein_coding	14.217	-1.45	0.342946	2.336e-06	5.779e-06	down
ENSG00000079931	MOXD1	protein_coding	137.049	0.354	0.109215	0.000782	0.001457	stable
ENSG00000079950	STX7	protein_coding	1222.32	0.015	0.0552968	0.7866	0.8228	stable
ENSG00000079974	RABL2B	protein_coding	228.947	0.04	0.0981868	0.6908	0.7371	stable
ENSG00000079999	KEAP1	protein_coding	2845.82	-0.172	0.0640336	0.006022	0.009905	stable
ENSG00000080031	PTPRH	protein_coding	158.179	0.593	0.130082	2.007e-06	5.003e-06	up
ENSG00000080189	SLC35C2	protein_coding	1404	0.261	0.0482079	5.093e-08	1.48e-07	stable
ENSG00000080200	CRYBG3	protein_coding	489.043	0.44	0.0794199	1.647e-08	4.999e-08	stable
ENSG00000080298	RFX3	protein_coding	102.953	0.5	0.121672	1.824e-05	4.116e-05	stable
ENSG00000080345	RIF1	protein_coding	1407.19	-0.251	0.0607055	3e-05	6.585e-05	stable
ENSG00000080371	RAB21	protein_coding	1410.15	0.28	0.0493267	9.809e-09	3.034e-08	stable
ENSG00000080493	SLC4A4	protein_coding	38.641	-0.611	0.220932	0.001792	0.00318	down
ENSG00000080503	SMARCA2	protein_coding	1177.43	-0.126	0.0476189	0.008246	0.01328	stable
ENSG00000080546	SESN1	protein_coding	144.998	0.296	0.105465	0.003691	0.006275	stable
ENSG00000080561	MID2	protein_coding	208.45	-0.2	0.0965828	0.03318	0.04847	stable
ENSG00000080603	SRCAP	protein_coding	1028.64	0.005	0.080382	0.9244	0.9401	stable
ENSG00000080608	PUM3	protein_coding	887.339	-0.85	0.0710224	8.8e-34	1.099e-32	down
ENSG00000080709	KCNN2	protein_coding	12.579	0.995	0.378312	0.001127	0.002057	up
ENSG00000080802	CNOT4	protein_coding	566.925	0.379	0.0594078	1.146e-10	4.106e-10	stable
ENSG00000080815	PSEN1	protein_coding	1875.8	0.322	0.0335004	8.29e-22	5.903e-21	stable
ENSG00000080819	CPOX	protein_coding	3359.28	0.604	0.0551192	1.528e-28	1.513e-27	up
ENSG00000080822	CLDND1	protein_coding	4940.55	0.542	0.0429724	1.106e-36	1.567e-35	stable
ENSG00000080823	MOK	protein_coding	366.083	-0.524	0.0880786	1.141e-09	3.775e-09	stable
ENSG00000080824	HSP90AA1	protein_coding	26657.8	-0.127	0.0372864	0.0007108	0.001329	stable
ENSG00000080839	RBL1	protein_coding	787.51	-0.075	0.0685328	0.2684	0.3244	stable
ENSG00000080845	DLGAP4	protein_coding	2566.02	0.17	0.0410271	3.223e-05	7.047e-05	stable
ENSG00000080947	CROCCP3	transcribed_unprocessed_pseudogene	19.709	0.239	0.264965	0.2635	0.3192	stable
ENSG00000080986	NDC80	protein_coding	863.356	-1.553	0.0567495	1.243e-166	3.574e-164	down
ENSG00000081014	AP4E1	protein_coding	490.683	0.275	0.0728057	0.0001279	0.0002618	stable
ENSG00000081019	RSBN1	protein_coding	540.498	0.203	0.0616844	0.0008679	0.001608	stable
ENSG00000081026	MAGI3	protein_coding	319.506	0.224	0.0773449	0.003174	0.005447	stable
ENSG00000081041	CXCL2	protein_coding	135.724	-0.996	0.455026	0.00143	0.002575	down
ENSG00000081052	COL4A4	protein_coding	40.569	0.925	0.203247	9.472e-07	2.435e-06	up
ENSG00000081059	TCF7	protein_coding	95.754	1.105	0.131525	5.789e-18	3.355e-17	up
ENSG00000081087	OSTM1	protein_coding	1187.07	0.371	0.064235	5.012e-09	1.588e-08	stable
ENSG00000081154	PCNP	protein_coding	3863.77	-0.046	0.0488158	0.3538	0.4143	stable
ENSG00000081177	EXD2	protein_coding	437.668	-0.327	0.0740696	6.312e-06	1.497e-05	stable
ENSG00000081181	ARG2	protein_coding	201.03	0.452	0.102982	5.965e-06	1.418e-05	stable
ENSG00000081189	MEF2C	protein_coding	178.21	0.259	0.0929637	0.004356	0.007324	stable
ENSG00000081307	UBA5	protein_coding	412.304	-0.724	0.0625855	1.64e-31	1.838e-30	down
ENSG00000081320	STK17B	protein_coding	1040.81	0.633	0.0518943	5.091e-35	6.758e-34	up
ENSG00000081377	CDC14B	protein_coding	891.59	0.499	0.0512891	1.156e-22	8.569e-22	stable
ENSG00000081386	ZNF510	protein_coding	289.525	0.115	0.0702177	0.09765	0.1305	stable
ENSG00000081665	ZNF506	protein_coding	281.006	-0.09	0.0760211	0.2276	0.2798	stable
ENSG00000081692	JMJD4	protein_coding	547.94	-0.116	0.0633978	0.06374	0.08838	stable
ENSG00000081721	DUSP12	protein_coding	514.165	-0.36	0.0592379	7.925e-10	2.657e-09	stable
ENSG00000081760	AACS	protein_coding	989.572	-0.195	0.0507387	0.0001018	0.0002105	stable
ENSG00000081791	DELE1	protein_coding	636.165	-0.392	0.066952	2.551e-09	8.242e-09	stable
ENSG00000081803	CADPS2	protein_coding	239.977	-0.301	0.0803731	0.0001344	0.0002742	stable
ENSG00000081818	PCDHB4	protein_coding	13.754	0.41	0.325459	0.09161	0.1231	stable
ENSG00000081853	PCDHGA2	protein_coding	16.456	0.094	0.249632	0.6476	0.6981	stable
ENSG00000081870	HSPB11	protein_coding	892.892	-0.183	0.0696431	0.009518	0.01517	stable
ENSG00000081913	PHLPP1	protein_coding	313.799	-0.248	0.0806403	0.00169	0.003009	stable
ENSG00000081923	ATP8B1	protein_coding	649.154	-0.189	0.068403	0.005266	0.008737	stable
ENSG00000082014	SMARCD3	protein_coding	258.27	-0.677	0.0971153	9.252e-13	3.829e-12	down
ENSG00000082068	WDR70	protein_coding	386.752	-0.311	0.0658301	1.765e-06	4.421e-06	stable
ENSG00000082146	STRADB	protein_coding	957.099	0.077	0.0541737	0.1488	0.1909	stable
ENSG00000082153	BZW1	protein_coding	7660.66	-0.424	0.0455704	8.845e-21	5.944e-20	stable
ENSG00000082196	C1QTNF3	protein_coding	12.486	-0.465	0.332016	0.05995	0.08365	stable
ENSG00000082212	ME2	protein_coding	606.793	-0.099	0.0576625	0.08415	0.114	stable
ENSG00000082213	C5orf22	protein_coding	757.233	0.084	0.0607145	0.167	0.2119	stable
ENSG00000082258	CCNT2	protein_coding	464.695	-0.291	0.0846703	0.0004514	0.0008656	stable
ENSG00000082269	FAM135A	protein_coding	190.991	-0.405	0.0967951	1.784e-05	4.029e-05	stable
ENSG00000082438	COBLL1	protein_coding	57.519	-0.677	0.165166	1.152e-05	2.658e-05	down
ENSG00000082458	DLG3	protein_coding	621.708	-0.715	0.0564636	1.777e-37	2.614e-36	down
ENSG00000082497	SERTAD4	protein_coding	285.797	-1.142	0.11147	1.784e-25	1.522e-24	down
ENSG00000082512	TRAF5	protein_coding	324.228	-0.471	0.0780457	8.392e-10	2.807e-09	stable
ENSG00000082515	MRPL22	protein_coding	705.102	-0.306	0.0589327	1.373e-07	3.831e-07	stable
ENSG00000082516	GEMIN5	protein_coding	681.651	-0.376	0.0543696	2.803e-12	1.127e-11	stable
ENSG00000082641	NFE2L1	protein_coding	9282.81	0.092	0.0455788	0.04469	0.06389	stable
ENSG00000082701	GSK3B	protein_coding	1202.81	0.287	0.0620551	2.893e-06	7.086e-06	stable
ENSG00000082781	ITGB5	protein_coding	6548.35	0.226	0.0481439	2.404e-06	5.939e-06	stable
ENSG00000082805	ERC1	protein_coding	802.844	-0.139	0.0517708	0.005965	0.00982	stable
ENSG00000082898	XPO1	protein_coding	4458.63	-0.478	0.0415628	4.997e-31	5.472e-30	stable
ENSG00000082996	RNF13	protein_coding	651.446	0.298	0.0577029	1.896e-07	5.22e-07	stable
ENSG00000083093	PALB2	protein_coding	251.699	-0.354	0.0750037	1.601e-06	4.031e-06	stable
ENSG00000083097	DOP1A	protein_coding	177.446	0.313	0.104066	0.001923	0.003398	stable
ENSG00000083099	LYRM2	protein_coding	715.047	-0.223	0.0506313	8.786e-06	2.052e-05	stable
ENSG00000083123	BCKDHB	protein_coding	268.335	-0.038	0.0772421	0.6187	0.6712	stable
ENSG00000083168	KAT6A	protein_coding	937.499	-0.01	0.0674283	0.8787	0.902	stable
ENSG00000083223	TUT7	protein_coding	733.236	0.421	0.0543509	5.518e-15	2.654e-14	stable
ENSG00000083290	ULK2	protein_coding	306.99	-0.978	0.0934504	1.63e-26	1.457e-25	down
ENSG00000083312	TNPO1	protein_coding	3947.52	0.183	0.0387593	2.101e-06	5.221e-06	stable
ENSG00000083444	PLOD1	protein_coding	5988.06	0.426	0.0362756	2.45e-32	2.854e-31	stable
ENSG00000083454	P2RX5	protein_coding	215.588	-0.361	0.117438	0.001242	0.002254	stable
ENSG00000083457	ITGAE	protein_coding	439.586	-0.184	0.0703042	0.00793	0.0128	stable
ENSG00000083520	DIS3	protein_coding	881.254	-0.013	0.047737	0.7762	0.8133	stable
ENSG00000083535	PIBF1	protein_coding	239.543	-0.001	0.0805371	0.9876	0.9906	stable
ENSG00000083544	TDRD3	protein_coding	171.863	-1.23	0.101553	1.108e-34	1.439e-33	down
ENSG00000083635	NUFIP1	protein_coding	168.12	-0.353	0.107419	0.0006716	0.001261	stable
ENSG00000083642	PDS5B	protein_coding	545.276	-0.04	0.0776481	0.6023	0.6561	stable
ENSG00000083720	OXCT1	protein_coding	256.863	-1.475	0.0939206	1.703e-56	4.838e-55	down
ENSG00000083750	RRAGB	protein_coding	315.135	-1.258	0.0889752	2.056e-46	4.227e-45	down
ENSG00000083799	CYLD	protein_coding	1055.44	0.484	0.0550079	6.593e-19	4.025e-18	stable
ENSG00000083807	SLC27A5	protein_coding	84.025	-0.702	0.130106	1.969e-08	5.953e-08	down
ENSG00000083812	ZNF324	protein_coding	292.722	0.182	0.080376	0.02073	0.03145	stable
ENSG00000083814	ZNF671	protein_coding	94.643	-0.005	0.12516	0.9666	0.9745	stable
ENSG00000083817	ZNF416	protein_coding	133.176	0.091	0.13033	0.4643	0.5254	stable
ENSG00000083828	ZNF586	protein_coding	98.856	0.054	0.139149	0.6867	0.7337	stable
ENSG00000083838	ZNF446	protein_coding	247.129	0.117	0.0820072	0.1314	0.1708	stable
ENSG00000083844	ZNF264	protein_coding	373.805	0.034	0.0676736	0.6154	0.6679	stable
ENSG00000083845	RPS5	protein_coding	10407	-0.533	0.0452204	6.823e-33	8.159e-32	stable
ENSG00000083857	FAT1	protein_coding	4524.07	-0.418	0.0498031	2.018e-17	1.132e-16	stable
ENSG00000083896	YTHDC1	protein_coding	1539	-0.087	0.0391455	0.0231	0.03475	stable
ENSG00000083937	CHMP2B	protein_coding	785.778	-0.046	0.0748911	0.5357	0.5939	stable
ENSG00000084070	SMAP2	protein_coding	843.58	0.647	0.0517739	3.611e-36	5.039e-35	up
ENSG00000084072	PPIE	protein_coding	960.128	-0.686	0.0614801	9.95e-30	1.031e-28	down
ENSG00000084073	ZMPSTE24	protein_coding	2375.22	-0.006	0.041609	0.8755	0.8992	stable
ENSG00000084090	STARD7	protein_coding	3209.9	-0.185	0.0408238	5.622e-06	1.341e-05	stable
ENSG00000084092	NOA1	protein_coding	956.059	0.006	0.0525712	0.9026	0.9221	stable
ENSG00000084093	REST	protein_coding	858.675	0.01	0.0576267	0.865	0.8898	stable
ENSG00000084112	SSH1	protein_coding	3785.22	0.462	0.0521313	3.723e-19	2.301e-18	stable
ENSG00000084207	GSTP1	protein_coding	6343.4	0.391	0.0383442	3.406e-25	2.855e-24	stable
ENSG00000084234	APLP2	protein_coding	39814.8	0.538	0.034989	1.003e-53	2.626e-52	stable
ENSG00000084444	FAM234B	protein_coding	192.474	0.817	0.0976597	1.421e-17	8.051e-17	up
ENSG00000084463	WBP11	protein_coding	1417.17	-0.005	0.0387508	0.9012	0.9209	stable
ENSG00000084623	EIF3I	protein_coding	4751.83	-0.071	0.026338	0.006649	0.01086	stable
ENSG00000084636	COL16A1	protein_coding	86.06	0.567	0.143481	2.89e-05	6.357e-05	stable
ENSG00000084652	TXLNA	protein_coding	2552.76	-0.325	0.0454542	7.085e-13	2.955e-12	stable
ENSG00000084676	NCOA1	protein_coding	687.886	0.368	0.0629217	3.046e-09	9.781e-09	stable
ENSG00000084693	AGBL5	protein_coding	505.488	0.056	0.0574432	0.3273	0.387	stable
ENSG00000084710	EFR3B	protein_coding	71.652	2.964	0.194559	2.667e-53	6.814e-52	up
ENSG00000084731	KIF3C	protein_coding	1542.43	0.537	0.0398593	1.087e-41	1.868e-40	stable
ENSG00000084733	RAB10	protein_coding	4714.48	0.279	0.0528909	1.12e-07	3.159e-07	stable
ENSG00000084734	GCKR	protein_coding	37.054	1.519	0.223675	1.04e-12	4.294e-12	up
ENSG00000084754	HADHA	protein_coding	3389.68	-0.096	0.034087	0.004601	0.0077	stable
ENSG00000084764	MAPRE3	protein_coding	595.51	1.12	0.0922189	5.216e-35	6.918e-34	up
ENSG00000084774	CAD	protein_coding	2098.55	-1.095	0.0430122	1.353e-143	2.527e-141	down
ENSG00000085063	CD59	protein_coding	8884.03	0.18	0.0832744	0.02762	0.04096	stable
ENSG00000085117	CD82	protein_coding	4863.49	0.684	0.0455716	1.667e-51	4.066e-50	up
ENSG00000085185	BCORL1	protein_coding	867.039	0.2	0.0701939	0.004347	0.007312	stable
ENSG00000085224	ATRX	protein_coding	1369.04	-0.465	0.0565602	1.081e-16	5.818e-16	stable
ENSG00000085231	AK6	protein_coding	764.769	-0.213	0.0495534	1.525e-05	3.472e-05	stable
ENSG00000085274	MYNN	protein_coding	367.852	0.231	0.0735903	0.001515	0.002719	stable
ENSG00000085276	MECOM	protein_coding	718.688	-0.302	0.0603246	3.383e-07	9.069e-07	stable
ENSG00000085365	SCAMP1	protein_coding	1098.06	-0.011	0.0465252	0.8137	0.8465	stable
ENSG00000085377	PREP	protein_coding	874.831	-0.03	0.0466166	0.5079	0.5679	stable
ENSG00000085382	HACE1	protein_coding	308.307	0.118	0.0795336	0.1299	0.169	stable
ENSG00000085415	SEH1L	protein_coding	1921.4	-0.278	0.051338	4.696e-08	1.37e-07	stable
ENSG00000085433	WDR47	protein_coding	763.281	0.594	0.0604939	3.909e-23	2.957e-22	up
ENSG00000085449	WDFY1	protein_coding	1087.93	-0.469	0.0487071	4.426e-22	3.183e-21	stable
ENSG00000085465	OVGP1	protein_coding	10.486	-0.376	0.363664	0.1319	0.1713	stable
ENSG00000085491	SLC25A24	protein_coding	2574.37	-0.415	0.0569237	1.802e-13	7.801e-13	stable
ENSG00000085511	MAP3K4	protein_coding	415.482	-0.049	0.0771597	0.5255	0.5846	stable
ENSG00000085644	ZNF213	protein_coding	220.776	0.087	0.089371	0.3201	0.3793	stable
ENSG00000085662	AKR1B1	protein_coding	13595.9	1.599	0.0503199	1.59e-224	1.081e-221	up
ENSG00000085719	CPNE3	protein_coding	2463.27	-0.01	0.0469286	0.8246	0.8552	stable
ENSG00000085721	RRN3	protein_coding	599.45	0.058	0.0555156	0.2921	0.35	stable
ENSG00000085733	CTTN	protein_coding	7037.1	-0.059	0.0356142	0.09935	0.1326	stable
ENSG00000085760	MTIF2	protein_coding	946.454	-0.125	0.052007	0.01377	0.0215	stable
ENSG00000085788	DDHD2	protein_coding	541.817	-0.029	0.075359	0.692	0.7381	stable
ENSG00000085831	TTC39A	protein_coding	35.313	-0.909	0.231792	1.439e-05	3.285e-05	down
ENSG00000085832	EPS15	protein_coding	1287.1	-0.01	0.054583	0.8481	0.8755	stable
ENSG00000085840	ORC1	protein_coding	355.759	0.279	0.0783748	0.0002988	0.0005849	stable
ENSG00000085871	MGST2	protein_coding	407.667	-0.019	0.0823304	0.8215	0.8524	stable
ENSG00000085872	CHERP	protein_coding	2404.43	-0.11	0.0528748	0.036	0.05222	stable
ENSG00000085978	ATG16L1	protein_coding	644.01	0.146	0.0610645	0.01606	0.0248	stable
ENSG00000085982	USP40	protein_coding	994.409	-0.078	0.044816	0.0781	0.1064	stable
ENSG00000085998	POMGNT1	protein_coding	2254.11	0.118	0.0411313	0.004401	0.00739	stable
ENSG00000085999	RAD54L	protein_coding	503.287	-0.311	0.0882027	0.0002942	0.0005765	stable
ENSG00000086015	MAST2	protein_coding	2285.68	0.011	0.0480741	0.8263	0.8564	stable
ENSG00000086061	DNAJA1	protein_coding	5157.18	-0.19	0.051847	0.0002169	0.0004312	stable
ENSG00000086062	B4GALT1	protein_coding	4152.6	0	0.0499677	0.989	0.9918	stable
ENSG00000086065	CHMP5	protein_coding	3123.92	0.383	0.072537	7.155e-08	2.052e-07	stable
ENSG00000086102	NFX1	protein_coding	911.939	0.052	0.0468439	0.2639	0.3195	stable
ENSG00000086189	DIMT1	protein_coding	872.822	0.004	0.0554879	0.9819	0.986	stable
ENSG00000086200	IPO11	protein_coding	700.334	-0.133	0.0664109	0.04256	0.06101	stable
ENSG00000086232	EIF2AK1	protein_coding	2764.35	0.168	0.0394455	1.993e-05	4.472e-05	stable
ENSG00000086289	EPDR1	protein_coding	1120.93	-0.376	0.0502032	3.838e-14	1.739e-13	stable
ENSG00000086300	SNX10	protein_coding	99.559	-0.778	0.15824	2.102e-07	5.756e-07	down
ENSG00000086475	SEPHS1	protein_coding	1955.3	-0.512	0.0383013	2.18e-41	3.706e-40	stable
ENSG00000086504	MRPL28	protein_coding	1382.96	-0.27	0.0569679	1.608e-06	4.046e-06	stable
ENSG00000086544	ITPKC	protein_coding	540.526	0.368	0.0812626	3.88e-06	9.397e-06	stable
ENSG00000086589	RBM22	protein_coding	852.072	0.078	0.0490677	0.1089	0.1442	stable
ENSG00000086598	TMED2	protein_coding	8017.72	0.027	0.0367848	0.4503	0.5115	stable
ENSG00000086619	ERO1B	protein_coding	223.99	0.161	0.138327	0.22	0.2714	stable
ENSG00000086666	ZFAND6	protein_coding	1521.6	0.29	0.0362663	8.321e-16	4.22e-15	stable
ENSG00000086696	HSD17B2	protein_coding	31.403	-0.755	0.221554	0.0001532	0.0003105	down
ENSG00000086712	TXLNG	protein_coding	810.108	-0.05	0.049846	0.3082	0.3671	stable
ENSG00000086730	LAT2	protein_coding	227.173	2.875	0.110685	1.053e-149	2.216e-147	up
ENSG00000086758	HUWE1	protein_coding	7807.23	-0.317	0.0496223	1.214e-10	4.335e-10	stable
ENSG00000086827	ZW10	protein_coding	877.473	-0.464	0.0500202	8.668e-21	5.831e-20	stable
ENSG00000086848	ALG9	protein_coding	780.647	-0.189	0.0566662	0.001022	0.001877	stable
ENSG00000087008	ACOX3	protein_coding	375.109	0.245	0.0637021	8.555e-05	0.0001783	stable
ENSG00000087053	MTMR2	protein_coding	1214.96	-0.391	0.040696	4.773e-22	3.428e-21	stable
ENSG00000087074	PPP1R15A	protein_coding	4476.25	0.216	0.201374	0.2015	0.2508	stable
ENSG00000087077	TRIP6	protein_coding	1629.8	-0.955	0.0576474	1.919e-62	6.454e-61	down
ENSG00000087085	ACHE	protein_coding	54.96	1.377	0.172876	1.789e-16	9.442e-16	up
ENSG00000087086	FTL	protein_coding	101656	1.437	0.0448666	7.076e-225	5.036e-222	up
ENSG00000087087	SRRT	protein_coding	2773.99	-0.523	0.0352501	4.437e-50	1.038e-48	stable
ENSG00000087088	BAX	protein_coding	2956.93	-0.16	0.0518586	0.00193	0.003411	stable
ENSG00000087095	NLK	protein_coding	301.352	0.034	0.0903313	0.723	0.7666	stable
ENSG00000087111	PIGS	protein_coding	2070.26	0.021	0.0483646	0.6641	0.7136	stable
ENSG00000087152	ATXN7L3	protein_coding	2333.94	0.123	0.0398853	0.001828	0.003239	stable
ENSG00000087157	PGS1	protein_coding	630.875	0.461	0.0594192	4.814e-15	2.324e-14	stable
ENSG00000087191	PSMC5	protein_coding	3617.21	0.317	0.0365524	5.499e-18	3.192e-17	stable
ENSG00000087206	UIMC1	protein_coding	533.811	-0.112	0.0621581	0.0675	0.09312	stable
ENSG00000087245	MMP2	protein_coding	32.132	0.129	0.231449	0.5098	0.5698	stable
ENSG00000087253	LPCAT2	protein_coding	673.489	-0.229	0.114455	0.03587	0.05204	stable
ENSG00000087258	GNAO1	protein_coding	589.256	-0.344	0.078784	1.207e-05	2.779e-05	stable
ENSG00000087263	OGFOD1	protein_coding	788.672	-0.229	0.0509596	5.8e-06	1.382e-05	stable
ENSG00000087266	SH3BP2	protein_coding	1816.48	0.037	0.0436528	0.3735	0.4338	stable
ENSG00000087269	NOP14	protein_coding	1907.82	-0.116	0.0402967	0.002932	0.005051	stable
ENSG00000087274	ADD1	protein_coding	5298.16	-0.207	0.0448569	2.555e-06	6.299e-06	stable
ENSG00000087299	L2HGDH	protein_coding	404.361	0.382	0.0753135	2.163e-07	5.919e-07	stable
ENSG00000087301	TXNDC16	protein_coding	330.454	1.039	0.076596	1.083e-42	1.939e-41	up
ENSG00000087302	RTRAF	protein_coding	2996.33	-0.039	0.0405623	0.3342	0.3941	stable
ENSG00000087338	GMCL1	protein_coding	1124.61	0.304	0.0621037	8.663e-07	2.233e-06	stable
ENSG00000087365	SF3B2	protein_coding	7469.44	0.161	0.0300113	7.57e-08	2.165e-07	stable
ENSG00000087448	KLHL42	protein_coding	304.482	-0.175	0.0793938	0.02573	0.03834	stable
ENSG00000087460	GNAS	protein_coding	27172.9	-0.112	0.0421945	0.006428	0.01052	stable
ENSG00000087470	DNM1L	protein_coding	1413.31	-0.26	0.0496586	1.256e-07	3.519e-07	stable
ENSG00000087494	PTHLH	protein_coding	45.258	2.37	0.214022	1.708e-29	1.755e-28	up
ENSG00000087502	ERGIC2	protein_coding	839.651	0.407	0.055373	8.123e-14	3.605e-13	stable
ENSG00000087510	TFAP2C	protein_coding	278.792	0.01	0.0754301	0.8924	0.9134	stable
ENSG00000087586	AURKA	protein_coding	2625.67	-1.723	0.0459901	0	0	down
ENSG00000087842	PIR	protein_coding	246.974	0.895	0.132523	2.168e-12	8.788e-12	up
ENSG00000087884	AAMDC	protein_coding	275.262	-0.14	0.0997809	0.1509	0.1934	stable
ENSG00000087903	RFX2	protein_coding	238.489	0.409	0.0813407	2.882e-07	7.795e-07	stable
ENSG00000087995	METTL2A	protein_coding	662.157	0.097	0.0559782	0.07231	0.09913	stable
ENSG00000088035	ALG6	protein_coding	308.109	0.311	0.0784794	5.521e-05	0.0001173	stable
ENSG00000088038	CNOT3	protein_coding	1522.78	-0.173	0.0525438	0.0008725	0.001616	stable
ENSG00000088179	PTPN4	protein_coding	299.275	0.347	0.0736948	1.765e-06	4.421e-06	stable
ENSG00000088205	DDX18	protein_coding	1732.22	-0.351	0.0464212	2.789e-14	1.279e-13	stable
ENSG00000088247	KHSRP	protein_coding	9215.47	-0.445	0.0430306	2.441e-25	2.068e-24	stable
ENSG00000088256	GNA11	protein_coding	4719.33	0.02	0.0464631	0.6699	0.7188	stable
ENSG00000088280	ASAP3	protein_coding	1506.47	0.523	0.0902108	2.529e-09	8.174e-09	stable
ENSG00000088298	EDEM2	protein_coding	771.816	0.287	0.070129	3.485e-05	7.59e-05	stable
ENSG00000088305	DNMT3B	protein_coding	216.618	-0.66	0.0871145	1.106e-14	5.232e-14	down
ENSG00000088325	TPX2	protein_coding	4860.47	-1.211	0.0534902	6.148e-115	6.807e-113	down
ENSG00000088340	FER1L4	transcribed_unitary_pseudogene	497.811	3.188	0.114845	9.275e-171	2.95e-168	up
ENSG00000088356	PDRG1	protein_coding	575.313	-0.432	0.0693278	2.628e-10	9.142e-10	stable
ENSG00000088367	EPB41L1	protein_coding	1202.96	0.376	0.0755843	4.063e-07	1.081e-06	stable
ENSG00000088387	DOCK9	protein_coding	2607.35	-0.575	0.0968019	9.329e-10	3.108e-09	stable
ENSG00000088448	ANKRD10	protein_coding	380.652	-0.207	0.0679715	0.001972	0.003482	stable
ENSG00000088451	TGDS	protein_coding	183.11	-0.339	0.103971	0.0007429	0.001387	stable
ENSG00000088538	DOCK3	protein_coding	104.702	0.833	0.138656	4.139e-10	1.418e-09	up
ENSG00000088543	C3orf18	protein_coding	380.725	-0.364	0.0654244	1.769e-08	5.359e-08	stable
ENSG00000088682	COQ9	protein_coding	674.713	0.228	0.0652445	0.000411	0.0007925	stable
ENSG00000088726	TMEM40	protein_coding	11.706	2.433	0.454784	7.492e-09	2.342e-08	up
ENSG00000088727	KIF9	protein_coding	70.426	-0.19	0.156486	0.1909	0.2391	stable
ENSG00000088756	ARHGAP28	protein_coding	16.262	0.416	0.305918	0.07763	0.1058	stable
ENSG00000088766	CRLS1	protein_coding	955.763	-0.097	0.0473213	0.03956	0.05696	stable
ENSG00000088808	PPP1R13B	protein_coding	395.884	0.637	0.0810205	1.111e-15	5.592e-15	up
ENSG00000088812	ATRN	protein_coding	1426.82	0.342	0.0394329	2.674e-18	1.585e-17	stable
ENSG00000088826	SMOX	protein_coding	568.227	-0.814	0.1071	6.095e-15	2.924e-14	down
ENSG00000088832	FKBP1A	protein_coding	16273.1	0.012	0.0278981	0.6722	0.7209	stable
ENSG00000088833	NSFL1C	protein_coding	2252.68	0.281	0.0382824	1.546e-13	6.724e-13	stable
ENSG00000088836	SLC4A11	protein_coding	387.033	1.019	0.0832252	2.951e-35	3.952e-34	up
ENSG00000088854	C20orf194	protein_coding	459.417	-0.189	0.0616372	0.0019	0.00336	stable
ENSG00000088876	ZNF343	protein_coding	174.708	-0.273	0.0939211	0.002847	0.004914	stable
ENSG00000088881	EBF4	protein_coding	764.489	-0.024	0.0760685	0.7441	0.7855	stable
ENSG00000088888	MAVS	protein_coding	3752.64	-0.062	0.0584587	0.2886	0.3463	stable
ENSG00000088899	LZTS3	protein_coding	804.726	1.533	0.056198	5.787e-165	1.602e-162	up
ENSG00000088930	XRN2	protein_coding	2297.17	-0.291	0.037981	1.509e-14	7.047e-14	stable
ENSG00000088970	KIZ	protein_coding	161.253	-0.258	0.0897	0.003222	0.005526	stable
ENSG00000088986	DYNLL1	protein_coding	4366.69	0.104	0.0348344	0.00342	0.005838	stable
ENSG00000089006	SNX5	protein_coding	1466.1	-0.861	0.050507	3.653e-65	1.316e-63	down
ENSG00000089009	RPL6	protein_coding	18723.8	-0.594	0.0432383	2.442e-43	4.5e-42	down
ENSG00000089022	MAPKAPK5	protein_coding	727.961	-0.199	0.0564338	0.0004585	0.0008785	stable
ENSG00000089048	ESF1	protein_coding	606.54	-0.278	0.0644556	1.298e-05	2.978e-05	stable
ENSG00000089050	RBBP9	protein_coding	598.55	0.003	0.0623646	0.9581	0.9681	stable
ENSG00000089053	ANAPC5	protein_coding	2278.95	-0.128	0.0363467	0.0005327	0.001012	stable
ENSG00000089057	SLC23A2	protein_coding	952.376	0.423	0.0704841	1.168e-09	3.863e-09	stable
ENSG00000089060	SLC8B1	protein_coding	1693.27	0.375	0.0441272	9.27e-18	5.311e-17	stable
ENSG00000089063	TMEM230	protein_coding	2634.18	0.317	0.0385285	1.528e-16	8.12e-16	stable
ENSG00000089091	DZANK1	protein_coding	43.313	-0.018	0.181886	0.9108	0.9286	stable
ENSG00000089094	KDM2B	protein_coding	855.056	-0.49	0.0504272	1.895e-22	1.389e-21	stable
ENSG00000089123	TASP1	protein_coding	81.246	-0.244	0.124993	0.0409	0.05875	stable
ENSG00000089127	OAS1	protein_coding	95.097	-1.654	0.180397	2.326e-21	1.616e-20	down
ENSG00000089154	GCN1	protein_coding	5251.19	0.027	0.0508416	0.5962	0.6505	stable
ENSG00000089157	RPLP0	protein_coding	34726.1	-0.735	0.0441882	8.546e-63	2.91e-61	down
ENSG00000089159	PXN	protein_coding	10025.1	0.195	0.0297807	5.565e-11	2.04e-10	stable
ENSG00000089163	SIRT4	protein_coding	51.492	1.402	0.200247	2.791e-13	1.191e-12	up
ENSG00000089177	KIF16B	protein_coding	200.073	-0.559	0.0853979	2.406e-11	9.042e-11	stable
ENSG00000089195	TRMT6	protein_coding	570.956	-0.201	0.0710607	0.004102	0.006926	stable
ENSG00000089220	PEBP1	protein_coding	3563.51	-1.065	0.0538435	6.227e-88	3.799e-86	down
ENSG00000089234	BRAP	protein_coding	656.339	0.147	0.0485784	0.002291	0.004006	stable
ENSG00000089248	ERP29	protein_coding	4756.7	0.423	0.0445497	5.407e-22	3.871e-21	stable
ENSG00000089280	FUS	protein_coding	7705.93	-0.629	0.0347536	1.24e-73	5.619e-72	down
ENSG00000089289	IGBP1	protein_coding	1183.92	-0.139	0.0486878	0.004322	0.007271	stable
ENSG00000089327	FXYD5	protein_coding	2197.92	-0.014	0.0434292	0.7622	0.8009	stable
ENSG00000089335	ZNF302	protein_coding	269.429	-0.001	0.0926005	0.9781	0.9833	stable
ENSG00000089351	GRAMD1A	protein_coding	1621.09	-0.13	0.0566088	0.02047	0.03111	stable
ENSG00000089486	CDIP1	protein_coding	631.233	0.208	0.0593134	0.0003663	0.0007102	stable
ENSG00000089505	CMTM1	protein_coding	20.458	-0.645	0.278594	0.005608	0.009269	down
ENSG00000089597	GANAB	protein_coding	14724.2	-0.087	0.0253119	0.0005562	0.001055	stable
ENSG00000089639	GMIP	protein_coding	694.533	-0.007	0.0610694	0.9064	0.9249	stable
ENSG00000089682	RBM41	protein_coding	324.262	0.087	0.07719	0.2507	0.3051	stable
ENSG00000089685	BIRC5	protein_coding	1850.21	-1.359	0.0593493	1e-117	1.141e-115	down
ENSG00000089693	MLF2	protein_coding	5071.09	0.185	0.0532913	0.0005095	0.0009705	stable
ENSG00000089723	OTUB2	protein_coding	599.715	1.869	0.0828844	1.129e-113	1.222e-111	up
ENSG00000089737	DDX24	protein_coding	3630.39	0.363	0.0438172	7.789e-17	4.229e-16	stable
ENSG00000089775	ZBTB25	protein_coding	231.047	0.244	0.0770401	0.001293	0.002341	stable
ENSG00000089818	NECAP1	protein_coding	452.357	0.418	0.0613015	5.42e-12	2.129e-11	stable
ENSG00000089820	ARHGAP4	protein_coding	100.162	1.494	0.151273	4.788e-24	3.803e-23	up
ENSG00000089847	ANKRD24	protein_coding	26.364	0.568	0.222135	0.003627	0.006173	stable
ENSG00000089876	DHX32	protein_coding	1414.29	0.554	0.0462144	1.383e-33	1.71e-32	stable
ENSG00000089902	RCOR1	protein_coding	1664.6	0.109	0.0545678	0.04498	0.06426	stable
ENSG00000089916	GPATCH2L	protein_coding	716.827	0.245	0.068221	0.000222	0.0004412	stable
ENSG00000090006	LTBP4	protein_coding	2709.5	-0.35	0.0516588	1.333e-11	5.096e-11	stable
ENSG00000090013	BLVRB	protein_coding	1902.79	0.123	0.0630323	0.05067	0.07171	stable
ENSG00000090020	SLC9A1	protein_coding	1105.78	0.004	0.0510528	0.9476	0.9598	stable
ENSG00000090054	SPTLC1	protein_coding	1930.18	-0.023	0.038064	0.551	0.6078	stable
ENSG00000090060	PAPOLA	protein_coding	3917.74	0.154	0.0342491	7.209e-06	1.701e-05	stable
ENSG00000090061	CCNK	protein_coding	1613.53	-0.095	0.0436629	0.02874	0.04245	stable
ENSG00000090097	PCBP4	protein_coding	771.804	-0.853	0.0594196	1.521e-47	3.247e-46	down
ENSG00000090238	YPEL3	protein_coding	756.998	1.022	0.066852	1.09e-53	2.832e-52	up
ENSG00000090263	MRPS33	protein_coding	1006.82	-0.276	0.0506943	3.434e-08	1.014e-07	stable
ENSG00000090266	NDUFB2	protein_coding	3246.47	-0.091	0.0621026	0.1367	0.177	stable
ENSG00000090273	NUDC	protein_coding	3292.51	-0.389	0.0376859	2.364e-25	2.005e-24	stable
ENSG00000090316	MAEA	protein_coding	1998.08	-0.154	0.0375147	4.824e-05	0.0001033	stable
ENSG00000090339	ICAM1	protein_coding	3760.55	0.509	0.0894915	5.066e-09	1.605e-08	stable
ENSG00000090372	STRN4	protein_coding	5125.26	-0.016	0.0417315	0.7413	0.7834	stable
ENSG00000090376	IRAK3	protein_coding	29.795	-1.019	0.30319	9.684e-05	0.0002006	down
ENSG00000090382	LYZ	protein_coding	15.701	-0.251	0.261811	0.2364	0.2896	stable
ENSG00000090432	MUL1	protein_coding	1207.62	0.24	0.0573132	2.28e-05	5.073e-05	stable
ENSG00000090447	TFAP4	protein_coding	245.62	-1.293	0.0894431	2.04e-48	4.491e-47	down
ENSG00000090470	PDCD7	protein_coding	488.658	-0.038	0.0618352	0.5281	0.5869	stable
ENSG00000090487	SPG21	protein_coding	1501.44	0.04	0.0377295	0.2932	0.351	stable
ENSG00000090520	DNAJB11	protein_coding	2230.46	-0.21	0.0813751	0.008397	0.01351	stable
ENSG00000090530	P3H2	protein_coding	1934.64	0.059	0.0483891	0.2425	0.2962	stable
ENSG00000090554	FLT3LG	protein_coding	92.169	-0.761	0.147291	5.677e-08	1.643e-07	down
ENSG00000090565	RAB11FIP3	protein_coding	842.011	0.177	0.0618032	0.003554	0.006055	stable
ENSG00000090581	GNPTG	protein_coding	902.126	0.275	0.0616201	5.795e-06	1.38e-05	stable
ENSG00000090612	ZNF268	protein_coding	232.859	0.054	0.0809781	0.4985	0.5586	stable
ENSG00000090615	GOLGA3	protein_coding	2182.36	0.277	0.0531898	1.783e-07	4.919e-07	stable
ENSG00000090621	PABPC4	protein_coding	3880.94	-0.716	0.0371908	1.101e-82	5.9e-81	down
ENSG00000090661	CERS4	protein_coding	425.178	0.163	0.111427	0.1337	0.1734	stable
ENSG00000090674	MCOLN1	protein_coding	1228.75	0.552	0.0510748	1.244e-27	1.175e-26	stable
ENSG00000090686	USP48	protein_coding	1487.41	-0.024	0.0465452	0.6042	0.6575	stable
ENSG00000090776	EFNB1	protein_coding	218.594	0.982	0.0973733	1.12e-24	9.167e-24	up
ENSG00000090857	PDPR	protein_coding	658.105	-0.02	0.0700219	0.7671	0.8052	stable
ENSG00000090861	AARS1	protein_coding	4155.8	-0.145	0.060298	0.01418	0.0221	stable
ENSG00000090863	GLG1	protein_coding	3851.96	0.476	0.0407871	8.982e-32	1.018e-30	stable
ENSG00000090889	KIF4A	protein_coding	1374.02	-1.173	0.0509239	2.461e-118	2.851e-116	down
ENSG00000090905	TNRC6A	protein_coding	710.375	0.315	0.0669618	2.187e-06	5.429e-06	stable
ENSG00000090924	PLEKHG2	protein_coding	595.813	0.641	0.0891346	2.033e-13	8.775e-13	up
ENSG00000090971	NAT14	protein_coding	908.263	-0.819	0.0583026	1.486e-45	2.969e-44	down
ENSG00000090975	PITPNM2	protein_coding	728.635	-0.377	0.0639037	2.205e-09	7.148e-09	stable
ENSG00000090989	EXOC1	protein_coding	689.34	-0.155	0.0505231	0.002007	0.003541	stable
ENSG00000091009	RBM27	protein_coding	727.938	-0.114	0.0573274	0.04383	0.06273	stable
ENSG00000091039	OSBPL8	protein_coding	2550.84	0.061	0.0504747	0.2238	0.2757	stable
ENSG00000091073	DTX2	protein_coding	857.322	0.081	0.0546278	0.1391	0.1798	stable
ENSG00000091127	PUS7	protein_coding	397.703	-0.137	0.0773576	0.07975	0.1084	stable
ENSG00000091129	NRCAM	protein_coding	67.972	1.673	0.170347	8.461e-24	6.607e-23	up
ENSG00000091136	LAMB1	protein_coding	2838.14	-0.392	0.0493195	1.236e-15	6.196e-15	stable
ENSG00000091137	SLC26A4	protein_coding	16.901	0.394	0.282859	0.07996	0.1086	stable
ENSG00000091140	DLD	protein_coding	2121.8	-0.308	0.0424169	2.564e-13	1.096e-12	stable
ENSG00000091157	WDR7	protein_coding	228.768	0.525	0.0869329	6.941e-10	2.339e-09	stable
ENSG00000091164	TXNL1	protein_coding	985.508	-0.128	0.0508764	0.011	0.0174	stable
ENSG00000091262	ABCC6	protein_coding	53.033	-0.416	0.162021	0.005449	0.009025	stable
ENSG00000091317	CMTM6	protein_coding	3423.32	0.168	0.0492819	0.0005811	0.001099	stable
ENSG00000091409	ITGA6	protein_coding	6494.08	-0.471	0.0534864	2.66e-19	1.66e-18	stable
ENSG00000091428	RAPGEF4	protein_coding	14.316	0.158	0.323407	0.4666	0.5277	stable
ENSG00000091436	MAP3K20	protein_coding	1394.25	-0.498	0.0523803	8.958e-22	6.373e-21	stable
ENSG00000091483	FH	protein_coding	1354.63	-0.331	0.0432799	8.397e-15	4e-14	stable
ENSG00000091490	SEL1L3	protein_coding	216.252	0.975	0.106376	7.148e-21	4.832e-20	up
ENSG00000091527	CDV3	protein_coding	3256.97	-0.726	0.0454988	1.36e-57	3.969e-56	down
ENSG00000091536	MYO15A	protein_coding	11.404	0.19	0.292465	0.3914	0.4522	stable
ENSG00000091542	ALKBH5	protein_coding	4103.93	0.554	0.043227	3.125e-38	4.704e-37	stable
ENSG00000091592	NLRP1	protein_coding	616.561	-0.205	0.0865627	0.01543	0.02391	stable
ENSG00000091622	PITPNM3	protein_coding	968.275	-0.332	0.0620877	6.145e-08	1.773e-07	stable
ENSG00000091640	SPAG7	protein_coding	832.679	0.25	0.0768919	0.0009446	0.001742	stable
ENSG00000091651	ORC6	protein_coding	443.806	-0.112	0.0741103	0.1225	0.1604	stable
ENSG00000091656	ZFHX4	protein_coding	123.315	-0.345	0.122297	0.003159	0.005424	stable
ENSG00000091732	ZC3HC1	protein_coding	373.372	-0.363	0.0821949	6.96e-06	1.644e-05	stable
ENSG00000091844	RGS17	protein_coding	66.106	1.253	0.167364	8.963e-15	4.261e-14	up
ENSG00000091947	TMEM101	protein_coding	873.808	-0.295	0.0507205	4.085e-09	1.301e-08	stable
ENSG00000091986	CCDC80	protein_coding	1708.89	-0.794	0.0485683	1.236e-60	3.899e-59	down
ENSG00000092010	PSME1	protein_coding	3269.6	-0.214	0.0499012	1.414e-05	3.231e-05	stable
ENSG00000092020	PPP2R3C	protein_coding	691.005	-0.023	0.0571973	0.6892	0.7358	stable
ENSG00000092036	HAUS4	protein_coding	718.119	-0.268	0.0589366	4.189e-06	1.011e-05	stable
ENSG00000092094	OSGEP	protein_coding	783.405	-0.255	0.0532914	1.77e-06	4.434e-06	stable
ENSG00000092098	RNF31	protein_coding	979.214	-0.201	0.0607321	0.0007403	0.001382	stable
ENSG00000092108	SCFD1	protein_coding	1255.19	-0.063	0.0506204	0.2234	0.2752	stable
ENSG00000092140	G2E3	protein_coding	456.107	-0.637	0.0781231	1.083e-16	5.827e-16	down
ENSG00000092148	HECTD1	protein_coding	2634.9	0.038	0.0558896	0.4957	0.5559	stable
ENSG00000092199	HNRNPC	protein_coding	11153.5	-0.419	0.0381511	2.33e-28	2.28e-27	stable
ENSG00000092200	RPGRIP1	protein_coding	13.338	-0.737	0.319298	0.004536	0.007598	down
ENSG00000092201	SUPT16H	protein_coding	4251.31	-0.674	0.0413963	7.664e-60	2.362e-58	down
ENSG00000092203	TOX4	protein_coding	1670.9	0.166	0.0451504	0.0002052	0.0004095	stable
ENSG00000092208	GEMIN2	protein_coding	232.424	0.128	0.0850271	0.1199	0.1575	stable
ENSG00000092295	TGM1	protein_coding	19.657	-0.684	0.266931	0.002589	0.004498	down
ENSG00000092330	TINF2	protein_coding	927.3	0.565	0.0434748	6.623e-39	1.03e-37	stable
ENSG00000092421	SEMA6A	protein_coding	28.107	0.59	0.239908	0.004479	0.007509	up
ENSG00000092439	TRPM7	protein_coding	760.474	0.352	0.0685558	2.508e-07	6.828e-07	stable
ENSG00000092445	TYRO3	protein_coding	507.22	0.453	0.0602919	2.903e-14	1.33e-13	stable
ENSG00000092470	WDR76	protein_coding	404.758	-0.544	0.075889	2.913e-13	1.242e-12	stable
ENSG00000092531	SNAP23	protein_coding	1073.26	0.11	0.0475505	0.01751	0.02686	stable
ENSG00000092621	PHGDH	protein_coding	225.742	-1.188	0.0962898	7.286e-36	1.005e-34	down
ENSG00000092820	EZR	protein_coding	5549.41	-0.514	0.0301625	2.318e-65	8.43e-64	stable
ENSG00000092841	MYL6	protein_coding	11527.4	-0.327	0.0586136	1.597e-08	4.856e-08	stable
ENSG00000092847	AGO1	protein_coding	613.489	-0.234	0.0688683	0.0005723	0.001083	stable
ENSG00000092853	CLSPN	protein_coding	962.555	-0.276	0.0635396	1.05e-05	2.435e-05	stable
ENSG00000092871	RFFL	protein_coding	645.295	0.345	0.0642205	6.273e-08	1.808e-07	stable
ENSG00000092929	UNC13D	protein_coding	4684.5	-0.768	0.0600568	3.401e-38	5.115e-37	down
ENSG00000092931	MFSD11	protein_coding	416.563	0.829	0.064175	8.714e-39	1.345e-37	up
ENSG00000092964	DPYSL2	protein_coding	3134.88	0.194	0.0714425	0.005676	0.009376	stable
ENSG00000092969	TGFB2	protein_coding	1795.93	-2.121	0.103033	1.261e-96	9.425e-95	down
ENSG00000092978	GPATCH2	protein_coding	228.476	-0.113	0.0823922	0.162	0.2064	stable
ENSG00000093000	NUP50	protein_coding	1485.28	-0.226	0.0417732	5.189e-08	1.507e-07	stable
ENSG00000093009	CDC45	protein_coding	607.933	-0.406	0.059395	7.367e-12	2.872e-11	stable
ENSG00000093010	COMT	protein_coding	1628.68	-0.349	0.0474534	1.519e-13	6.611e-13	stable
ENSG00000093100	AC016026.1	lncRNA	104.872	0.36	0.178471	0.02542	0.03793	stable
ENSG00000093144	ECHDC1	protein_coding	1351.64	-0.434	0.0451771	4.099e-22	2.957e-21	stable
ENSG00000093167	LRRFIP2	protein_coding	1263.34	-0.135	0.0458085	0.002526	0.00439	stable
ENSG00000093183	SEC22C	protein_coding	1435.75	-0.122	0.0460822	0.008144	0.01313	stable
ENSG00000093217	XYLB	protein_coding	117.745	-0.244	0.117305	0.03	0.04418	stable
ENSG00000094631	HDAC6	protein_coding	1553.24	-0.124	0.0460889	0.007824	0.01265	stable
ENSG00000094804	CDC6	protein_coding	1957.5	-0.084	0.0501781	0.08964	0.1207	stable
ENSG00000094841	UPRT	protein_coding	396.335	0.085	0.0800496	0.2742	0.3308	stable
ENSG00000094880	CDC23	protein_coding	984.373	-0.228	0.0470625	1.391e-06	3.528e-06	stable
ENSG00000094914	AAAS	protein_coding	545.182	-0.43	0.0657283	3.47e-11	1.289e-10	stable
ENSG00000094916	CBX5	protein_coding	1153.56	-1.103	0.0688502	1.132e-58	3.338e-57	down
ENSG00000094975	SUCO	protein_coding	1699.02	0.176	0.048091	0.0002285	0.0004534	stable
ENSG00000095002	MSH2	protein_coding	1362.29	-0.291	0.0504755	6.516e-09	2.046e-08	stable
ENSG00000095015	MAP3K1	protein_coding	566.685	-0.488	0.0919067	5.174e-08	1.503e-07	stable
ENSG00000095059	DHPS	protein_coding	1856.36	-0.196	0.0443713	9.223e-06	2.151e-05	stable
ENSG00000095066	HOOK2	protein_coding	509.887	0.459	0.0645596	5.978e-13	2.501e-12	stable
ENSG00000095139	ARCN1	protein_coding	6598.25	0.11	0.0429983	0.01492	0.02317	stable
ENSG00000095203	EPB41L4B	protein_coding	522.039	0.346	0.0675147	2.205e-07	6.029e-07	stable
ENSG00000095209	TMEM38B	protein_coding	872.618	0.964	0.0584998	8.909e-62	2.927e-60	up
ENSG00000095261	PSMD5	protein_coding	1322.2	-0.042	0.0452225	0.3313	0.391	stable
ENSG00000095303	PTGS1	protein_coding	85.197	0.366	0.150075	0.008998	0.01442	stable
ENSG00000095319	NUP188	protein_coding	2344.79	0.023	0.0489735	0.6337	0.685	stable
ENSG00000095321	CRAT	protein_coding	1538.83	0.034	0.0466612	0.51	0.5699	stable
ENSG00000095370	SH2D3C	protein_coding	21.229	1.24	0.262633	2.831e-07	7.661e-07	up
ENSG00000095380	NANS	protein_coding	2022.78	-0.201	0.0558246	0.0002723	0.0005352	stable
ENSG00000095383	TBC1D2	protein_coding	2243.13	-0.831	0.0387025	6.671e-103	5.936e-101	down
ENSG00000095397	WHRN	protein_coding	429.429	0.857	0.0703739	8.695e-35	1.137e-33	up
ENSG00000095485	CWF19L1	protein_coding	357.96	-0.497	0.0682542	1.662e-13	7.221e-13	stable
ENSG00000095539	SEMA4G	protein_coding	137.789	1.744	0.120578	2.02e-48	4.459e-47	up
ENSG00000095564	BTAF1	protein_coding	1064.95	0.466	0.0755797	3.63e-10	1.249e-09	stable
ENSG00000095574	IKZF5	protein_coding	362.108	0.232	0.0669965	0.000433	0.0008323	stable
ENSG00000095637	SORBS1	protein_coding	23.693	1.83	0.260832	2.263e-13	9.729e-13	up
ENSG00000095739	BAMBI	protein_coding	426.863	0.725	0.0671965	1.335e-27	1.258e-26	up
ENSG00000095752	IL11	protein_coding	1135.2	0.903	0.0689842	5.416e-40	8.752e-39	up
ENSG00000095787	WAC	protein_coding	3736.13	-0.069	0.0454436	0.1325	0.172	stable
ENSG00000095794	CREM	protein_coding	691.352	0.323	0.061214	9.364e-08	2.659e-07	stable
ENSG00000095906	NUBP2	protein_coding	1805.83	0.1	0.0552454	0.06665	0.09206	stable
ENSG00000095951	HIVEP1	protein_coding	457.791	0.329	0.0641238	2.08e-07	5.697e-07	stable
ENSG00000096060	FKBP5	protein_coding	1431.93	-0.046	0.059459	0.425	0.486	stable
ENSG00000096063	SRPK1	protein_coding	4903.3	-0.216	0.036397	2.357e-09	7.632e-09	stable
ENSG00000096070	BRPF3	protein_coding	3511.2	0.234	0.0424231	2.67e-08	7.972e-08	stable
ENSG00000096080	MRPS18A	protein_coding	929.211	-0.003	0.0502823	0.9241	0.9399	stable
ENSG00000096092	TMEM14A	protein_coding	845.083	0.412	0.0533638	5.64e-15	2.71e-14	stable
ENSG00000096093	EFHC1	protein_coding	215.044	0.592	0.087322	4.519e-12	1.786e-11	up
ENSG00000096384	HSP90AB1	protein_coding	43457.5	-0.388	0.0342965	7.578e-30	7.915e-29	stable
ENSG00000096401	CDC5L	protein_coding	2244.75	-0.125	0.0456761	0.006359	0.01042	stable
ENSG00000096433	ITPR3	protein_coding	11487.1	0.043	0.0555395	0.4376	0.4989	stable
ENSG00000096654	ZNF184	protein_coding	241.871	0.581	0.077517	2.517e-14	1.16e-13	stable
ENSG00000096696	DSP	protein_coding	4139.79	-0.37	0.0458866	5.55e-16	2.849e-15	stable
ENSG00000096717	SIRT1	protein_coding	597.184	-0.105	0.0655992	0.1061	0.1407	stable
ENSG00000096746	HNRNPH3	protein_coding	2625.48	-0.893	0.0406097	1.099e-106	1.026e-104	down
ENSG00000096872	IFT74	protein_coding	258.717	-0.441	0.0823018	4.667e-08	1.362e-07	stable
ENSG00000096968	JAK2	protein_coding	113.654	-0.389	0.134797	0.002308	0.004035	stable
ENSG00000097007	ABL1	protein_coding	3008.68	-0.201	0.0560281	0.0002703	0.0005317	stable
ENSG00000097021	ACOT7	protein_coding	2421.7	-0.3	0.0502443	1.661e-09	5.432e-09	stable
ENSG00000097033	SH3GLB1	protein_coding	3480.77	-0.046	0.0380159	0.2578	0.3129	stable
ENSG00000097046	CDC7	protein_coding	377.545	0.407	0.0623756	3.952e-11	1.462e-10	stable
ENSG00000097096	SYDE2	protein_coding	118.028	-0.079	0.130381	0.5157	0.5753	stable
ENSG00000099139	PCSK5	protein_coding	20.327	1.475	0.279778	1.383e-08	4.228e-08	up
ENSG00000099194	SCD	protein_coding	39763.4	-0.566	0.0432336	4.804e-40	7.771e-39	stable
ENSG00000099203	TMED1	protein_coding	2123.2	0.807	0.0625616	2.589e-39	4.103e-38	up
ENSG00000099204	ABLIM1	protein_coding	1768.31	0.092	0.0569554	0.1158	0.1525	stable
ENSG00000099219	ERMP1	protein_coding	313.483	0.709	0.0881267	2.449e-16	1.282e-15	up
ENSG00000099246	RAB18	protein_coding	2070.37	0.168	0.046633	0.0002978	0.000583	stable
ENSG00000099250	NRP1	protein_coding	8621.91	0.408	0.0442327	1.649e-20	1.091e-19	stable
ENSG00000099251	HSD17B7P2	transcribed_unprocessed_pseudogene	32.53	0.091	0.222991	0.6331	0.6846	stable
ENSG00000099256	PRTFDC1	protein_coding	218.834	-0.818	0.104314	9.76e-16	4.933e-15	down
ENSG00000099282	TSPAN15	protein_coding	965.294	0.298	0.0732437	3.727e-05	8.088e-05	stable
ENSG00000099290	WASHC2A	protein_coding	1825.33	-0.216	0.0414759	3.395e-07	9.1e-07	stable
ENSG00000099308	MAST3	protein_coding	434.927	0.548	0.0801529	3.392e-12	1.355e-11	stable
ENSG00000099326	MZF1	protein_coding	552.244	0.206	0.0683112	0.002227	0.003903	stable
ENSG00000099330	OCEL1	protein_coding	623.107	1.014	0.0657687	1.616e-54	4.359e-53	up
ENSG00000099331	MYO9B	protein_coding	3553.82	0.07	0.048112	0.1438	0.1852	stable
ENSG00000099337	KCNK6	protein_coding	302.436	-0.36	0.0738673	7.377e-07	1.913e-06	stable
ENSG00000099338	CATSPERG	protein_coding	14.693	1.616	0.333706	1.19e-07	3.346e-07	up
ENSG00000099341	PSMD8	protein_coding	4993.61	0.027	0.0474591	0.5457	0.6029	stable
ENSG00000099364	FBXL19	protein_coding	1154.28	-0.433	0.0735469	2.105e-09	6.833e-09	stable
ENSG00000099377	HSD3B7	protein_coding	853.82	-0.589	0.0659194	1.118e-19	7.115e-19	down
ENSG00000099381	SETD1A	protein_coding	1225.92	0.26	0.0645077	4.941e-05	0.0001056	stable
ENSG00000099385	BCL7C	protein_coding	762.904	-0.986	0.0803029	1.392e-35	1.897e-34	down
ENSG00000099622	CIRBP	protein_coding	1826.91	-0.433	0.0446982	1.818e-22	1.334e-21	stable
ENSG00000099624	ATP5F1D	protein_coding	1671.42	-0.2	0.0675722	0.002688	0.004655	stable
ENSG00000099625	CBARP	protein_coding	349.657	0.616	0.117401	4.638e-08	1.354e-07	up
ENSG00000099783	HNRNPM	protein_coding	5422.27	-1.024	0.0477102	2.174e-102	1.911e-100	down
ENSG00000099785	MARCHF2	protein_coding	601.896	1.058	0.0638884	1.988e-62	6.662e-61	up
ENSG00000099795	NDUFB7	protein_coding	1494.9	-0.325	0.0603908	5.293e-08	1.536e-07	stable
ENSG00000099797	TECR	protein_coding	5239.91	0.454	0.0411499	1.439e-28	1.426e-27	stable
ENSG00000099800	TIMM13	protein_coding	2152.29	-0.497	0.0501737	1.427e-23	1.104e-22	stable
ENSG00000099804	CDC34	protein_coding	2427.62	0.338	0.0538695	2.249e-10	7.863e-10	stable
ENSG00000099812	MISP	protein_coding	74.295	0.055	0.140393	0.6756	0.724	stable
ENSG00000099814	CEP170B	protein_coding	2355.56	0.416	0.0634776	2.056e-11	7.759e-11	stable
ENSG00000099817	POLR2E	protein_coding	6284.99	0.112	0.0408525	0.00529	0.008776	stable
ENSG00000099821	POLRMT	protein_coding	1882.61	0.236	0.0591353	4.384e-05	9.435e-05	stable
ENSG00000099822	HCN2	protein_coding	44.299	0.879	0.192666	9.343e-07	2.404e-06	up
ENSG00000099840	IZUMO4	protein_coding	175.533	2.136	0.120952	5.056e-71	2.111e-69	up
ENSG00000099849	RASSF7	protein_coding	2071.75	-0.071	0.07435	0.3302	0.39	stable
ENSG00000099860	GADD45B	protein_coding	540.828	-0.149	0.0630023	0.0168	0.02589	stable
ENSG00000099864	PALM	protein_coding	398.122	0.045	0.0766077	0.5393	0.597	stable
ENSG00000099866	MADCAM1	protein_coding	19.034	0.864	0.299809	0.0006647	0.001248	up
ENSG00000099875	MKNK2	protein_coding	4025.1	-0.001	0.0606273	0.9978	0.9981	stable
ENSG00000099889	ARVCF	protein_coding	128.639	0.928	0.11728	4.322e-16	2.233e-15	up
ENSG00000099899	TRMT2A	protein_coding	978.94	0.241	0.057547	1.977e-05	4.44e-05	stable
ENSG00000099901	RANBP1	protein_coding	1793.07	-0.783	0.0542112	5.233e-48	1.132e-46	down
ENSG00000099904	ZDHHC8	protein_coding	1176.69	-0.099	0.0536358	0.06257	0.08694	stable
ENSG00000099910	KLHL22	protein_coding	360.821	0.042	0.0820247	0.5949	0.6491	stable
ENSG00000099917	MED15	protein_coding	2017.74	-0.133	0.0403729	0.0008555	0.001586	stable
ENSG00000099937	SERPIND1	protein_coding	32.732	2.047	0.258662	1.997e-16	1.052e-15	up
ENSG00000099940	SNAP29	protein_coding	984.408	0.208	0.0505856	3.706e-05	8.046e-05	stable
ENSG00000099942	CRKL	protein_coding	2042.81	0.263	0.040206	5.151e-11	1.89e-10	stable
ENSG00000099949	LZTR1	protein_coding	1413.78	-0.103	0.0438449	0.01544	0.02392	stable
ENSG00000099953	MMP11	protein_coding	115.304	-0.487	0.128322	7.388e-05	0.0001548	stable
ENSG00000099956	SMARCB1	protein_coding	1968.87	-0.32	0.04237	2.997e-14	1.37e-13	stable
ENSG00000099957	P2RX6	protein_coding	172.568	-0.04	0.133641	0.7502	0.7902	stable
ENSG00000099958	DERL3	protein_coding	23.093	-1.624	0.354087	3.319e-07	8.91e-07	down
ENSG00000099960	SLC7A4	protein_coding	37.99	1.174	0.314721	1.342e-05	3.072e-05	up
ENSG00000099968	BCL2L13	protein_coding	951.221	0.366	0.0519566	1.048e-12	4.325e-12	stable
ENSG00000099974	DDTL	protein_coding	34.087	0.326	0.202317	0.06935	0.09539	stable
ENSG00000099977	DDT	protein_coding	1569.17	0.032	0.0521388	0.5383	0.5961	stable
ENSG00000099991	CABIN1	protein_coding	1222.65	0.127	0.0486003	0.00889	0.01426	stable
ENSG00000099992	TBC1D10A	protein_coding	945.15	0.555	0.0661826	2.197e-17	1.229e-16	stable
ENSG00000099994	SUSD2	protein_coding	50.868	-0.836	0.663671	0.009472	0.0151	down
ENSG00000099995	SF3A1	protein_coding	2475.06	-0.219	0.0410854	8.151e-08	2.324e-07	stable
ENSG00000099998	GGT5	protein_coding	469.903	-2.084	0.0774315	8.152e-161	2.065e-158	down
ENSG00000099999	RNF215	protein_coding	382.758	0.692	0.0681137	9.519e-25	7.809e-24	up
ENSG00000100003	SEC14L2	protein_coding	470.848	0.489	0.0668173	1.187e-13	5.198e-13	stable
ENSG00000100014	SPECC1L	protein_coding	1223.53	0.187	0.0422032	8.24e-06	1.931e-05	stable
ENSG00000100023	PPIL2	protein_coding	621.116	0.31	0.0670448	2.704e-06	6.648e-06	stable
ENSG00000100024	UPB1	protein_coding	11.253	0.852	0.428754	0.006898	0.01124	up
ENSG00000100027	YPEL1	protein_coding	21.251	1.105	0.293509	2.058e-05	4.61e-05	up
ENSG00000100028	SNRPD3	protein_coding	1268.49	0.004	0.0646458	0.9656	0.9738	stable
ENSG00000100029	PES1	protein_coding	1736.54	-0.674	0.0473772	2.12e-46	4.352e-45	down
ENSG00000100030	MAPK1	protein_coding	2195.15	-0.212	0.0424386	6.429e-07	1.676e-06	stable
ENSG00000100031	GGT1	protein_coding	519.98	0.759	0.210157	5.759e-05	0.000122	up
ENSG00000100034	PPM1F	protein_coding	1757.55	-0.311	0.0461302	1.993e-11	7.529e-11	stable
ENSG00000100036	SLC35E4	protein_coding	198.555	0.455	0.0861031	6.774e-08	1.949e-07	stable
ENSG00000100038	TOP3B	protein_coding	396.755	-0.028	0.0755213	0.7427	0.7843	stable
ENSG00000100055	CYTH4	protein_coding	267.212	1.834	0.107084	7.294e-67	2.759e-65	up
ENSG00000100056	ESS2	protein_coding	464.534	0.041	0.0691082	0.551	0.6078	stable
ENSG00000100058	CRYBB2P1	transcribed_unprocessed_pseudogene	138.765	-0.541	0.101928	4.786e-08	1.395e-07	stable
ENSG00000100060	MFNG	protein_coding	56.507	-0.046	0.190661	0.7881	0.8239	stable
ENSG00000100065	CARD10	protein_coding	2649.59	-0.18	0.0936079	0.04777	0.06788	stable
ENSG00000100068	LRP5L	transcribed_unprocessed_pseudogene	56.614	0.288	0.171672	0.06751	0.09313	stable
ENSG00000100075	SLC25A1	protein_coding	3839.72	0.246	0.0510396	1.367e-06	3.473e-06	stable
ENSG00000100077	GRK3	protein_coding	127.307	-0.199	0.121567	0.0878	0.1184	stable
ENSG00000100083	GGA1	protein_coding	918.415	0.183	0.0519886	0.0004087	0.0007882	stable
ENSG00000100084	HIRA	protein_coding	991.992	-0.054	0.0539479	0.3023	0.3607	stable
ENSG00000100092	SH3BP1	protein_coding	304.695	0.319	0.107031	0.002055	0.00362	stable
ENSG00000100097	LGALS1	protein_coding	15724.6	-0.459	0.0467517	3.54e-23	2.681e-22	stable
ENSG00000100099	HPS4	protein_coding	576.954	0.152	0.0636497	0.01669	0.02574	stable
ENSG00000100100	PIK3IP1	protein_coding	167.465	0.185	0.138168	0.1548	0.198	stable
ENSG00000100104	SRRD	protein_coding	373.314	0.21	0.0668077	0.001429	0.002573	stable
ENSG00000100105	PATZ1	protein_coding	404.846	-1.66	0.0707899	1.497e-122	1.929e-120	down
ENSG00000100106	TRIOBP	protein_coding	2162.29	-0.358	0.0510695	1.56e-12	6.376e-12	stable
ENSG00000100109	TFIP11	protein_coding	817.51	-0.018	0.0562577	0.7351	0.7778	stable
ENSG00000100116	GCAT	protein_coding	265.153	0.376	0.0838168	4.501e-06	1.084e-05	stable
ENSG00000100124	ANKRD54	protein_coding	494.16	0.51	0.067117	1.09e-14	5.16e-14	stable
ENSG00000100129	EIF3L	protein_coding	3297.3	-0.086	0.0359634	0.01254	0.01968	stable
ENSG00000100138	SNU13	protein_coding	2324	-0.068	0.0367096	0.05942	0.08298	stable
ENSG00000100139	MICALL1	protein_coding	1105.26	0.037	0.0593098	0.5257	0.5848	stable
ENSG00000100142	POLR2F	protein_coding	1221.97	0.226	0.0610553	0.0001814	0.0003642	stable
ENSG00000100147	CCDC134	protein_coding	287.3	-0.122	0.0806884	0.1233	0.1613	stable
ENSG00000100150	DEPDC5	protein_coding	167.553	0.03	0.0974012	0.7514	0.7912	stable
ENSG00000100151	PICK1	protein_coding	392.668	-0.424	0.0836187	2.35e-07	6.414e-07	stable
ENSG00000100154	TTC28	protein_coding	248.21	-0.927	0.100064	3.138e-21	2.159e-20	down
ENSG00000100162	CENPM	protein_coding	376.82	-0.589	0.073639	4.575e-16	2.361e-15	down
ENSG00000100167	SEPTIN3	protein_coding	42.06	0.677	0.184858	7.173e-05	0.0001504	up
ENSG00000100196	KDELR3	protein_coding	685.622	-0.076	0.0493035	0.1186	0.1558	stable
ENSG00000100201	DDX17	protein_coding	2840.53	0.144	0.0490742	0.002979	0.005129	stable
ENSG00000100207	TCF20	protein_coding	1141.37	0.055	0.0519028	0.2969	0.355	stable
ENSG00000100209	HSCB	protein_coding	122.922	-0.094	0.111558	0.384	0.4447	stable
ENSG00000100211	CBY1	protein_coding	333.397	-0.027	0.0691863	0.6882	0.7348	stable
ENSG00000100216	TOMM22	protein_coding	737.364	-0.094	0.0510323	0.06303	0.08747	stable
ENSG00000100219	XBP1	protein_coding	1817.25	-0.562	0.0734292	7.006e-15	3.355e-14	stable
ENSG00000100220	RTCB	protein_coding	1479.76	0.003	0.0373149	0.8249	0.8552	stable
ENSG00000100221	JOSD1	protein_coding	2002.64	0.239	0.043961	4.804e-08	1.4e-07	stable
ENSG00000100225	FBXO7	protein_coding	1584.8	-0.257	0.0406811	2.212e-10	7.74e-10	stable
ENSG00000100226	GTPBP1	protein_coding	1140.83	0.262	0.0425962	5.874e-10	1.992e-09	stable
ENSG00000100227	POLDIP3	protein_coding	1970.89	0.101	0.0472993	0.0334	0.04876	stable
ENSG00000100228	RAB36	protein_coding	125.288	-0.46	0.106492	8.052e-06	1.89e-05	stable
ENSG00000100234	TIMP3	protein_coding	11709.5	-1.177	0.0606243	7.383e-85	4.196e-83	down
ENSG00000100239	PPP6R2	protein_coding	958.747	-0.046	0.0492234	0.3418	0.4018	stable
ENSG00000100241	SBF1	protein_coding	3895.02	0.073	0.0641975	0.2122	0.2626	stable
ENSG00000100242	SUN2	protein_coding	3912.49	0.2	0.0499848	5.569e-05	0.0001183	stable
ENSG00000100243	CYB5R3	protein_coding	6705.1	-0.002	0.0462372	0.9612	0.9704	stable
ENSG00000100246	DNAL4	protein_coding	212.513	0.045	0.0850275	0.5615	0.6177	stable
ENSG00000100258	LMF2	protein_coding	2558.34	-0.292	0.0515999	1.074e-08	3.31e-08	stable
ENSG00000100263	RHBDD3	protein_coding	301.816	-0.174	0.0838459	0.03365	0.0491	stable
ENSG00000100266	PACSIN2	protein_coding	2166.26	0.257	0.0710434	0.0002346	0.0004648	stable
ENSG00000100271	TTLL1	protein_coding	59.633	-0.119	0.147346	0.3911	0.452	stable
ENSG00000100280	AP1B1	protein_coding	2537.09	0.419	0.0424141	3.212e-23	2.439e-22	stable
ENSG00000100281	HMGXB4	protein_coding	522.953	-0.03	0.0647457	0.641	0.6921	stable
ENSG00000100284	TOM1	protein_coding	1100.09	0.41	0.0661855	4.125e-10	1.413e-09	stable
ENSG00000100288	CHKB	protein_coding	348.314	0.184	0.0754089	0.013	0.02037	stable
ENSG00000100290	BIK	protein_coding	24.156	0.683	0.24213	0.001278	0.002315	up
ENSG00000100292	HMOX1	protein_coding	708.398	0.481	0.0917618	7.929e-08	2.264e-07	stable
ENSG00000100294	MCAT	protein_coding	419.941	-0.141	0.071944	0.04768	0.06777	stable
ENSG00000100296	THOC5	protein_coding	500.861	-0.281	0.0565294	5.379e-07	1.413e-06	stable
ENSG00000100297	MCM5	protein_coding	1932.91	-0.728	0.0597221	9.289e-35	1.211e-33	down
ENSG00000100299	ARSA	protein_coding	435.98	1.183	0.0752161	1.137e-56	3.237e-55	up
ENSG00000100300	TSPO	protein_coding	2972.07	-0.848	0.056489	1.137e-51	2.785e-50	down
ENSG00000100302	RASD2	protein_coding	311.562	0.973	0.113658	1.31e-18	7.903e-18	up
ENSG00000100304	TTLL12	protein_coding	1769.63	-0.034	0.0494972	0.4497	0.511	stable
ENSG00000100307	CBX7	protein_coding	482.367	0.255	0.0579371	8.663e-06	2.024e-05	stable
ENSG00000100311	PDGFB	protein_coding	31.966	-1.819	0.24639	1.427e-14	6.683e-14	down
ENSG00000100316	RPL3	protein_coding	18881.7	-1.184	0.0418005	1.775e-177	6.471e-175	down
ENSG00000100319	ZMAT5	protein_coding	292.559	0.216	0.0891585	0.01355	0.02118	stable
ENSG00000100320	RBFOX2	protein_coding	2748.77	-0.181	0.0490029	0.0002021	0.0004037	stable
ENSG00000100321	SYNGR1	protein_coding	85.462	-0.434	0.132547	0.0005638	0.001069	stable
ENSG00000100324	TAB1	protein_coding	647.802	-0.158	0.0581183	0.006499	0.01063	stable
ENSG00000100325	ASCC2	protein_coding	869.199	0.043	0.0504925	0.39	0.4508	stable
ENSG00000100330	MTMR3	protein_coding	861.472	0.39	0.0611097	1.167e-10	4.175e-10	stable
ENSG00000100335	MIEF1	protein_coding	1121.16	-0.067	0.0582671	0.231	0.2837	stable
ENSG00000100342	APOL1	protein_coding	710.749	-0.329	0.0800554	2.74e-05	6.043e-05	stable
ENSG00000100344	PNPLA3	protein_coding	116.245	0.784	0.119141	1.317e-11	5.035e-11	up
ENSG00000100345	MYH9	protein_coding	41578.7	-0.121	0.039617	0.001811	0.003211	stable
ENSG00000100347	SAMM50	protein_coding	968.841	-0.456	0.0572379	7.02e-16	3.569e-15	stable
ENSG00000100348	TXN2	protein_coding	1316.48	-0.09	0.0607591	0.1345	0.1744	stable
ENSG00000100350	FOXRED2	protein_coding	810.279	0.237	0.086819	0.005067	0.008434	stable
ENSG00000100353	EIF3D	protein_coding	3276.1	-0.501	0.0369159	2.971e-42	5.231e-41	stable
ENSG00000100354	TNRC6B	protein_coding	466.706	0.069	0.0899855	0.3977	0.4585	stable
ENSG00000100359	SGSM3	protein_coding	1444.68	0.8	0.0575398	1.333e-44	2.601e-43	up
ENSG00000100360	IFT27	protein_coding	175.107	0.522	0.0907855	3.902e-09	1.244e-08	stable
ENSG00000100364	KIAA0930	protein_coding	2187.57	0.579	0.0535347	1.05e-27	9.953e-27	stable
ENSG00000100372	SLC25A17	protein_coding	444.253	0.062	0.0621672	0.3132	0.3723	stable
ENSG00000100376	FAM118A	protein_coding	252.684	-0.144	0.0845395	0.08139	0.1105	stable
ENSG00000100379	KCTD17	protein_coding	357.821	0.115	0.0691184	0.09174	0.1233	stable
ENSG00000100380	ST13	protein_coding	3197.15	-0.27	0.0300551	2.576e-19	1.61e-18	stable
ENSG00000100387	RBX1	protein_coding	1647.32	-0.037	0.0588504	0.5264	0.5854	stable
ENSG00000100393	EP300	protein_coding	1748.15	0.028	0.0600724	0.6498	0.6999	stable
ENSG00000100395	L3MBTL2	protein_coding	482.343	-0.038	0.0602478	0.5275	0.5863	stable
ENSG00000100401	RANGAP1	protein_coding	5314.42	-0.223	0.0395544	1.237e-08	3.791e-08	stable
ENSG00000100403	ZC3H7B	protein_coding	2602.96	-0.343	0.0344135	1.363e-23	1.056e-22	stable
ENSG00000100410	PHF5A	protein_coding	439.981	-0.168	0.0685178	0.01276	0.02001	stable
ENSG00000100412	ACO2	protein_coding	2428.17	0.049	0.0528289	0.3483	0.4083	stable
ENSG00000100413	POLR3H	protein_coding	1208.94	-0.214	0.0535175	5.605e-05	0.000119	stable
ENSG00000100416	TRMU	protein_coding	837.909	-0.138	0.0545005	0.01096	0.01733	stable
ENSG00000100417	PMM1	protein_coding	1102.31	0.499	0.05217	5.13e-22	3.678e-21	stable
ENSG00000100418	DESI1	protein_coding	859.543	0.061	0.0553769	0.2836	0.341	stable
ENSG00000100422	CERK	protein_coding	1110.61	0.139	0.0623869	0.02402	0.03602	stable
ENSG00000100425	BRD1	protein_coding	549.21	-0.42	0.0646078	4.825e-11	1.773e-10	stable
ENSG00000100426	ZBED4	protein_coding	746.367	0.134	0.0625629	0.03238	0.04744	stable
ENSG00000100429	HDAC10	protein_coding	633.931	-0.082	0.0527872	0.1207	0.1583	stable
ENSG00000100439	ABHD4	protein_coding	2697.62	0.923	0.0443532	6.014e-97	4.517e-95	up
ENSG00000100441	KHNYN	protein_coding	2063.3	0.474	0.0603767	1.29e-15	6.46e-15	stable
ENSG00000100442	FKBP3	protein_coding	1706.29	-0.099	0.0436379	0.02174	0.03289	stable
ENSG00000100445	SDR39U1	protein_coding	796.373	0.033	0.0604302	0.574	0.6296	stable
ENSG00000100461	RBM23	protein_coding	1293.76	0.175	0.0487896	0.0002952	0.0005783	stable
ENSG00000100462	PRMT5	protein_coding	2864.97	-0.173	0.0428378	5.128e-05	0.0001094	stable
ENSG00000100473	COCH	protein_coding	22.37	-1.072	0.296055	3.712e-05	8.059e-05	down
ENSG00000100478	AP4S1	protein_coding	120.175	-1.27	0.125304	4.539e-25	3.792e-24	down
ENSG00000100479	POLE2	protein_coding	277.991	-0.847	0.0918847	7.055e-21	4.771e-20	down
ENSG00000100483	VCPKMT	protein_coding	155.425	0.165	0.105682	0.1063	0.1409	stable
ENSG00000100485	SOS2	protein_coding	1153.11	0.344	0.0664963	1.531e-07	4.252e-07	stable
ENSG00000100490	CDKL1	protein_coding	80.855	-0.582	0.1468	2.64e-05	5.834e-05	stable
ENSG00000100503	NIN	protein_coding	1981.42	0.361	0.0441986	2.183e-16	1.147e-15	stable
ENSG00000100504	PYGL	protein_coding	2070.38	-0.316	0.0593973	7.178e-08	2.058e-07	stable
ENSG00000100519	PSMC6	protein_coding	1720.05	-0.672	0.0411214	4.017e-60	1.243e-58	down
ENSG00000100522	GNPNAT1	protein_coding	1248.19	-0.254	0.0596173	1.414e-05	3.231e-05	stable
ENSG00000100523	DDHD1	protein_coding	670.503	0.608	0.0541324	9.963e-30	1.031e-28	up
ENSG00000100526	CDKN3	protein_coding	1107.07	-0.959	0.0580092	3.308e-62	1.103e-60	down
ENSG00000100528	CNIH1	protein_coding	2604.44	0.139	0.0430749	0.001167	0.002127	stable
ENSG00000100532	CGRRF1	protein_coding	386.163	0.235	0.0685788	0.0005343	0.001015	stable
ENSG00000100554	ATP6V1D	protein_coding	2318.68	0.489	0.0480686	1.461e-24	1.188e-23	stable
ENSG00000100558	PLEK2	protein_coding	457.683	-0.663	0.0670768	1.43e-23	1.106e-22	down
ENSG00000100564	PIGH	protein_coding	346.615	1.151	0.0711131	9.883e-60	3.021e-58	up
ENSG00000100567	PSMA3	protein_coding	2179.1	0.029	0.0455056	0.5125	0.5726	stable
ENSG00000100568	VTI1B	protein_coding	2353.87	0.293	0.0432142	9.396e-12	3.639e-11	stable
ENSG00000100575	TIMM9	protein_coding	468.704	-1.001	0.0725236	3.925e-44	7.492e-43	down
ENSG00000100577	GSTZ1	protein_coding	909.614	0.173	0.0653858	0.007347	0.01193	stable
ENSG00000100578	KIAA0586	protein_coding	477.862	-0.561	0.0595716	1.933e-21	1.351e-20	stable
ENSG00000100580	TMED8	protein_coding	663.974	0.265	0.0620262	1.526e-05	3.473e-05	stable
ENSG00000100591	AHSA1	protein_coding	2508.82	-0.141	0.0322375	1.295e-05	2.972e-05	stable
ENSG00000100592	DAAM1	protein_coding	1021.67	0.488	0.0898219	2.41e-08	7.232e-08	stable
ENSG00000100596	SPTLC2	protein_coding	1063.42	-0.351	0.0489861	5.314e-13	2.231e-12	stable
ENSG00000100599	RIN3	protein_coding	766.93	-0.218	0.0631306	0.0004375	0.0008403	stable
ENSG00000100600	LGMN	protein_coding	2640.69	1.23	0.0496221	8.295e-137	1.459e-134	up
ENSG00000100601	ALKBH1	protein_coding	233.591	0.134	0.0868163	0.1154	0.152	stable
ENSG00000100603	SNW1	protein_coding	1947.83	-0.052	0.0344347	0.121	0.1587	stable
ENSG00000100605	ITPK1	protein_coding	2753.51	-0.482	0.0469014	4.052e-25	3.389e-24	stable
ENSG00000100612	DHRS7	protein_coding	881.677	0.786	0.04859	1.849e-59	5.628e-58	up
ENSG00000100614	PPM1A	protein_coding	1878.58	0.392	0.0383896	1.501e-24	1.22e-23	stable
ENSG00000100625	SIX4	protein_coding	354.391	-0.237	0.0845967	0.004227	0.007124	stable
ENSG00000100628	ASB2	protein_coding	306.044	4.097	0.145398	4.621e-176	1.606e-173	up
ENSG00000100629	CEP128	protein_coding	160.585	-0.171	0.114518	0.1161	0.1528	stable
ENSG00000100632	ERH	protein_coding	3624.56	-0.477	0.0456026	9.348e-26	8.109e-25	stable
ENSG00000100644	HIF1A	protein_coding	6432.26	-0.838	0.0550309	3.191e-53	8.097e-52	down
ENSG00000100647	SUSD6	protein_coding	493.692	0.725	0.0720948	1.72e-24	1.394e-23	up
ENSG00000100650	SRSF5	protein_coding	3087.88	0.004	0.0363206	0.9222	0.9384	stable
ENSG00000100664	EIF5	protein_coding	3847.86	-0.74	0.0554538	1.494e-41	2.555e-40	down
ENSG00000100697	DICER1	protein_coding	1278.29	-0.03	0.0541455	0.5734	0.6291	stable
ENSG00000100711	ZFYVE21	protein_coding	763.276	0.213	0.0565928	0.0001242	0.0002546	stable
ENSG00000100714	MTHFD1	protein_coding	2868.86	-0.952	0.0420506	4.94e-114	5.43e-112	down
ENSG00000100722	ZC3H14	protein_coding	1755.08	-0.225	0.0361468	4.208e-10	1.44e-09	stable
ENSG00000100726	TELO2	protein_coding	976.944	-0.61	0.0666453	1.899e-20	1.251e-19	down
ENSG00000100731	PCNX1	protein_coding	1157.08	0.432	0.0517191	3.512e-17	1.942e-16	stable
ENSG00000100744	GSKIP	protein_coding	824.082	0.534	0.0534024	6.662e-24	5.241e-23	stable
ENSG00000100749	VRK1	protein_coding	630.004	-0.491	0.0597767	1.768e-16	9.344e-16	stable
ENSG00000100764	PSMC1	protein_coding	3491.36	-0.171	0.0407495	2.85e-05	6.272e-05	stable
ENSG00000100767	PAPLN	protein_coding	79.651	-0.836	0.166502	1e-07	2.833e-07	down
ENSG00000100784	RPS6KA5	protein_coding	159.491	0.542	0.108819	2.76e-07	7.48e-07	stable
ENSG00000100796	PPP4R3A	protein_coding	1912.73	-0.236	0.0464019	4.95e-07	1.305e-06	stable
ENSG00000100802	C14orf93	protein_coding	111.123	-0.207	0.115572	0.0619	0.08605	stable
ENSG00000100804	PSMB5	protein_coding	3177.54	-0.013	0.0435511	0.7325	0.7754	stable
ENSG00000100811	YY1	protein_coding	2655.03	0.024	0.0418497	0.5488	0.6058	stable
ENSG00000100813	ACIN1	protein_coding	3654.39	-0.306	0.04397	2.611e-12	1.053e-11	stable
ENSG00000100814	CCNB1IP1	protein_coding	583.255	-0.539	0.111647	4.929e-07	1.3e-06	stable
ENSG00000100815	TRIP11	protein_coding	995.571	0.041	0.0497519	0.404	0.4648	stable
ENSG00000100823	APEX1	protein_coding	3582.99	-0.645	0.0517728	3.797e-36	5.294e-35	down
ENSG00000100836	PABPN1	protein_coding	2915.44	-0.317	0.0359522	8.51e-19	5.167e-18	stable
ENSG00000100852	ARHGAP5	protein_coding	3461.18	0.224	0.0542516	3.09e-05	6.767e-05	stable
ENSG00000100865	CINP	protein_coding	695.606	0.06	0.051553	0.2411	0.2947	stable
ENSG00000100867	DHRS2	protein_coding	16.858	-1.801	0.335288	6.133e-09	1.931e-08	down
ENSG00000100883	SRP54	protein_coding	2017.59	0.16	0.0417847	0.0001052	0.0002173	stable
ENSG00000100888	CHD8	protein_coding	1940.75	0.007	0.0476035	0.881	0.9039	stable
ENSG00000100889	PCK2	protein_coding	738.691	-0.779	0.0872967	5.36e-20	3.452e-19	down
ENSG00000100890	PRORP	protein_coding	460.529	-0.355	0.0761962	1.806e-06	4.522e-06	stable
ENSG00000100897	DCAF11	protein_coding	1375.4	-0.19	0.0460275	3.362e-05	7.336e-05	stable
ENSG00000100902	PSMA6	protein_coding	5494.52	0.043	0.0542753	0.4283	0.4894	stable
ENSG00000100906	NFKBIA	protein_coding	2041.77	0.376	0.0503602	5.358e-14	2.404e-13	stable
ENSG00000100908	EMC9	protein_coding	392.527	-0.493	0.0879392	1.423e-08	4.345e-08	stable
ENSG00000100911	PSME2	protein_coding	2157.08	-0.256	0.0492287	3.055e-07	8.239e-07	stable
ENSG00000100916	BRMS1L	protein_coding	351.924	-0.383	0.0750219	2.016e-07	5.532e-07	stable
ENSG00000100918	REC8	protein_coding	29.614	-0.589	0.239579	0.004362	0.007332	down
ENSG00000100926	TM9SF1	protein_coding	1987.43	-0.286	0.0408243	1.611e-12	6.577e-12	stable
ENSG00000100934	SEC23A	protein_coding	2908.37	-0.265	0.040988	8.603e-11	3.11e-10	stable
ENSG00000100938	GMPR2	protein_coding	1356.18	-0.275	0.0452226	8.781e-10	2.932e-09	stable
ENSG00000100941	PNN	protein_coding	1847.04	-0.377	0.0519011	2.546e-13	1.089e-12	stable
ENSG00000100949	RABGGTA	protein_coding	570.062	-0.322	0.0643064	3.946e-07	1.052e-06	stable
ENSG00000100979	PLTP	protein_coding	124.476	-0.323	0.108684	0.002067	0.003639	stable
ENSG00000100982	PCIF1	protein_coding	1379.88	-0.412	0.0485849	1.579e-17	8.921e-17	stable
ENSG00000100983	GSS	protein_coding	2929.27	-0.057	0.0412434	0.1505	0.1929	stable
ENSG00000100991	TRPC4AP	protein_coding	3724.66	0.029	0.0358186	0.4174	0.4783	stable
ENSG00000100994	PYGB	protein_coding	8062.2	0.105	0.0305029	0.0006717	0.001261	stable
ENSG00000100997	ABHD12	protein_coding	2279.53	-0.011	0.0390073	0.7411	0.7834	stable
ENSG00000101000	PROCR	protein_coding	637.214	0.42	0.0619884	6.965e-12	2.721e-11	stable
ENSG00000101003	GINS1	protein_coding	555.906	-0.401	0.078228	1.689e-07	4.672e-07	stable
ENSG00000101004	NINL	protein_coding	306.576	-0.435	0.0735788	1.946e-09	6.335e-09	stable
ENSG00000101017	CD40	protein_coding	821.612	0.103	0.0509237	0.04475	0.06397	stable
ENSG00000101019	UQCC1	protein_coding	1282.63	0.09	0.0394745	0.02217	0.0335	stable
ENSG00000101040	ZMYND8	protein_coding	2343.57	0.128	0.0566108	0.02131	0.03229	stable
ENSG00000101052	IFT52	protein_coding	768.261	-0.265	0.0626906	1.551e-05	3.529e-05	stable
ENSG00000101057	MYBL2	protein_coding	1399.73	-0.708	0.065168	4.842e-28	4.663e-27	down
ENSG00000101079	NDRG3	protein_coding	1493.66	0.726	0.0543274	2.208e-41	3.751e-40	up
ENSG00000101084	RAB5IF	protein_coding	4285.85	0.559	0.0325178	1.401e-66	5.235e-65	stable
ENSG00000101096	NFATC2	protein_coding	293.982	0.588	0.106536	1.229e-08	3.769e-08	up
ENSG00000101104	PABPC1L	protein_coding	593.519	0.286	0.19424	0.09297	0.1248	stable
ENSG00000101109	STK4	protein_coding	1611.25	0.42	0.0466383	1.76e-19	1.109e-18	stable
ENSG00000101126	ADNP	protein_coding	1570.31	-0.174	0.0401093	1.112e-05	2.571e-05	stable
ENSG00000101132	PFDN4	protein_coding	840.96	-0.249	0.052698	1.533e-06	3.869e-06	stable
ENSG00000101138	CSTF1	protein_coding	928.947	-0.232	0.0470158	1.346e-06	3.42e-06	stable
ENSG00000101146	RAE1	protein_coding	835.715	-0.323	0.0490265	4.326e-11	1.596e-10	stable
ENSG00000101150	TPD52L2	protein_coding	5870.63	-0.416	0.0411114	2.678e-24	2.15e-23	stable
ENSG00000101152	DNAJC5	protein_coding	5451.17	0.161	0.0328756	8.944e-07	2.303e-06	stable
ENSG00000101158	NELFCD	protein_coding	2873.42	-0.186	0.0405018	3.672e-06	8.912e-06	stable
ENSG00000101160	CTSZ	protein_coding	14635.8	-0.049	0.0493728	0.3299	0.3897	stable
ENSG00000101161	PRPF6	protein_coding	2855.01	-0.048	0.0447048	0.2638	0.3195	stable
ENSG00000101166	PRELID3B	protein_coding	2831.18	-0.026	0.0359788	0.4415	0.5029	stable
ENSG00000101181	MTG2	protein_coding	1151.02	-0.034	0.0545373	0.5276	0.5864	stable
ENSG00000101182	PSMA7	protein_coding	8656.8	-0.199	0.0478556	2.362e-05	5.248e-05	stable
ENSG00000101187	SLCO4A1	protein_coding	778.232	-0.764	0.107193	1.744e-13	7.557e-13	down
ENSG00000101188	NTSR1	protein_coding	16.491	0.935	0.320761	0.0005339	0.001014	up
ENSG00000101189	MRGBP	protein_coding	1944.56	-0.021	0.0406701	0.5902	0.6448	stable
ENSG00000101190	TCFL5	protein_coding	1609.29	0.194	0.0659343	0.00268	0.004642	stable
ENSG00000101191	DIDO1	protein_coding	1584.16	-0.314	0.0446569	2.175e-12	8.816e-12	stable
ENSG00000101193	GID8	protein_coding	1726.72	0.025	0.0392193	0.5677	0.6236	stable
ENSG00000101194	SLC17A9	protein_coding	1909.48	-1.047	0.0828379	1.135e-37	1.675e-36	down
ENSG00000101199	ARFGAP1	protein_coding	4724.05	0.23	0.0582493	6.194e-05	0.0001307	stable
ENSG00000101210	EEF1A2	protein_coding	1324.45	0.678	0.0714058	7.349e-22	5.243e-21	up
ENSG00000101213	PTK6	protein_coding	395.07	-1.228	0.0698273	3.557e-70	1.461e-68	down
ENSG00000101216	GMEB2	protein_coding	932.267	-0.181	0.0550394	0.000909	0.001681	stable
ENSG00000101220	C20orf27	protein_coding	1440.6	-0.755	0.0681931	3.952e-29	4.004e-28	down
ENSG00000101224	CDC25B	protein_coding	2701.89	-0.883	0.0441696	1.162e-89	7.298e-88	down
ENSG00000101230	ISM1	protein_coding	85.793	0.721	0.134965	2.22e-08	6.683e-08	up
ENSG00000101236	RNF24	protein_coding	1569.91	0.777	0.0570294	5.692e-43	1.03e-41	up
ENSG00000101246	ARFRP1	protein_coding	1412.98	-0.586	0.054171	1.441e-27	1.355e-26	down
ENSG00000101247	NDUFAF5	protein_coding	155.365	-0.286	0.10557	0.005237	0.008694	stable
ENSG00000101255	TRIB3	protein_coding	1423.68	-0.878	0.201806	2.072e-06	5.156e-06	down
ENSG00000101265	RASSF2	protein_coding	39.073	0.677	0.190772	0.0001104	0.0002275	up
ENSG00000101266	CSNK2A1	protein_coding	2721.64	-0.177	0.0375944	2.216e-06	5.496e-06	stable
ENSG00000101290	CDS2	protein_coding	1381.79	0.009	0.0742678	0.9038	0.9227	stable
ENSG00000101294	HM13	protein_coding	7747.5	0.289	0.0571035	3.528e-07	9.44e-07	stable
ENSG00000101298	SNPH	protein_coding	828.275	1.371	0.0555116	1.062e-135	1.804e-133	up
ENSG00000101310	SEC23B	protein_coding	2296.08	-0.201	0.0773344	0.008007	0.01292	stable
ENSG00000101311	FERMT1	protein_coding	130.628	-2.508	0.192232	6.62e-41	1.106e-39	down
ENSG00000101335	MYL9	protein_coding	2883.68	-0.658	0.0928234	3.252e-13	1.381e-12	down
ENSG00000101337	TM9SF4	protein_coding	3418.9	0.051	0.0366587	0.1841	0.2314	stable
ENSG00000101343	CRNKL1	protein_coding	703.679	0	0.0526164	0.9973	0.9979	stable
ENSG00000101346	POFUT1	protein_coding	3392.64	-0.011	0.0315503	0.7238	0.7671	stable
ENSG00000101347	SAMHD1	protein_coding	1631.22	0.328	0.0645409	2.599e-07	7.065e-07	stable
ENSG00000101350	KIF3B	protein_coding	2288.61	0.286	0.0576718	5.317e-07	1.397e-06	stable
ENSG00000101353	MROH8	protein_coding	14.38	-0.865	0.339948	0.001785	0.003167	down
ENSG00000101361	NOP56	protein_coding	2274.08	-0.771	0.0550892	2.786e-45	5.523e-44	down
ENSG00000101363	MANBAL	protein_coding	1782.96	-0.282	0.0456159	4.944e-10	1.683e-09	stable
ENSG00000101365	IDH3B	protein_coding	1508.01	-0.387	0.0429111	8.049e-20	5.157e-19	stable
ENSG00000101367	MAPRE1	protein_coding	6239.89	-0.088	0.0284202	0.001946	0.003438	stable
ENSG00000101384	JAG1	protein_coding	2434.79	0.219	0.0394905	2.621e-08	7.827e-08	stable
ENSG00000101391	CDK5RAP1	protein_coding	696.344	-0.111	0.0520845	0.03215	0.04714	stable
ENSG00000101400	SNTA1	protein_coding	1769.99	0.103	0.0569654	0.06791	0.09361	stable
ENSG00000101407	TTI1	protein_coding	933.595	0.339	0.0489227	3.372e-12	1.348e-11	stable
ENSG00000101412	E2F1	protein_coding	3446.12	0.304	0.0527017	7.283e-09	2.278e-08	stable
ENSG00000101413	RPRD1B	protein_coding	1116.63	0.028	0.0522607	0.6051	0.6584	stable
ENSG00000101417	PXMP4	protein_coding	295.21	0.4	0.0830609	8.665e-07	2.233e-06	stable
ENSG00000101421	CHMP4B	protein_coding	4802.83	-0.187	0.0454152	2.604e-05	5.758e-05	stable
ENSG00000101439	CST3	protein_coding	14399.4	0.146	0.0475011	0.0019	0.00336	stable
ENSG00000101441	CST4	protein_coding	4024.63	1.544	0.17297	1.662e-20	1.099e-19	up
ENSG00000101442	ACTR5	protein_coding	293.381	0.111	0.0682989	0.1004	0.1338	stable
ENSG00000101443	WFDC2	protein_coding	14.333	-1.026	0.329418	0.0002507	0.0004948	down
ENSG00000101444	AHCY	protein_coding	4336.12	-0.482	0.0420691	1.145e-30	1.233e-29	stable
ENSG00000101447	FAM83D	protein_coding	1023.32	-1.492	0.0601737	4.63e-137	8.238e-135	down
ENSG00000101452	DHX35	protein_coding	354.404	-0.495	0.067374	1.023e-13	4.509e-13	stable
ENSG00000101457	DNTTIP1	protein_coding	1267.28	-0.283	0.0551113	2.073e-07	5.681e-07	stable
ENSG00000101460	MAP1LC3A	protein_coding	167.429	-0.192	0.121587	0.101	0.1345	stable
ENSG00000101464	PIGU	protein_coding	593.215	-0.136	0.0773814	0.0774	0.1055	stable
ENSG00000101473	ACOT8	protein_coding	807.461	0.262	0.0530701	5.185e-07	1.365e-06	stable
ENSG00000101474	APMAP	protein_coding	4917.78	0.443	0.0538178	9.841e-17	5.312e-16	stable
ENSG00000101493	ZNF516	protein_coding	326.287	0.444	0.0677502	3.064e-11	1.142e-10	stable
ENSG00000101544	ADNP2	protein_coding	551.363	-0.107	0.0520883	0.0378	0.05462	stable
[truncated: 12,951 more rows]
