# Supplementary material for: High Throughput Transcriptome Data Analysis and Computational Verification Reveal Immunotherapy Biomarkers of Compound Kushen Injection for Treating Triple-Negative Breast Cancer
Source: Front Oncol. 2021 Sep 17;11:747300. doi: 10.3389/fonc.2021.747300 (PMC8484800; doi:10.3389/fonc.2021.747300)
Supplement: Supplementary file 5 [file Table_5.xlsx]

## Sheet: Sheet1
Supplementary table 5. The results of differential analysis between the CKI-treated and untreated groups generated by edgeR.
gene_id	gene_name	gene_biotype	logFC	logCPM	F	PValue	FDR	change
ENSG00000000003	TSPAN6	protein_coding	0.17	5.3222	16.3436	0.000747	0.001483	stable
ENSG00000000419	DPM1	protein_coding	-0.001	5.51919	0.000859076	0.9769	0.9812	stable
ENSG00000000457	SCYL3	protein_coding	0.103	3.36205	2.00832	0.1733	0.2158	stable
ENSG00000000460	C1orf112	protein_coding	-0.525	4.45112	86.3927	2.435e-08	1.41e-07	stable
ENSG00000000971	CFH	protein_coding	-0.225	3.14039	6.91089	0.01691	0.02594	stable
ENSG00000001036	FUCA2	protein_coding	0.006	6.49031	0.0230073	0.8811	0.9017	stable
ENSG00000001084	GCLC	protein_coding	1.154	5.62345	337.09	3.457e-13	1.292e-11	up
ENSG00000001167	NFYA	protein_coding	0.535	6.55188	225.871	1.026e-11	2.006e-10	stable
ENSG00000001460	STPG1	protein_coding	0.355	4.49446	44.3247	2.828e-06	9.442e-06	stable
ENSG00000001461	NIPAL3	protein_coding	0.376	6.63451	51.8351	9.873e-07	3.651e-06	stable
ENSG00000001497	LAS1L	protein_coding	-0.577	5.64216	189.724	4.448e-11	6.654e-10	stable
ENSG00000001561	ENPP4	protein_coding	0.749	5.02079	163.126	1.558e-10	1.862e-09	up
ENSG00000001617	SEMA3F	protein_coding	0.073	3.55468	0.336212	0.5705	0.6226	stable
ENSG00000001629	ANKIB1	protein_coding	0.278	6.44675	41.7939	4.151e-06	1.334e-05	stable
ENSG00000001630	CYP51A1	protein_coding	0.524	7.63994	37.1251	4.018e-05	0.0001033	stable
ENSG00000001631	KRIT1	protein_coding	0.044	4.55799	0.453229	0.5093	0.5632	stable
ENSG00000002016	RAD52	protein_coding	-0.459	2.04562	19.1187	0.0003575	0.0007562	stable
ENSG00000002079	MYH16	transcribed_unitary_pseudogene	-0.604	1.46559	12.9712	0.002007	0.003665	down
ENSG00000002330	BAD	protein_coding	-0.275	6.72164	21.3752	0.0002259	0.0004967	stable
ENSG00000002549	LAP3	protein_coding	-0.832	6.44509	391.514	9.01e-14	4.581e-12	down
ENSG00000002586	CD99	protein_coding	0.178	8.60873	21.944	0.000179	0.0004029	stable
ENSG00000002587	HS3ST1	protein_coding	-0.295	4.56388	7.2084	0.0177	0.02706	stable
ENSG00000002746	HECW1	protein_coding	0.893	1.25056	22.8029	0.0001465	0.000335	up
ENSG00000002822	MAD1L1	protein_coding	0.079	5.95536	2.17614	0.1572	0.1975	stable
ENSG00000002834	LASP1	protein_coding	0.126	9.75585	7.09952	0.01568	0.02421	stable
ENSG00000002919	SNX11	protein_coding	-0.011	4.81967	0.0369559	0.8497	0.8751	stable
ENSG00000003056	M6PR	protein_coding	0.151	6.65367	13.9258	0.0015	0.002811	stable
ENSG00000003137	CYP26B1	protein_coding	-0.594	3.49916	49.2503	1.399e-06	4.97e-06	down
ENSG00000003147	ICA1	protein_coding	-0.829	2.07643	60.8946	3.203e-07	1.348e-06	down
ENSG00000003249	DBNDD1	protein_coding	0.406	3.07655	21.1715	0.0002151	0.0004753	stable
ENSG00000003393	ALS2	protein_coding	0.582	5.44936	110.089	3.724e-09	2.788e-08	stable
ENSG00000003400	CASP10	protein_coding	-0.055	2.93059	0.440122	0.5154	0.5692	stable
ENSG00000003402	CFLAR	protein_coding	-0.11	6.44006	5.76324	0.02724	0.04018	stable
ENSG00000003436	TFPI	protein_coding	-0.261	6.23853	21.3403	0.0002065	0.0004587	stable
ENSG00000003509	NDUFAF7	protein_coding	-0.047	2.98394	0.22024	0.6444	0.6907	stable
ENSG00000003756	RBM5	protein_coding	0.044	6.0095	1.05769	0.3172	0.371	stable
ENSG00000003987	MTMR7	protein_coding	0.406	-0.600361	2.224	0.153	0.1927	stable
ENSG00000003989	SLC7A2	protein_coding	-0.116	3.75447	1.55985	0.2275	0.2758	stable
ENSG00000004059	ARF5	protein_coding	-0.112	7.15415	6.27412	0.02195	0.03299	stable
ENSG00000004139	SARM1	protein_coding	-0.123	0.811133	0.281824	0.6019	0.6518	stable
ENSG00000004142	POLDIP2	protein_coding	-0.38	7.16937	111.478	3.373e-09	2.566e-08	stable
ENSG00000004399	PLXND1	protein_coding	0.226	6.93373	15.9595	0.0008502	0.001671	stable
ENSG00000004455	AK2	protein_coding	-0.267	7.31953	49.6633	1.322e-06	4.727e-06	stable
ENSG00000004478	FKBP4	protein_coding	-0.487	6.78995	163.143	1.557e-10	1.862e-09	stable
ENSG00000004487	KDM1A	protein_coding	-0.332	6.68165	96.5803	1.035e-08	6.747e-08	stable
ENSG00000004534	RBM6	protein_coding	0.14	6.16213	9.50263	0.006349	0.01056	stable
ENSG00000004660	CAMKK1	protein_coding	-0.392	2.78314	13.4569	0.001728	0.003197	stable
ENSG00000004700	RECQL	protein_coding	0.212	5.40641	16.5556	0.0007045	0.001405	stable
ENSG00000004766	VPS50	protein_coding	0.059	4.37819	1.03656	0.3219	0.3759	stable
ENSG00000004777	ARHGAP33	protein_coding	-0.632	3.38992	42.776	3.57e-06	1.162e-05	down
ENSG00000004779	NDUFAB1	protein_coding	0.26	5.34952	33.614	1.627e-05	4.563e-05	stable
ENSG00000004799	PDK4	protein_coding	2.359	2.76658	308.248	7.181e-13	2.28e-11	up
ENSG00000004864	SLC25A13	protein_coding	-0.546	4.91457	98.4932	8.894e-09	5.893e-08	stable
ENSG00000004866	ST7	protein_coding	0.063	4.73564	1.41164	0.25	0.2997	stable
ENSG00000004897	CDC27	protein_coding	-0.247	7.10859	41.5109	4.338e-06	1.389e-05	stable
ENSG00000004948	CALCR	protein_coding	0.057	2.88211	0.271005	0.6089	0.6582	stable
ENSG00000004961	HCCS	protein_coding	-0.116	5.70589	7.60742	0.01284	0.02015	stable
ENSG00000004975	DVL2	protein_coding	0.085	7.07417	3.81172	0.06643	0.0906	stable
ENSG00000005001	PRSS22	protein_coding	-0.711	2.67935	30.9298	2.676e-05	7.151e-05	down
ENSG00000005007	UPF1	protein_coding	-0.341	7.5215	68.5647	1.363e-07	6.332e-07	stable
ENSG00000005020	SKAP2	protein_coding	-0.013	5.74195	0.102936	0.752	0.7885	stable
ENSG00000005022	SLC25A5	protein_coding	-0.201	8.70317	34.1358	1.482e-05	4.196e-05	stable
ENSG00000005059	MCUB	protein_coding	-0.427	5.3507	94.5766	1.217e-08	7.767e-08	stable
ENSG00000005075	POLR2J	protein_coding	0.326	6.4279	57.2433	4.959e-07	1.981e-06	stable
ENSG00000005100	DHX33	protein_coding	-0.449	5.25172	60.4191	3.387e-07	1.418e-06	stable
ENSG00000005156	LIG3	protein_coding	-0.491	4.85669	93.0951	1.375e-08	8.61e-08	stable
ENSG00000005175	RPAP3	protein_coding	0.073	4.89896	2.01635	0.1725	0.2149	stable
ENSG00000005189	REXO5	protein_coding	-1.412	1.17908	38.6726	7.516e-06	2.281e-05	down
ENSG00000005194	CIAPIN1	protein_coding	-0.273	5.32541	32.8647	1.865e-05	5.164e-05	stable
ENSG00000005206	SPPL2B	protein_coding	0.099	5.61593	3.94292	0.06232	0.08546	stable
ENSG00000005238	FAM214B	protein_coding	0.677	5.65064	185.45	5.379e-11	7.769e-10	up
ENSG00000005243	COPZ2	protein_coding	-0.334	2.04942	8.36601	0.009615	0.01543	stable
ENSG00000005249	PRKAR2B	protein_coding	-0.111	2.38074	1.14933	0.2977	0.3504	stable
ENSG00000005302	MSL3	protein_coding	-0.029	4.60291	0.351317	0.5607	0.613	stable
ENSG00000005339	CREBBP	protein_coding	-0.342	6.22992	33.9965	1.573e-05	4.418e-05	stable
ENSG00000005379	TSPOAP1	protein_coding	-1.453	3.36587	199.151	2.964e-11	4.764e-10	down
ENSG00000005436	GCFC2	protein_coding	-0.197	3.97601	6.99893	0.01633	0.02511	stable
ENSG00000005448	WDR54	protein_coding	-0.057	5.26791	1.72131	0.2058	0.252	stable
ENSG00000005469	CROT	protein_coding	-0.129	2.8455	2.0898	0.1653	0.2067	stable
ENSG00000005483	KMT2E	protein_coding	-0.111	5.68642	3.97877	0.06125	0.08413	stable
ENSG00000005486	RHBDD2	protein_coding	0.358	6.2397	66.6014	1.683e-07	7.606e-07	stable
ENSG00000005700	IBTK	protein_coding	-0.245	6.09569	26.1704	6.962e-05	0.0001705	stable
ENSG00000005801	ZNF195	protein_coding	-0.803	3.74671	73.4344	8.234e-08	4.052e-07	down
ENSG00000005810	MYCBP2	protein_coding	0.216	5.38732	11.876	0.002839	0.005042	stable
ENSG00000005812	FBXL3	protein_coding	0.019	5.58549	0.153279	0.7	0.7417	stable
ENSG00000005882	PDK2	protein_coding	0.173	5.54344	6.91397	0.01728	0.02647	stable
ENSG00000005884	ITGA3	protein_coding	0.104	11.2268	1.78399	0.2043	0.2505	stable
ENSG00000005889	ZFX	protein_coding	-0.277	5.12173	28.1392	4.63e-05	0.0001178	stable
ENSG00000005893	LAMP2	protein_coding	0.281	8.75035	70.4447	1.118e-07	5.31e-07	stable
ENSG00000006007	GDE1	protein_coding	1.412	6.74403	1546.7	4.406e-19	1.022e-15	up
ENSG00000006015	REX1BD	protein_coding	-0.012	5.1173	0.041349	0.8411	0.8674	stable
ENSG00000006016	CRLF1	protein_coding	-0.032	0.280697	0.0200274	0.889	0.9085	stable
ENSG00000006025	OSBPL7	protein_coding	0.355	3.36041	13.5765	0.001666	0.003095	stable
ENSG00000006062	MAP3K14	protein_coding	0.809	5.59162	211.33	1.799e-11	3.15e-10	up
ENSG00000006118	TMEM132A	protein_coding	1.032	7.66989	159.454	7.735e-09	5.214e-08	up
ENSG00000006125	AP2B1	protein_coding	-0.52	8.38343	194.728	3.577e-11	5.53e-10	stable
ENSG00000006194	ZNF263	protein_coding	-0.143	4.707	7.44441	0.01368	0.02138	stable
ENSG00000006210	CX3CL1	protein_coding	-0.839	3.9616	70.4901	1.858e-07	8.318e-07	down
ENSG00000006282	SPATA20	protein_coding	-0.276	6.36365	39.7844	5.7e-06	1.782e-05	stable
ENSG00000006327	TNFRSF12A	protein_coding	-0.201	7.74079	16.9253	0.0006367	0.001281	stable
ENSG00000006432	MAP3K9	protein_coding	0.198	4.99507	9.62725	0.006074	0.01013	stable
ENSG00000006451	RALA	protein_coding	0.29	6.32889	57.5158	4.796e-07	1.923e-06	stable
ENSG00000006453	BAIAP2L1	protein_coding	-0.143	5.82681	11.0294	0.00375	0.006512	stable
ENSG00000006459	KDM7A	protein_coding	1.39	4.2106	122.228	3.122e-08	1.748e-07	up
ENSG00000006468	ETV1	protein_coding	0.352	6.06901	57.7716	4.649e-07	1.871e-06	stable
ENSG00000006530	AGK	protein_coding	-0.59	4.88402	141.044	5.123e-10	5.035e-09	down
ENSG00000006534	ALDH3B1	protein_coding	-0.83	5.51713	59.1616	5.252e-06	1.656e-05	down
ENSG00000006555	TTC22	protein_coding	-1.128	-0.111632	20.2172	0.0002714	0.0005872	down
ENSG00000006576	PHTF2	protein_coding	0.316	5.47553	42.9032	3.501e-06	1.144e-05	stable
ENSG00000006606	CCL26	protein_coding	1.118	0.695822	30.7074	2.793e-05	7.424e-05	up
ENSG00000006607	FARP2	protein_coding	0.011	4.57388	0.0340668	0.8556	0.8798	stable
ENSG00000006625	GGCT	protein_coding	-0.276	5.23468	37.4523	8.354e-06	2.509e-05	stable
ENSG00000006634	DBF4	protein_coding	-0.781	4.64129	144.014	4.324e-10	4.353e-09	down
ENSG00000006638	TBXA2R	protein_coding	0.642	2.19545	34.3671	1.422e-05	4.043e-05	up
ENSG00000006652	IFRD1	protein_coding	0.432	6.37133	67.5017	1.527e-07	6.995e-07	stable
ENSG00000006695	COX10	protein_coding	-0.566	3.97198	87.3958	2.23e-08	1.308e-07	stable
ENSG00000006704	GTF2IRD1	protein_coding	0.006	5.6057	0.0206549	0.8873	0.9068	stable
ENSG00000006712	PAF1	protein_coding	-0.092	6.63572	5.27446	0.0337	0.04874	stable
ENSG00000006715	VPS41	protein_coding	-0.011	5.38822	0.0435404	0.837	0.864	stable
ENSG00000006744	ELAC2	protein_coding	-0.198	6.77262	27.5512	5.22e-05	0.0001313	stable
ENSG00000006756	ARSD	protein_coding	-0.294	3.67144	7.58058	0.01361	0.02127	stable
ENSG00000006757	PNPLA4	protein_coding	-0.258	4.06253	17.3836	0.0005626	0.001143	stable
ENSG00000006831	ADIPOR2	protein_coding	0.187	6.67252	21.1455	0.0002164	0.0004781	stable
ENSG00000006837	CDKL3	protein_coding	0.328	0.802005	3.36519	0.08297	0.1107	stable
ENSG00000007047	MARK4	protein_coding	0.775	5.88685	188.285	4.74e-11	6.994e-10	up
ENSG00000007080	CCDC124	protein_coding	0.145	7.55953	7.47846	0.0135	0.02112	stable
ENSG00000007168	PAFAH1B1	protein_coding	-0.074	7.10281	3.64689	0.07204	0.09762	stable
ENSG00000007202	KIAA0100	protein_coding	0.422	8.266	120.362	1.836e-09	1.517e-08	stable
ENSG00000007237	GAS7	protein_coding	-0.65	-0.375771	6.29566	0.02176	0.03272	down
ENSG00000007255	TRAPPC6A	protein_coding	0.247	2.76814	6.89005	0.01706	0.02614	stable
ENSG00000007341	ST7L	protein_coding	0.095	4.20777	1.58725	0.2236	0.2716	stable
ENSG00000007376	RPUSD1	protein_coding	-0.105	5.82098	1.97761	0.1794	0.2225	stable
ENSG00000007384	RHBDF1	protein_coding	0.959	5.99759	449.063	2.713e-14	1.741e-12	up
ENSG00000007392	LUC7L	protein_coding	-0.126	5.13654	8.91506	0.007847	0.01281	stable
ENSG00000007402	CACNA2D2	protein_coding	1.196	-0.41958	19.6246	0.0003146	0.0006716	up
ENSG00000007516	BAIAP3	protein_coding	1.499	3.76114	207.727	4.078e-11	6.183e-10	up
ENSG00000007520	TSR3	protein_coding	-0.301	6.1109	41.561	4.304e-06	1.379e-05	stable
ENSG00000007541	PIGQ	protein_coding	0.801	5.50248	113.326	1.21e-08	7.73e-08	up
ENSG00000007545	CRAMP1	protein_coding	0.218	4.78481	10.9675	0.003829	0.006632	stable
ENSG00000007866	TEAD3	protein_coding	0.261	6.62318	33.3668	1.702e-05	4.757e-05	stable
ENSG00000007923	DNAJC11	protein_coding	-0.231	5.72262	24.3223	0.0001039	0.0002452	stable
ENSG00000007944	MYLIP	protein_coding	-0.899	4.20804	82.2721	8.843e-08	4.32e-07	down
ENSG00000007968	E2F2	protein_coding	-0.889	2.60428	47.9564	1.674e-06	5.846e-06	down
ENSG00000008018	PSMB1	protein_coding	0.198	7.64378	15.826	0.0008632	0.001693	stable
ENSG00000008083	JARID2	protein_coding	-0.085	5.78281	2.66851	0.1195	0.1542	stable
ENSG00000008086	CDKL5	protein_coding	0.392	2.1358	10.9805	0.003812	0.006608	stable
ENSG00000008128	CDK11A	protein_coding	0.3	5.32225	21.7651	0.0001867	0.0004182	stable
ENSG00000008130	NADK	protein_coding	0.371	6.86646	87.179	2.273e-08	1.328e-07	stable
ENSG00000008256	CYTH3	protein_coding	-0.272	6.72477	55.7694	5.952e-07	2.325e-06	stable
ENSG00000008277	ADAM22	protein_coding	-0.012	2.5384	0.01413	0.9067	0.924	stable
ENSG00000008282	SYPL1	protein_coding	-0.204	6.76638	25.3912	8.226e-05	0.0001984	stable
ENSG00000008283	CYB561	protein_coding	-0.533	6.45329	133.398	8.044e-10	7.414e-09	stable
ENSG00000008294	SPAG9	protein_coding	0.012	7.24498	0.0642889	0.8027	0.8333	stable
ENSG00000008300	CELSR3	protein_coding	0.671	4.29599	80.254	4.249e-08	2.29e-07	up
ENSG00000008311	AASS	protein_coding	-0.748	5.37576	222.489	1.165e-11	2.208e-10	down
ENSG00000008324	SS18L2	protein_coding	0.24	4.45208	14.5491	0.001246	0.002373	stable
ENSG00000008382	MPND	protein_coding	0.331	3.6029	23.1679	0.0001347	0.0003113	stable
ENSG00000008394	MGST1	protein_coding	0.415	7.00147	45.2995	3.597e-06	1.17e-05	stable
ENSG00000008405	CRY1	protein_coding	-0.284	5.03426	20.1812	0.0002738	0.000592	stable
ENSG00000008441	NFIX	protein_coding	-0.21	6.60949	30.5539	2.876e-05	7.63e-05	stable
ENSG00000008513	ST3GAL1	protein_coding	0.481	6.13942	106.467	4.845e-09	3.494e-08	stable
ENSG00000008517	IL32	protein_coding	-0.189	5.81522	2.52727	0.1401	0.1781	stable
ENSG00000008710	PKD1	protein_coding	0.262	6.38717	27.0866	5.745e-05	0.0001431	stable
ENSG00000008735	MAPK8IP2	protein_coding	0.416	0.416655	4.10026	0.05778	0.07978	stable
ENSG00000008838	MED24	protein_coding	-0.12	6.32138	9.49429	0.006368	0.01058	stable
ENSG00000008853	RHOBTB2	protein_coding	0.415	4.69026	47.6748	1.742e-06	6.065e-06	stable
ENSG00000008869	HEATR5B	protein_coding	0.567	4.86524	94.3692	1.238e-08	7.89e-08	stable
ENSG00000008952	SEC62	protein_coding	0.298	7.1923	41.1863	4.564e-06	1.456e-05	stable
ENSG00000008988	RPS20	protein_coding	-0.376	8.35407	67.6599	1.501e-07	6.902e-07	stable
ENSG00000009307	CSDE1	protein_coding	-0.13	8.98666	15.1873	0.001035	0.002001	stable
ENSG00000009335	UBE3C	protein_coding	0.123	7.82306	9.56667	0.006206	0.01034	stable
ENSG00000009413	REV3L	protein_coding	-0.252	4.02647	11.1115	0.003649	0.00635	stable
ENSG00000009694	TENM1	protein_coding	-0.833	1.03895	18.0916	0.0004662	0.0009639	down
ENSG00000009780	FAM76A	protein_coding	0.207	3.11163	7.02453	0.01616	0.02487	stable
ENSG00000009830	POMT2	protein_coding	-0.022	5.32102	0.239135	0.6307	0.6781	stable
ENSG00000009844	VTA1	protein_coding	0.064	5.243	2.21184	0.154	0.1938	stable
ENSG00000009950	MLXIPL	protein_coding	1.492	3.13214	298.378	9.507e-13	2.854e-11	up
ENSG00000009954	BAZ1B	protein_coding	-0.401	7.05537	91.2181	1.608e-08	9.87e-08	stable
ENSG00000010017	RANBP9	protein_coding	0.304	7.00933	72.6932	8.875e-08	4.33e-07	stable
ENSG00000010030	ETV7	protein_coding	-0.494	1.3195	10.3266	0.004759	0.008097	stable
ENSG00000010072	SPRTN	protein_coding	0.191	4.33997	13.7105	0.0016	0.002983	stable
ENSG00000010165	EEF1AKNMT	protein_coding	-0.204	5.93884	24.453	0.000101	0.0002389	stable
ENSG00000010219	DYRK4	protein_coding	-1.33	2.78627	131.092	9.259e-10	8.43e-09	down
ENSG00000010244	ZNF207	protein_coding	-0.41	6.6878	93.9582	1.281e-08	8.108e-08	stable
ENSG00000010256	UQCRC1	protein_coding	0.15	7.41623	14.6389	0.001214	0.002316	stable
ENSG00000010270	STARD3NL	protein_coding	-0.084	5.56898	3.95409	0.06199	0.08504	stable
ENSG00000010278	CD9	protein_coding	0.495	7.88661	91.4844	1.572e-08	9.687e-08	stable
ENSG00000010292	NCAPD2	protein_coding	-0.626	7.09024	232.55	8.013e-12	1.664e-10	down
ENSG00000010295	IFFO1	protein_coding	-0.159	0.416533	0.735077	0.4024	0.458	stable
ENSG00000010310	GIPR	protein_coding	1.684	2.02098	109.72	3.824e-09	2.851e-08	up
ENSG00000010318	PHF7	protein_coding	0.558	3.31781	41.4868	4.354e-06	1.394e-05	stable
ENSG00000010319	SEMA3G	protein_coding	0.638	0.0206732	5.86055	0.02613	0.0387	up
ENSG00000010322	NISCH	protein_coding	-0.026	5.93194	0.388329	0.5409	0.5939	stable
ENSG00000010361	FUZ	protein_coding	-0.422	2.62584	8.65577	0.00904	0.01459	stable
ENSG00000010404	IDS	protein_coding	0.508	7.72067	166.966	1.286e-10	1.583e-09	stable
ENSG00000010438	PRSS3	protein_coding	1.289	2.70628	141.627	4.954e-10	4.898e-09	up
ENSG00000010539	ZNF200	protein_coding	-0.1	2.76809	1.36364	0.258	0.3085	stable
ENSG00000010626	LRRC23	protein_coding	0.884	1.77367	48.2658	1.603e-06	5.624e-06	up
ENSG00000010704	HFE	protein_coding	-0.237	5.12544	17.5172	0.0005428	0.001105	stable
ENSG00000010803	SCMH1	protein_coding	-0.557	5.4579	130.043	9.878e-10	8.949e-09	stable
ENSG00000010810	FYN	protein_coding	0.211	5.49276	13.2918	0.001818	0.003349	stable
ENSG00000010818	HIVEP2	protein_coding	1.093	5.51492	308.812	7.069e-13	2.258e-11	up
ENSG00000011007	ELOA	protein_coding	0.395	6.32262	111.323	3.41e-09	2.588e-08	stable
ENSG00000011009	LYPLA2	protein_coding	-0.047	6.67019	1.01825	0.3261	0.3799	stable
ENSG00000011021	CLCN6	protein_coding	-0.049	5.0367	0.292789	0.5966	0.6467	stable
ENSG00000011028	MRC2	protein_coding	1.212	6.8627	191.016	3.822e-09	2.851e-08	up
ENSG00000011052	NME1-NME2	protein_coding	0.042	2.5481	0.0741607	0.7888	0.8215	stable
ENSG00000011105	TSPAN9	protein_coding	-0.283	6.67605	11.8322	0.004171	0.007169	stable
ENSG00000011114	BTBD7	protein_coding	0.166	5.34305	9.90788	0.005503	0.009259	stable
ENSG00000011132	APBA3	protein_coding	0.119	4.8745	3.2601	0.08753	0.1163	stable
ENSG00000011143	MKS1	protein_coding	-0.699	3.27984	87.9578	2.124e-08	1.257e-07	down
ENSG00000011198	ABHD5	protein_coding	-0.336	5.59558	45.5216	2.371e-06	8.03e-06	stable
ENSG00000011201	ANOS1	protein_coding	0.034	5.44182	0.415798	0.5271	0.5802	stable
ENSG00000011243	AKAP8L	protein_coding	0.263	5.98513	26.456	6.555e-05	0.0001611	stable
ENSG00000011258	MBTD1	protein_coding	-0.048	3.54887	0.313906	0.5821	0.6335	stable
ENSG00000011260	UTP18	protein_coding	-0.396	6.09685	95.1025	1.166e-08	7.49e-08	stable
ENSG00000011275	RNF216	protein_coding	0.241	6.16261	29.3205	3.656e-05	9.483e-05	stable
ENSG00000011295	TTC19	protein_coding	-0.334	5.83377	69.2896	1.262e-07	5.914e-07	stable
ENSG00000011304	PTBP1	protein_coding	-0.484	8.86208	138.635	5.891e-10	5.696e-09	stable
ENSG00000011332	DPF1	protein_coding	-0.362	2.37556	13.6076	0.001651	0.00307	stable
ENSG00000011347	SYT7	protein_coding	1.316	-0.382016	23.5868	0.0001225	0.0002856	up
ENSG00000011376	LARS2	protein_coding	-0.423	5.23996	71.8999	9.622e-08	4.637e-07	stable
ENSG00000011405	PIK3C2A	protein_coding	0.307	5.91219	51.3142	1.058e-06	3.879e-06	stable
ENSG00000011422	PLAUR	protein_coding	0.375	6.77904	29.8746	5.714e-05	0.0001424	stable
ENSG00000011426	ANLN	protein_coding	-1.074	7.8738	370.277	2.056e-13	8.67e-12	down
ENSG00000011451	WIZ	protein_coding	-0.061	6.50855	1.84463	0.191	0.2355	stable
ENSG00000011454	RABGAP1	protein_coding	-0.113	5.67055	4.5372	0.04704	0.06593	stable
ENSG00000011465	DCN	protein_coding	-0.005	-1.4038	0.000205056	0.9888	0.9906	stable
ENSG00000011478	QPCTL	protein_coding	0.247	5.39683	9.58299	0.007244	0.01189	stable
ENSG00000011485	PPP5C	protein_coding	0.075	6.74454	4.07547	0.05847	0.08063	stable
ENSG00000011523	CEP68	protein_coding	0.681	3.42346	58.1927	4.417e-07	1.791e-06	up
ENSG00000011566	MAP4K3	protein_coding	-0.092	4.99583	4.09962	0.0578	0.07979	stable
ENSG00000011638	TMEM159	protein_coding	0.22	5.00118	5.12423	0.04004	0.05693	stable
ENSG00000012048	BRCA1	protein_coding	-0.194	4.53166	10.3591	0.004706	0.008013	stable
ENSG00000012061	ERCC1	protein_coding	0.175	5.97459	10.2795	0.004837	0.008219	stable
ENSG00000012124	CD22	protein_coding	0.208	3.98001	8.30413	0.009841	0.01576	stable
ENSG00000012171	SEMA3B	protein_coding	-0.633	6.84379	90.0868	5.707e-08	2.939e-07	down
ENSG00000012174	MBTPS2	protein_coding	0.068	5.45577	1.36799	0.2572	0.3076	stable
ENSG00000012211	PRICKLE3	protein_coding	0.145	4.61251	5.46489	0.03099	0.04519	stable
ENSG00000012223	LTF	protein_coding	0.054	0.16517	0.0640749	0.803	0.8334	stable
ENSG00000012232	EXTL3	protein_coding	0.299	6.38912	39.269	6.194e-06	1.924e-05	stable
ENSG00000012660	ELOVL5	protein_coding	-0.043	8.17911	1.79287	0.197	0.2421	stable
ENSG00000012779	ALOX5	protein_coding	0.456	3.04747	28.5128	4.294e-05	0.0001099	stable
ENSG00000012822	CALCOCO1	protein_coding	0.584	5.98586	115.744	2.506e-09	1.981e-08	stable
ENSG00000012963	UBR7	protein_coding	0.224	5.98317	18.9142	0.0003767	0.0007935	stable
ENSG00000012983	MAP4K5	protein_coding	-0.002	5.94683	0.00156598	0.9689	0.9745	stable
ENSG00000013016	EHD3	protein_coding	-1.007	2.93578	174.698	8.84e-11	1.16e-09	down
ENSG00000013275	PSMC4	protein_coding	0.31	7.21794	72.0761	9.45e-08	4.57e-07	stable
ENSG00000013288	MAN2B2	protein_coding	-0.213	6.45384	35.0207	1.267e-05	3.653e-05	stable
ENSG00000013297	CLDN11	protein_coding	-0.837	0.173315	12.6791	0.002198	0.003982	down
ENSG00000013306	SLC25A39	protein_coding	0.375	7.84874	83.7221	3.089e-08	1.734e-07	stable
ENSG00000013364	MVP	protein_coding	-0.021	7.70205	0.213039	0.6499	0.6959	stable
ENSG00000013374	NUB1	protein_coding	0.013	6.84494	0.0952479	0.7611	0.7968	stable
ENSG00000013375	PGM3	protein_coding	0.264	6.17374	15.4199	0.001162	0.002227	stable
ENSG00000013392	RWDD2A	protein_coding	0.366	2.91655	14.7161	0.001187	0.00227	stable
ENSG00000013441	CLK1	protein_coding	-0.187	5.20663	10.5551	0.004401	0.007529	stable
ENSG00000013503	POLR3B	protein_coding	-0.139	4.075	3.8324	0.06576	0.08975	stable
ENSG00000013523	ANGEL1	protein_coding	0.247	3.27256	10.4071	0.004629	0.007894	stable
ENSG00000013561	RNF14	protein_coding	0.14	5.9022	12.3212	0.002461	0.004424	stable
ENSG00000013563	DNASE1L1	protein_coding	0.847	5.86912	203.155	2.508e-11	4.175e-10	up
ENSG00000013573	DDX11	protein_coding	0.216	5.22382	8.22172	0.01089	0.01729	stable
ENSG00000013583	HEBP1	protein_coding	0.392	5.88068	86.0723	2.504e-08	1.441e-07	stable
ENSG00000013588	GPRC5A	protein_coding	-0.635	7.63895	99.8752	2.348e-08	1.368e-07	down
ENSG00000013619	MAMLD1	protein_coding	0.128	5.81739	3.12643	0.09639	0.1271	stable
ENSG00000013810	TACC3	protein_coding	-0.742	7.01719	330.617	3.919e-13	1.418e-11	down
ENSG00000014123	UFL1	protein_coding	-0.398	4.09967	39.8472	5.642e-06	1.767e-05	stable
ENSG00000014138	POLA2	protein_coding	0.115	4.14161	3.14004	0.09311	0.1231	stable
ENSG00000014164	ZC3H3	protein_coding	0.021	4.78511	0.153487	0.6998	0.7416	stable
ENSG00000014216	CAPN1	protein_coding	-0.314	8.44162	79.8827	4.4e-08	2.356e-07	stable
ENSG00000014641	MDH1	protein_coding	-0.082	6.93084	3.11636	0.09426	0.1245	stable
ENSG00000014824	SLC30A9	protein_coding	0.09	6.24587	4.60865	0.04551	0.06402	stable
ENSG00000014914	MTMR11	protein_coding	-0.128	3.4566	3.92755	0.06279	0.08605	stable
ENSG00000014919	COX15	protein_coding	0.307	4.69931	31.0407	2.621e-05	7.02e-05	stable
ENSG00000015133	CCDC88C	protein_coding	0.427	4.92694	61.2513	3.073e-07	1.302e-06	stable
ENSG00000015153	YAF2	protein_coding	-0.108	3.14916	1.42799	0.2474	0.2969	stable
ENSG00000015171	ZMYND11	protein_coding	-0.564	6.12948	191.057	4.195e-11	6.336e-10	stable
ENSG00000015285	WAS	protein_coding	0.865	0.364409	22.3172	0.000164	0.0003715	up
ENSG00000015475	BID	protein_coding	-0.124	4.88858	3.65312	0.07182	0.09735	stable
ENSG00000015479	MATR3	protein_coding	-0.527	7.4718	45.8189	9.809e-06	2.905e-05	stable
ENSG00000015532	XYLT2	protein_coding	0.334	5.57245	54.9919	6.563e-07	2.531e-06	stable
ENSG00000015568	RGPD5	protein_coding	0.54	4.66864	4.80208	0.05438	0.07544	stable
ENSG00000015676	NUDCD3	protein_coding	-0.312	6.82927	76.8854	5.856e-08	3.006e-07	stable
ENSG00000016391	CHDH	protein_coding	-1.202	-0.471394	20.0649	0.0002818	0.0006082	down
ENSG00000016402	IL20RA	protein_coding	-0.225	-0.858612	0.652018	0.4427	0.4987	stable
ENSG00000016864	GLT8D1	protein_coding	0.104	5.67892	5.41766	0.03164	0.04602	stable
ENSG00000017260	ATP2C1	protein_coding	0.082	6.80439	4.87235	0.04034	0.05732	stable
ENSG00000017797	RALBP1	protein_coding	0.058	7.46783	2.54947	0.1275	0.1636	stable
ENSG00000018189	RUFY3	protein_coding	-0.251	4.16866	16.709	0.0006754	0.00135	stable
ENSG00000018408	WWTR1	protein_coding	0.437	6.72844	78.8804	4.837e-08	2.54e-07	stable
ENSG00000018510	AGPS	protein_coding	-0.431	6.21599	132.554	8.467e-10	7.76e-09	stable
ENSG00000018610	CXorf56	protein_coding	-0.046	4.82504	0.889012	0.3581	0.413	stable
ENSG00000018699	TTC27	protein_coding	-1.309	4.28982	349.8	2.403e-13	9.578e-12	down
ENSG00000018869	ZNF582	protein_coding	0.646	-0.263375	7.75667	0.01212	0.01912	up
ENSG00000019144	PHLDB1	protein_coding	0.023	6.18632	0.0971688	0.7595	0.7956	stable
ENSG00000019186	CYP24A1	protein_coding	0.205	-0.725226	0.331447	0.5718	0.6238	stable
ENSG00000019485	PRDM11	protein_coding	-1.362	3.36798	233.005	7.881e-12	1.639e-10	down
ENSG00000019505	SYT13	protein_coding	1.712	-0.487662	34.8826	1.298e-05	3.731e-05	up
ENSG00000019549	SNAI2	protein_coding	-1.102	4.96236	462.412	2.098e-14	1.412e-12	down
ENSG00000019582	CD74	protein_coding	-0.179	8.23566	9.26768	0.007327	0.01202	stable
ENSG00000019995	ZRANB1	protein_coding	0.525	5.28302	106.162	4.955e-09	3.568e-08	stable
ENSG00000020129	NCDN	protein_coding	0.004	5.55616	0.00483448	0.9453	0.9556	stable
ENSG00000020181	ADGRA2	protein_coding	-0.912	0.138167	11.4127	0.003302	0.005786	down
ENSG00000020256	ZFP64	protein_coding	-0.297	3.95873	23.8991	0.0001142	0.0002676	stable
ENSG00000020426	MNAT1	protein_coding	-0.051	5.03118	1.1374	0.3001	0.3531	stable
ENSG00000020577	SAMD4A	protein_coding	0.009	6.03985	0.00839694	0.9285	0.9412	stable
ENSG00000020922	MRE11	protein_coding	-0.356	4.90401	39.9563	5.545e-06	1.74e-05	stable
ENSG00000021300	PLEKHB1	protein_coding	0.612	2.41104	30.7793	2.754e-05	7.331e-05	up
ENSG00000021355	SERPINB1	protein_coding	-0.939	6.95709	274.471	2.224e-12	5.803e-11	down
ENSG00000021574	SPAST	protein_coding	0.325	4.27643	19.7142	0.0003076	0.0006578	stable
ENSG00000021645	NRXN3	protein_coding	-0.593	-0.626386	4.77512	0.04216	0.05971	stable
ENSG00000021762	OSBPL5	protein_coding	-0.224	4.75069	12.9043	0.002049	0.003737	stable
ENSG00000021776	AQR	protein_coding	-0.371	5.04623	39.3526	6.11e-06	1.899e-05	stable
ENSG00000021826	CPS1	protein_coding	-1.274	1.35852	58.4222	4.296e-07	1.747e-06	down
ENSG00000022267	FHL1	protein_coding	1.169	4.76468	363.9	1.704e-13	7.471e-12	up
ENSG00000022277	RTF2	protein_coding	-0.107	7.24198	9.09077	0.007361	0.01208	stable
ENSG00000022556	NLRP2	protein_coding	-0.172	3.70683	7.1348	0.01546	0.02391	stable
ENSG00000022567	SLC45A4	protein_coding	0.874	4.49806	167.63	1.244e-10	1.542e-09	up
ENSG00000022840	RNF10	protein_coding	0.315	8.01826	73.5862	8.11e-08	4e-07	stable
ENSG00000022976	ZNF839	protein_coding	0.116	4.09999	3.23941	0.08846	0.1175	stable
ENSG00000023041	ZDHHC6	protein_coding	-0.441	5.48535	87.1782	2.273e-08	1.328e-07	stable
ENSG00000023171	GRAMD1B	protein_coding	-0.596	1.00109	5.82577	0.02692	0.03978	down
ENSG00000023191	RNH1	protein_coding	-0.261	8.10399	34.48	1.394e-05	3.972e-05	stable
ENSG00000023228	NDUFS1	protein_coding	-0.146	6.47664	9.62829	0.006072	0.01013	stable
ENSG00000023287	RB1CC1	protein_coding	0.801	5.96773	262.426	2.862e-12	7.107e-11	up
ENSG00000023318	ERP44	protein_coding	0.427	6.02506	57.0906	5.053e-07	2.011e-06	stable
ENSG00000023330	ALAS1	protein_coding	1.055	6.73323	554.608	4.226e-15	4.211e-13	up
ENSG00000023445	BIRC3	protein_coding	1.158	5.9212	119.575	1.402e-07	6.495e-07	up
ENSG00000023516	AKAP11	protein_coding	0.027	5.44454	0.368616	0.5512	0.6042	stable
ENSG00000023572	GLRX2	protein_coding	0.198	4.99026	12.6368	0.002228	0.004031	stable
ENSG00000023608	SNAPC1	protein_coding	-0.277	6.00611	20.713	0.0002521	0.0005492	stable
ENSG00000023697	DERA	protein_coding	-0.518	4.78571	97.8593	9.35e-09	6.174e-08	stable
ENSG00000023734	STRAP	protein_coding	0.093	6.50437	4.26404	0.05345	0.07426	stable
ENSG00000023839	ABCC2	protein_coding	0.603	0.852203	10.0073	0.005315	0.008977	up
ENSG00000023892	DEF6	protein_coding	-1.465	3.99792	284.204	1.445e-12	4.083e-11	down
ENSG00000023902	PLEKHO1	protein_coding	0.003	4.74465	0.00209665	0.964	0.9705	stable
ENSG00000023909	GCLM	protein_coding	1.516	7.05455	505.939	1.456e-13	6.535e-12	up
ENSG00000024048	UBR2	protein_coding	0.179	6.88703	19.8785	0.0002952	0.0006339	stable
ENSG00000024422	EHD2	protein_coding	0.081	8.30774	2.94158	0.1033	0.1351	stable
ENSG00000024526	DEPDC1	protein_coding	-1.156	5.63024	461.24	2.145e-14	1.438e-12	down
ENSG00000024862	CCDC28A	protein_coding	0.049	3.50414	0.451761	0.5099	0.5639	stable
ENSG00000025039	RRAGD	protein_coding	0.53	5.52645	110.296	3.669e-09	2.759e-08	stable
ENSG00000025156	HSF2	protein_coding	0.072	4.16893	1.20412	0.2868	0.3389	stable
ENSG00000025293	PHF20	protein_coding	0.211	6.16733	17.7571	0.0005093	0.001043	stable
ENSG00000025434	NR1H3	protein_coding	0.389	4.62581	13.909	0.002189	0.003966	stable
ENSG00000025708	TYMP	protein_coding	-0.829	4.10457	76.0706	1.014e-07	4.862e-07	down
ENSG00000025770	NCAPH2	protein_coding	-0.09	5.73089	2.81906	0.1102	0.1433	stable
ENSG00000025772	TOMM34	protein_coding	-0.131	6.65739	11.373	0.003346	0.005858	stable
ENSG00000025796	SEC63	protein_coding	-0.225	6.43362	20.4756	0.0002547	0.0005543	stable
ENSG00000025800	KPNA6	protein_coding	0.139	6.94398	10.6593	0.004248	0.007289	stable
ENSG00000026025	VIM	protein_coding	-1.299	10.3515	614.703	1.773e-15	2.285e-13	down
ENSG00000026036	RTEL1-TNFRSF6B	protein_coding	-0.621	4.97635	43.6193	9.411e-06	2.796e-05	down
ENSG00000026103	FAS	protein_coding	-0.148	1.98208	1.30515	0.2681	0.3192	stable
ENSG00000026297	RNASET2	protein_coding	0.69	6.2478	230.917	8.506e-12	1.735e-10	up
ENSG00000026508	CD44	protein_coding	0.316	9.1434	42.0712	3.977e-06	1.282e-05	stable
ENSG00000026652	AGPAT4	protein_coding	-0.22	3.39648	5.49893	0.03054	0.04459	stable
ENSG00000026751	SLAMF7	protein_coding	-0.202	3.80737	6.02693	0.02435	0.03626	stable
ENSG00000026950	BTN3A1	protein_coding	-0.025	5.01698	0.30887	0.5851	0.6363	stable
ENSG00000027001	MIPEP	protein_coding	-0.381	3.34239	26.2819	6.8e-05	0.0001668	stable
ENSG00000027075	PRKCH	protein_coding	0.783	2.38144	51.7394	9.998e-07	3.692e-06	up
ENSG00000027697	IFNGR1	protein_coding	0.409	5.19921	91.1269	1.62e-08	9.933e-08	stable
ENSG00000027847	B4GALT7	protein_coding	0.396	5.06838	71.5749	9.948e-08	4.782e-07	stable
ENSG00000028116	VRK2	protein_coding	-0.413	3.65662	37.2122	8.698e-06	2.6e-05	stable
ENSG00000028137	TNFRSF1B	protein_coding	1.626	4.82456	379.921	4.609e-13	1.621e-11	up
ENSG00000028203	VEZT	protein_coding	0.056	6.21485	1.99626	0.1745	0.2172	stable
ENSG00000028277	POU2F2	protein_coding	0.175	3.69449	1.03089	0.3303	0.3845	stable
ENSG00000028310	BRD9	protein_coding	-0.468	5.74594	103.493	6.048e-09	4.213e-08	stable
ENSG00000028528	SNX1	protein_coding	0.21	6.23977	21.669	0.000191	0.0004269	stable
ENSG00000028839	TBPL1	protein_coding	0.249	3.82921	11.486	0.003224	0.005662	stable
ENSG00000029153	ARNTL2	protein_coding	0.294	5.47169	25.0208	8.914e-05	0.0002134	stable
ENSG00000029363	BCLAF1	protein_coding	-0.825	6.37658	304.55	7.969e-13	2.484e-11	down
ENSG00000029364	SLC39A9	protein_coding	0.207	6.03547	15.1894	0.001035	0.002	stable
ENSG00000029534	ANK1	protein_coding	-0.526	4.37291	22.561	0.0002871	0.0006181	stable
ENSG00000029639	TFB1M	protein_coding	-0.423	2.76625	16.0663	0.0008069	0.001592	stable
ENSG00000029725	RABEP1	protein_coding	-0.015	6.16925	0.131646	0.7209	0.7611	stable
ENSG00000029993	HMGB3	protein_coding	-1.398	5.76095	622.815	1.513e-15	2.057e-13	down
ENSG00000030066	NUP160	protein_coding	0.006	6.24959	0.0211596	0.8859	0.9058	stable
ENSG00000030110	BAK1	protein_coding	0.156	6.91151	11.6793	0.003026	0.005344	stable
ENSG00000030304	MUSK	protein_coding	-0.734	0.721898	18.2474	0.0004476	0.0009292	down
ENSG00000030419	IKZF2	protein_coding	-0.712	2.10614	29.8229	3.313e-05	8.679e-05	down
ENSG00000030582	GRN	protein_coding	0.304	9.29615	49.5648	1.34e-06	4.78e-06	stable
ENSG00000031003	FAM13B	protein_coding	0.104	5.48862	3.118	0.09418	0.1244	stable
ENSG00000031081	ARHGAP31	protein_coding	0.086	4.27647	1.5085	0.235	0.2837	stable
ENSG00000031691	CENPQ	protein_coding	-0.152	4.37816	4.9276	0.03934	0.056	stable
ENSG00000031698	SARS1	protein_coding	-0.326	7.67316	34.5589	1.474e-05	4.177e-05	stable
ENSG00000031823	RANBP3	protein_coding	-0.108	6.5092	7.36938	0.01409	0.02195	stable
ENSG00000032219	ARID4A	protein_coding	0.433	4.82986	73.688	8.027e-08	3.964e-07	stable
ENSG00000032389	EIPR1	protein_coding	-0.602	5.34441	215.162	1.546e-11	2.789e-10	down
ENSG00000032444	PNPLA6	protein_coding	0.338	8.06215	45.2303	2.474e-06	8.343e-06	stable
ENSG00000032742	IFT88	protein_coding	0.414	3.64237	23.5957	0.0001223	0.0002852	stable
ENSG00000033011	ALG1	protein_coding	-0.419	4.60078	46.7537	1.985e-06	6.84e-06	stable
ENSG00000033030	ZCCHC8	protein_coding	-0.424	4.8725	86.5949	2.392e-08	1.388e-07	stable
ENSG00000033050	ABCF2	protein_coding	-0.377	6.11342	86.2914	2.457e-08	1.419e-07	stable
ENSG00000033100	CHPF2	protein_coding	0.962	7.79493	492.182	1.212e-14	9.385e-13	up
ENSG00000033170	FUT8	protein_coding	-0.155	6.92621	17.6755	0.0005204	0.001064	stable
ENSG00000033178	UBA6	protein_coding	0.038	6.4564	0.69539	0.4151	0.471	stable
ENSG00000033327	GAB2	protein_coding	0.335	4.52393	18.6654	0.0004016	0.0008406	stable
ENSG00000033627	ATP6V0A1	protein_coding	0.785	6.01093	255.669	3.577e-12	8.482e-11	up
ENSG00000033800	PIAS1	protein_coding	0.128	4.6554	3.91884	0.06305	0.08637	stable
ENSG00000033867	SLC4A7	protein_coding	0.145	4.57085	2.46425	0.1361	0.1736	stable
ENSG00000034053	APBA2	protein_coding	-0.608	4.01632	74.014	7.769e-08	3.848e-07	down
ENSG00000034152	MAP2K3	protein_coding	0.315	6.94459	15.717	0.001453	0.002731	stable
ENSG00000034510	TMSB10	protein_coding	-0.632	10.4957	176.875	7.976e-11	1.065e-09	down
ENSG00000034533	ASTE1	protein_coding	-0.89	1.59184	54.0088	7.439e-07	2.84e-06	down
ENSG00000034677	RNF19A	protein_coding	0.228	5.58281	23.3922	0.000128	0.0002972	stable
ENSG00000034693	PEX3	protein_coding	0.286	3.96692	17.0499	0.0006156	0.001241	stable
ENSG00000034713	GABARAPL2	protein_coding	0.851	5.65538	314.792	5.99e-13	1.972e-11	up
ENSG00000035115	SH3YL1	protein_coding	-0.086	2.6207	0.643132	0.4329	0.489	stable
ENSG00000035141	FAM136A	protein_coding	-1.007	5.88075	614.655	1.701e-15	2.231e-13	down
ENSG00000035403	VCL	protein_coding	-0.316	8.25311	49.7282	1.31e-06	4.695e-06	stable
ENSG00000035499	DEPDC1B	protein_coding	-1.136	4.07638	161.976	1.722e-10	2.031e-09	down
ENSG00000035664	DAPK2	protein_coding	0.786	2.52336	29.1946	4.302e-05	0.0001101	up
ENSG00000035681	NSMAF	protein_coding	-0.35	5.04119	47.1031	1.888e-06	6.532e-06	stable
ENSG00000035687	ADSS2	protein_coding	-1.225	6.20491	431.785	3.827e-14	2.297e-12	down
ENSG00000035862	TIMP2	protein_coding	0.15	9.83133	20.2358	0.0002702	0.0005847	stable
ENSG00000035928	RFC1	protein_coding	0.256	6.03832	40.7201	4.911e-06	1.558e-05	stable
ENSG00000036054	TBC1D23	protein_coding	0.222	6.0377	22.7818	0.0001472	0.0003365	stable
ENSG00000036257	CUL3	protein_coding	-0.06	5.85191	1.55685	0.2279	0.2762	stable
ENSG00000036448	MYOM2	protein_coding	-0.122	0.166929	0.301524	0.5896	0.6405	stable
ENSG00000036549	ZZZ3	protein_coding	-0.245	5.71541	31.4177	2.44e-05	6.576e-05	stable
ENSG00000036672	USP2	protein_coding	1.396	-0.847884	17.0533	0.000615	0.00124	up
ENSG00000037042	TUBG2	protein_coding	0.229	4.20338	7.60045	0.01288	0.0202	stable
ENSG00000037241	RPL26L1	protein_coding	-0.371	5.0512	56.9221	5.158e-07	2.047e-06	stable
ENSG00000037474	NSUN2	protein_coding	-0.389	6.84056	101.22	7.192e-09	4.896e-08	stable
ENSG00000037637	FBXO42	protein_coding	0.391	4.75625	59.5085	3.772e-07	1.561e-06	stable
ENSG00000037749	MFAP3	protein_coding	0.219	5.27869	23.4377	0.0001267	0.0002947	stable
ENSG00000037757	MRI1	protein_coding	0.218	4.61889	11.3461	0.003376	0.005908	stable
ENSG00000037897	METTL1	protein_coding	-0.648	2.9973	37.4606	8.342e-06	2.506e-05	down
ENSG00000038002	AGA	protein_coding	-0.126	4.74407	5.00486	0.038	0.05431	stable
ENSG00000038210	PI4K2B	protein_coding	-0.726	5.43163	226.158	1.015e-11	1.993e-10	down
ENSG00000038219	BOD1L1	protein_coding	0.133	6.27689	5.42132	0.03159	0.04595	stable
ENSG00000038274	MAT2B	protein_coding	-0.124	6.31838	8.08951	0.01067	0.01699	stable
ENSG00000038358	EDC4	protein_coding	-0.118	6.2389	3.85962	0.06526	0.08914	stable
ENSG00000038382	TRIO	protein_coding	-0.264	8.15105	15.3748	0.00132	0.002501	stable
ENSG00000038532	CLEC16A	protein_coding	0.269	4.89842	27.3693	5.419e-05	0.0001357	stable
ENSG00000039068	CDH1	protein_coding	-2.801	1.03149	123.103	1.534e-09	1.302e-08	down
ENSG00000039123	MTREX	protein_coding	-0.288	4.79249	27.8656	4.895e-05	0.000124	stable
ENSG00000039139	DNAH5	protein_coding	-0.316	1.77543	3.76994	0.0678	0.09235	stable
ENSG00000039319	ZFYVE16	protein_coding	0.075	5.35857	2.05744	0.1684	0.2103	stable
ENSG00000039523	RIPOR1	protein_coding	-0.203	7.15294	22.3464	0.0001628	0.0003694	stable
ENSG00000039560	RAI14	protein_coding	-0.545	6.67804	148.626	3.344e-10	3.511e-09	stable
ENSG00000039650	PNKP	protein_coding	0.627	5.84574	148.923	3.29e-10	3.459e-09	up
ENSG00000040199	PHLPP2	protein_coding	0.289	4.01702	13.8442	0.001537	0.002876	stable
ENSG00000040275	SPDL1	protein_coding	-1.049	5.59626	490.086	1.258e-14	9.547e-13	down
ENSG00000040341	STAU2	protein_coding	0.506	4.52841	87.2611	2.256e-08	1.32e-07	stable
ENSG00000040487	SLC66A1	protein_coding	0.526	5.43444	78.7833	4.881e-08	2.562e-07	stable
ENSG00000040531	CTNS	protein_coding	0.403	5.27271	52.2226	9.381e-07	3.483e-06	stable
ENSG00000040608	RTN4R	protein_coding	-0.215	2.21089	2.5561	0.1271	0.1631	stable
ENSG00000040633	PHF23	protein_coding	-0.054	6.3187	0.902694	0.3545	0.4094	stable
ENSG00000040933	INPP4A	protein_coding	0.652	5.49189	132.179	8.663e-10	7.935e-09	up
ENSG00000041353	RAB27B	protein_coding	-0.824	4.41043	100.468	8.305e-09	5.55e-08	down
ENSG00000041357	PSMA4	protein_coding	0.046	7.18004	0.93193	0.347	0.4015	stable
ENSG00000041515	MYO16	protein_coding	1.713	0.262872	70.1104	1.158e-07	5.481e-07	up
ENSG00000041802	LSG1	protein_coding	0.118	5.61701	5.46096	0.03105	0.04526	stable
ENSG00000041880	PARP3	protein_coding	-0.635	4.92748	154.432	2.444e-10	2.697e-09	down
ENSG00000041982	TNC	protein_coding	-2.118	5.28803	1258.15	2.827e-18	2.647e-15	down
ENSG00000041988	THAP3	protein_coding	0.21	3.7335	9.22713	0.007007	0.01154	stable
ENSG00000042062	RIPOR3	protein_coding	1.252	-0.360193	21.2294	0.0002121	0.0004694	up
ENSG00000042088	TDP1	protein_coding	-0.55	5.00005	147.9	3.481e-10	3.628e-09	stable
ENSG00000042286	AIFM2	protein_coding	0.231	6.1884	32.7717	1.897e-05	5.238e-05	stable
ENSG00000042317	SPATA7	protein_coding	-0.1	2.40679	1.2328	0.2813	0.3334	stable
ENSG00000042429	MED17	protein_coding	0.096	5.93729	5.00223	0.03804	0.05436	stable
ENSG00000042445	RETSAT	protein_coding	-0.154	5.93991	18.5531	0.0004134	0.0008638	stable
ENSG00000042493	CAPG	protein_coding	-0.49	8.85295	123.391	1.505e-09	1.281e-08	stable
ENSG00000042753	AP2S1	protein_coding	0.075	7.85473	3.06509	0.0968	0.1276	stable
ENSG00000042980	ADAM28	protein_coding	0.304	2.23778	4.07662	0.05847	0.08063	stable
ENSG00000043093	DCUN1D1	protein_coding	0.182	5.12751	12.7791	0.002131	0.003869	stable
ENSG00000043143	JADE2	protein_coding	-0.977	6.32571	363.074	1.738e-13	7.598e-12	down
ENSG00000043355	ZIC2	protein_coding	-0.651	3.11068	45.4608	2.392e-06	8.092e-06	down
ENSG00000043514	TRIT1	protein_coding	0.112	4.04787	3.51662	0.07687	0.1033	stable
ENSG00000043591	ADRB1	protein_coding	-0.937	-0.643607	9.99874	0.005331	0.009002	down
ENSG00000044090	CUL7	protein_coding	-0.362	6.40662	68.558	1.364e-07	6.333e-07	stable
ENSG00000044115	CTNNA1	protein_coding	0.163	9.50038	25.8621	7.434e-05	0.0001809	stable
ENSG00000044446	PHKA2	protein_coding	-0.432	4.11092	31.8696	2.242e-05	6.096e-05	stable
ENSG00000044574	HSPA5	protein_coding	-1.181	10.5503	35.6364	0.0001774	0.0003999	down
ENSG00000046604	DSG2	protein_coding	-0.064	7.05562	1.44917	0.2441	0.2935	stable
ENSG00000046647	GEMIN8	protein_coding	0.332	2.8628	14.9651	0.001104	0.002121	stable
ENSG00000046651	OFD1	protein_coding	-0.081	4.47627	1.46596	0.2414	0.2906	stable
ENSG00000046774	MAGEC2	protein_coding	0.535	0.299517	9.63027	0.006068	0.01012	stable
ENSG00000047056	WDR37	protein_coding	-0.03	4.65278	0.218576	0.6457	0.6918	stable
ENSG00000047188	YTHDC2	protein_coding	-0.247	5.08745	24.7079	9.545e-05	0.000227	stable
ENSG00000047230	CTPS2	protein_coding	-0.486	3.52508	35.2404	1.219e-05	3.53e-05	stable
ENSG00000047249	ATP6V1H	protein_coding	0.264	5.66546	37.0263	8.974e-06	2.674e-05	stable
ENSG00000047315	POLR2B	protein_coding	0.074	7.5576	3.65588	0.07172	0.09724	stable
ENSG00000047346	FAM214A	protein_coding	1.037	3.56643	137.15	6.428e-10	6.09e-09	up
ENSG00000047365	ARAP2	protein_coding	0.244	3.34371	9.07387	0.007407	0.01215	stable
ENSG00000047410	TPR	protein_coding	-0.169	7.12143	12.0163	0.002714	0.004835	stable
ENSG00000047578	KATNIP	protein_coding	0.04	3.7995	0.408374	0.5307	0.5839	stable
ENSG00000047579	DTNBP1	protein_coding	-0.833	4.85427	193.466	3.778e-11	5.78e-10	down
ENSG00000047597	XK	protein_coding	-1.398	1.34038	84.7437	2.818e-08	1.598e-07	down
ENSG00000047621	C12orf4	protein_coding	-0.226	3.88155	9.32067	0.006776	0.0112	stable
ENSG00000047634	SCML1	protein_coding	0.382	5.17593	56.7708	5.256e-07	2.081e-06	stable
ENSG00000047644	WWC3	protein_coding	0.623	7.0166	204.73	2.35e-11	3.952e-10	up
ENSG00000047849	MAP4	protein_coding	-0.207	8.92496	29.7004	3.394e-05	8.867e-05	stable
ENSG00000047932	GOPC	protein_coding	-0.205	5.37286	16.1575	0.0007866	0.001555	stable
ENSG00000048028	USP28	protein_coding	0.065	5.45987	2.22788	0.1526	0.1924	stable
ENSG00000048052	HDAC9	protein_coding	0.197	5.82005	1.82892	0.2055	0.2518	stable
ENSG00000048140	TSPAN17	protein_coding	-0.076	6.52518	3.93382	0.0626	0.08581	stable
ENSG00000048162	NOP16	protein_coding	-1.053	4.85594	242.605	5.592e-12	1.231e-10	down
ENSG00000048342	CC2D2A	protein_coding	-0.881	3.37766	118.167	2.126e-09	1.717e-08	down
ENSG00000048392	RRM2B	protein_coding	0.65	5.62052	167.203	1.271e-10	1.569e-09	up
ENSG00000048405	ZNF800	protein_coding	0.446	4.23194	42.81	3.551e-06	1.157e-05	stable
ENSG00000048471	SNX29	protein_coding	0.823	3.85952	124.684	1.385e-09	1.192e-08	up
ENSG00000048544	MRPS10	protein_coding	0.04	7.42142	1.21704	0.2843	0.3363	stable
ENSG00000048649	RSF1	protein_coding	0.014	5.81729	0.105118	0.7495	0.7864	stable
ENSG00000048707	VPS13D	protein_coding	0.157	4.893	8.66172	0.008613	0.01395	stable
ENSG00000048740	CELF2	protein_coding	-0.949	3.95756	87.0864	4.572e-08	2.435e-07	down
ENSG00000048828	FAM120A	protein_coding	-0.045	7.79914	1.44331	0.245	0.2944	stable
ENSG00000048991	R3HDM1	protein_coding	0.172	5.09064	12.7896	0.002124	0.003858	stable
ENSG00000049089	COL9A2	protein_coding	-1.74	4.46454	394.141	1.54e-13	6.872e-12	down
ENSG00000049130	KITLG	protein_coding	-0.843	4.48451	219.438	1.31e-11	2.428e-10	down
ENSG00000049167	ERCC8	protein_coding	-0.649	3.36718	65.355	1.93e-07	8.609e-07	down
ENSG00000049192	ADAMTS6	protein_coding	-0.812	2.59961	24.797	0.0001432	0.0003282	down
ENSG00000049239	H6PD	protein_coding	0.434	6.74736	33.7636	3.913e-05	0.0001009	stable
ENSG00000049245	VAMP3	protein_coding	-0.024	6.61865	0.449971	0.5108	0.5647	stable
ENSG00000049246	PER3	protein_coding	-0.599	3.86502	84.2272	2.952e-08	1.665e-07	down
ENSG00000049249	TNFRSF9	protein_coding	0.322	2.23866	8.14865	0.01043	0.01664	stable
ENSG00000049283	EPN3	protein_coding	0.113	1.39399	0.307907	0.5858	0.637	stable
ENSG00000049323	LTBP1	protein_coding	0.758	5.98932	68.039	1.595e-06	5.599e-06	up
ENSG00000049449	RCN1	protein_coding	-0.309	8.74275	75.7926	6.515e-08	3.295e-07	stable
ENSG00000049541	RFC2	protein_coding	0.091	5.60453	3.17382	0.0915	0.1212	stable
ENSG00000049618	ARID1B	protein_coding	-0.497	4.5445	50.5247	1.176e-06	4.268e-06	stable
ENSG00000049656	CLPTM1L	protein_coding	0.049	7.9924	1.57222	0.2257	0.2739	stable
ENSG00000049759	NEDD4L	protein_coding	-0.328	6.97625	16.153	0.001357	0.002564	stable
ENSG00000049769	PPP1R3F	protein_coding	0.153	5.31636	3.87281	0.06662	0.09083	stable
ENSG00000049860	HEXB	protein_coding	0.486	7.58687	196.825	3.271e-11	5.141e-10	stable
ENSG00000049883	PTCD2	protein_coding	0.053	3.3034	0.554036	0.4662	0.5214	stable
ENSG00000050130	JKAMP	protein_coding	0.529	6.36203	119.206	1.982e-09	1.622e-08	stable
ENSG00000050165	DKK3	protein_coding	0.517	1.46615	12.4084	0.002394	0.004313	stable
ENSG00000050327	ARHGEF5	protein_coding	-0.553	4.77059	48.9704	1.915e-06	6.612e-06	stable
ENSG00000050344	NFE2L3	protein_coding	0.312	7.32951	45.7821	2.283e-06	7.754e-06	stable
ENSG00000050393	MCUR1	protein_coding	-0.076	6.62024	4.18491	0.05549	0.0769	stable
ENSG00000050405	LIMA1	protein_coding	0.076	7.06743	3.67191	0.07115	0.09658	stable
ENSG00000050426	LETMD1	protein_coding	-0.205	3.88054	6.21797	0.02247	0.0337	stable
ENSG00000050438	SLC4A8	protein_coding	-0.115	0.907359	0.40549	0.5322	0.5854	stable
ENSG00000050730	TNIP3	protein_coding	1.567	-0.643619	32.0145	2.182e-05	5.944e-05	up
ENSG00000050748	MAPK9	protein_coding	0.333	6.28217	54.0254	7.423e-07	2.834e-06	stable
ENSG00000050820	BCAR1	protein_coding	0.175	7.72185	10.6015	0.004332	0.007419	stable
ENSG00000051009	FAM160A2	protein_coding	0.109	4.74968	5.91796	0.0255	0.03785	stable
ENSG00000051108	HERPUD1	protein_coding	-0.622	6.0425	18.2058	0.001602	0.002987	down
ENSG00000051128	HOMER3	protein_coding	-0.545	5.99016	97.5892	9.553e-09	6.291e-08	stable
ENSG00000051180	RAD51	protein_coding	-0.267	3.69091	11.4239	0.00329	0.005767	stable
ENSG00000051341	POLQ	protein_coding	-0.11	3.02908	0.997359	0.331	0.3853	stable
ENSG00000051382	PIK3CB	protein_coding	0.456	5.37637	97.6866	9.479e-09	6.248e-08	stable
ENSG00000051523	CYBA	protein_coding	-0.085	7.70378	3.28516	0.08641	0.1149	stable
ENSG00000051596	THOC3	protein_coding	-0.32	6.08988	60.3853	3.4e-07	1.423e-06	stable
ENSG00000051620	HEBP2	protein_coding	-0.109	6.18872	7.23958	0.01483	0.02301	stable
ENSG00000051825	MPHOSPH9	protein_coding	0	4.77599	2.15099e-05	0.9963	0.997	stable
ENSG00000052126	PLEKHA5	protein_coding	-0.106	5.06743	4.59343	0.04583	0.06444	stable
ENSG00000052344	PRSS8	protein_coding	1.045	-0.799574	9.42044	0.006538	0.01084	up
ENSG00000052723	SIKE1	protein_coding	0.253	5.70671	31.7538	2.291e-05	6.213e-05	stable
ENSG00000052749	RRP12	protein_coding	-0.67	5.44371	67.9756	5.874e-07	2.3e-06	down
ENSG00000052795	FNIP2	protein_coding	0.287	4.26918	14.0853	0.00143	0.002691	stable
ENSG00000052802	MSMO1	protein_coding	1.713	8.47547	500.535	2.459e-12	6.262e-11	up
ENSG00000052841	TTC17	protein_coding	0.327	6.03251	51.481	1.035e-06	3.801e-06	stable
ENSG00000053254	FOXN3	protein_coding	-0.027	6.04796	0.228993	0.638	0.6847	stable
ENSG00000053371	AKR7A2	protein_coding	0.021	6.02111	0.23584	0.633	0.6801	stable
ENSG00000053372	MRTO4	protein_coding	-0.895	5.47783	258.804	3.223e-12	7.771e-11	down
ENSG00000053438	NNAT	protein_coding	-0.184	-0.910455	0.295463	0.5933	0.6439	stable
ENSG00000053501	USE1	protein_coding	-0.498	3.79595	44.1642	2.896e-06	9.652e-06	stable
ENSG00000053524	MCF2L2	protein_coding	1.591	0.339763	60.6345	3.302e-07	1.385e-06	up
ENSG00000053747	LAMA3	protein_coding	0.516	5.84613	59.6526	5.998e-07	2.34e-06	stable
ENSG00000053770	AP5M1	protein_coding	0.054	5.5839	1.30443	0.2682	0.3194	stable
ENSG00000053900	ANAPC4	protein_coding	-0.633	4.11896	69.2029	1.274e-07	5.953e-07	down
ENSG00000054116	TRAPPC3	protein_coding	0.37	6.23475	69.5987	1.222e-07	5.735e-07	stable
ENSG00000054118	THRAP3	protein_coding	-0.405	7.31154	75.9402	6.421e-08	3.253e-07	stable
ENSG00000054148	PHPT1	protein_coding	-0.189	6.7912	15.2481	0.001017	0.00197	stable
ENSG00000054219	LY75	protein_coding	-0.804	2.13563	25.6568	7.95e-05	0.0001924	down
ENSG00000054267	ARID4B	protein_coding	0.057	5.47438	1.43764	0.2459	0.2954	stable
ENSG00000054277	OPN3	protein_coding	0.388	3.62183	28.3899	4.402e-05	0.0001124	stable
ENSG00000054282	SDCCAG8	protein_coding	-0.587	3.54292	34.6977	1.351e-05	3.864e-05	down
ENSG00000054392	HHAT	protein_coding	-0.207	2.83629	6.68382	0.01854	0.02826	stable
ENSG00000054523	KIF1B	protein_coding	0.609	5.88985	84.9199	5.048e-08	2.64e-07	up
ENSG00000054598	FOXC1	protein_coding	-0.109	5.50794	2.14906	0.1621	0.2032	stable
ENSG00000054611	TBC1D22A	protein_coding	-0.086	4.824	2.36407	0.1413	0.1796	stable
ENSG00000054654	SYNE2	protein_coding	-0.322	5.61125	26.8164	6.216e-05	0.0001533	stable
ENSG00000054690	PLEKHH1	protein_coding	0.519	2.7618	18.1606	0.0004579	0.0009482	stable
ENSG00000054793	ATP9A	protein_coding	-0.242	4.49467	7.74918	0.01273	0.01999	stable
ENSG00000054965	FAM168A	protein_coding	-0.006	5.88589	0.0210324	0.8863	0.9061	stable
ENSG00000054967	RELT	protein_coding	0.522	4.83954	96.9329	1.007e-08	6.576e-08	stable
ENSG00000054983	GALC	protein_coding	-0.179	5.16605	13.9957	0.001468	0.002758	stable
ENSG00000055044	NOP58	protein_coding	-0.792	5.6787	197.778	3.141e-11	4.991e-10	down
ENSG00000055070	SZRD1	protein_coding	0.191	7.83455	20.7095	0.0002405	0.0005259	stable
ENSG00000055130	CUL1	protein_coding	-0.285	6.63452	72.6733	8.893e-08	4.336e-07	stable
ENSG00000055147	FAM114A2	protein_coding	0.484	4.12967	51.3742	1.05e-06	3.852e-06	stable
ENSG00000055163	CYFIP2	protein_coding	0.562	1.75122	21.9399	0.0001791	0.0004032	stable
ENSG00000055208	TAB2	protein_coding	0.23	6.16628	29.7608	3.354e-05	8.777e-05	stable
ENSG00000055211	GINM1	protein_coding	0.959	6.0278	689.127	6.163e-16	1.084e-13	up
ENSG00000055332	EIF2AK2	protein_coding	-0.279	6.11513	31.9398	2.212e-05	6.022e-05	stable
ENSG00000055483	USP36	protein_coding	-0.334	5.75229	16.0893	0.001272	0.002418	stable
ENSG00000055609	KMT2C	protein_coding	0.392	5.81125	30.2474	4.765e-05	0.000121	stable
ENSG00000055732	MCOLN3	protein_coding	-0.023	3.11938	0.0558547	0.8158	0.8442	stable
ENSG00000055917	PUM2	protein_coding	-0.192	6.67737	19.0545	0.0003634	0.0007671	stable
ENSG00000055950	MRPL43	protein_coding	0.008	6.42692	0.0312421	0.8617	0.8852	stable
ENSG00000055955	ITIH4	protein_coding	-0.291	1.91798	2.99622	0.1005	0.1318	stable
ENSG00000056050	HPF1	protein_coding	-0.177	4.35174	8.83435	0.008083	0.01316	stable
ENSG00000056097	ZFR	protein_coding	-0.161	7.05584	16.9968	0.0006245	0.001258	stable
ENSG00000056277	ZNF280C	protein_coding	0.291	2.83021	8.68793	0.00853	0.01383	stable
ENSG00000056558	TRAF1	protein_coding	0.521	4.71737	17.5816	0.001164	0.00223	stable
ENSG00000056586	RC3H2	protein_coding	0.296	6.21095	33.5377	1.65e-05	4.621e-05	stable
ENSG00000056736	IL17RB	protein_coding	0.049	-0.217158	0.042403	0.8391	0.8658	stable
ENSG00000056972	TRAF3IP2	protein_coding	-0.229	3.78253	8.87818	0.007954	0.01296	stable
ENSG00000056998	GYG2	protein_coding	-0.944	2.67813	79.8112	4.43e-08	2.37e-07	down
ENSG00000057019	DCBLD2	protein_coding	-0.287	8.17152	23.0556	0.0001687	0.0003814	stable
ENSG00000057252	SOAT1	protein_coding	-0.184	6.94167	12.884	0.002062	0.003756	stable
ENSG00000057294	PKP2	protein_coding	-0.361	4.69755	38.0314	7.586e-06	2.3e-05	stable
ENSG00000057608	GDI2	protein_coding	-0.369	7.81124	125.42	1.321e-09	1.15e-08	stable
ENSG00000057657	PRDM1	protein_coding	0.785	1.0129	23.6388	0.0001211	0.0002827	up
ENSG00000057663	ATG5	protein_coding	0.045	5.08943	1.12566	0.3026	0.3557	stable
ENSG00000057704	TMCC3	protein_coding	0.358	5.13063	35.7143	1.123e-05	3.285e-05	stable
ENSG00000057757	PITHD1	protein_coding	0.365	5.65434	52.1126	9.517e-07	3.53e-06	stable
ENSG00000057935	MTA3	protein_coding	-0.442	4.65316	83.1582	3.251e-08	1.808e-07	stable
ENSG00000058056	USP13	protein_coding	-1.119	4.53424	247.102	4.783e-12	1.081e-10	down
ENSG00000058063	ATP11B	protein_coding	0.231	6.42532	26.1564	6.983e-05	0.0001709	stable
ENSG00000058085	LAMC2	protein_coding	0.275	5.75724	13.9185	0.001872	0.003436	stable
ENSG00000058091	CDK14	protein_coding	0.152	3.09156	2.86367	0.1076	0.1403	stable
ENSG00000058262	SEC61A1	protein_coding	-0.203	8.73509	11.9359	0.003032	0.005352	stable
ENSG00000058272	PPP1R12A	protein_coding	-0.029	5.94884	0.319871	0.5786	0.6302	stable
ENSG00000058335	RASGRF1	protein_coding	-0.881	2.43175	74.145	7.668e-08	3.806e-07	down
ENSG00000058453	CROCC	protein_coding	0.26	4.20129	19.9662	0.0002888	0.0006214	stable
ENSG00000058600	POLR3E	protein_coding	0.377	5.44745	62.675	2.608e-07	1.126e-06	stable
ENSG00000058668	ATP2B4	protein_coding	0.396	6.86822	70.0071	1.17e-07	5.528e-07	stable
ENSG00000058673	ZC3H11A	protein_coding	-0.057	7.17309	1.97908	0.1763	0.2191	stable
ENSG00000058729	RIOK2	protein_coding	-0.653	4.42831	129.621	1.014e-09	9.142e-09	down
ENSG00000058799	YIPF1	protein_coding	0.773	4.92427	143.05	4.567e-10	4.561e-09	up
ENSG00000058804	NDC1	protein_coding	-0.659	6.103	173.127	9.528e-11	1.234e-09	down
ENSG00000059122	FLYWCH1	protein_coding	0.613	5.90196	134.861	7.366e-10	6.878e-09	up
ENSG00000059145	UNKL	protein_coding	0.746	4.53274	90.6573	1.685e-08	1.026e-07	up
ENSG00000059377	TBXAS1	protein_coding	0.92	2.47494	48.5229	1.547e-06	5.449e-06	up
ENSG00000059378	PARP12	protein_coding	-0.093	5.56248	3.44666	0.07962	0.1067	stable
ENSG00000059573	ALDH18A1	protein_coding	-0.232	6.68621	34.5804	1.369e-05	3.91e-05	stable
ENSG00000059588	TARBP1	protein_coding	-0.343	3.95678	10.9143	0.004383	0.007502	stable
ENSG00000059691	GATB	protein_coding	-0.67	4.24218	133.575	7.958e-10	7.358e-09	down
ENSG00000059728	MXD1	protein_coding	1.217	4.74199	229.745	1.51e-11	2.739e-10	up
ENSG00000059758	CDK17	protein_coding	0.404	5.46	55.2642	6.342e-07	2.457e-06	stable
ENSG00000059769	DNAJC25	protein_coding	0.315	4.23215	31.6225	2.348e-05	6.345e-05	stable
ENSG00000059804	SLC2A3	protein_coding	0.934	7.0453	390.253	9.267e-14	4.664e-12	up
ENSG00000059915	PSD	protein_coding	0.434	1.46032	6.50164	0.01998	0.03024	stable
ENSG00000060069	CTDP1	protein_coding	0.222	5.04956	17.1626	0.0005971	0.001207	stable
ENSG00000060138	YBX3	protein_coding	-0.329	6.98858	45.2543	2.465e-06	8.318e-06	stable
ENSG00000060140	STYK1	protein_coding	0.358	2.62607	17.8846	0.0004924	0.001012	stable
ENSG00000060237	WNK1	protein_coding	0.383	7.31831	35.5806	1.861e-05	5.156e-05	stable
ENSG00000060339	CCAR1	protein_coding	-0.381	6.16777	79.2489	4.671e-08	2.471e-07	stable
ENSG00000060491	OGFR	protein_coding	-0.041	7.84444	0.419971	0.526	0.5791	stable
ENSG00000060558	GNA15	protein_coding	-0.174	5.96061	11.3949	0.003322	0.005818	stable
ENSG00000060566	CREB3L3	protein_coding	2.355	-0.575784	64.2172	2.19e-07	9.63e-07	up
ENSG00000060642	PIGV	protein_coding	0.501	4.25424	74.9516	7.078e-08	3.549e-07	stable
ENSG00000060656	PTPRU	protein_coding	-0.517	6.41125	124.995	1.357e-09	1.174e-08	stable
ENSG00000060688	SNRNP40	protein_coding	-0.355	5.27526	49.9925	1.264e-06	4.552e-06	stable
ENSG00000060749	QSER1	protein_coding	-0.349	5.69712	82.0876	3.585e-08	1.973e-07	stable
ENSG00000060762	MPC1	protein_coding	0.428	5.21146	73.1364	8.486e-08	4.163e-07	stable
ENSG00000060971	ACAA1	protein_coding	0.59	5.81865	132.701	8.392e-10	7.696e-09	up
ENSG00000060982	BCAT1	protein_coding	-0.939	6.27751	317.001	5.639e-13	1.886e-11	down
ENSG00000061273	HDAC7	protein_coding	-0.345	5.88271	61.7515	2.9e-07	1.238e-06	stable
ENSG00000061337	LZTS1	protein_coding	-1.35	0.40657	24.156	0.0001078	0.0002535	down
ENSG00000061455	PRDM6	protein_coding	-0.702	-0.263885	8.02876	0.01092	0.01734	down
ENSG00000061656	SPAG4	protein_coding	0.829	4.17193	104.236	5.719e-09	4.014e-08	up
ENSG00000061676	NCKAP1	protein_coding	0.222	7.85465	38.8418	6.639e-06	2.048e-05	stable
ENSG00000061794	MRPS35	protein_coding	-0.227	5.30821	30.0264	3.185e-05	8.367e-05	stable
ENSG00000061918	GUCY1B1	protein_coding	1.308	0.42624	30.9763	2.653e-05	7.101e-05	up
ENSG00000061936	SFSWAP	protein_coding	-0.167	5.27441	14.2887	0.001346	0.002546	stable
ENSG00000061938	TNK2	protein_coding	0.609	6.75532	73.746	3.15e-07	1.33e-06	up
ENSG00000061987	MON2	protein_coding	0.254	4.94422	18.6145	0.0004069	0.000851	stable
ENSG00000062038	CDH3	protein_coding	-2.235	0.234042	114.34	2.76e-09	2.153e-08	down
ENSG00000062194	GPBP1	protein_coding	0.044	6.35273	1.32086	0.2653	0.3164	stable
ENSG00000062282	DGAT2	protein_coding	0.501	3.12062	43.8747	3.024e-06	1.004e-05	stable
ENSG00000062370	ZNF112	protein_coding	-0.57	1.29728	12.3861	0.002411	0.004343	stable
ENSG00000062485	CS	protein_coding	-0.076	6.82589	3.39218	0.08184	0.1093	stable
ENSG00000062524	LTK	protein_coding	0.359	2.82582	10.7034	0.004185	0.00719	stable
ENSG00000062582	MRPS24	protein_coding	0.222	6.88317	23.1463	0.0001354	0.0003124	stable
ENSG00000062598	ELMO2	protein_coding	0.494	6.03344	147.304	3.597e-10	3.732e-09	stable
ENSG00000062650	WAPL	protein_coding	-0.083	6.51072	4.01333	0.06024	0.08283	stable
ENSG00000062716	VMP1	protein_coding	0.942	7.29487	704.629	5.057e-16	9.108e-14	up
ENSG00000062725	APPBP2	protein_coding	0.221	5.43562	14.1749	0.001392	0.002624	stable
ENSG00000062822	POLD1	protein_coding	-0.012	6.73026	0.0578849	0.8126	0.8416	stable
ENSG00000063046	EIF4B	protein_coding	-0.278	7.62993	40.5331	5.058e-06	1.601e-05	stable
ENSG00000063169	BICRA	protein_coding	0.09	4.89	3.04775	0.09768	0.1286	stable
ENSG00000063176	SPHK2	protein_coding	-0.097	5.23122	3.01477	0.09938	0.1305	stable
ENSG00000063177	RPL18	protein_coding	-0.382	8.99615	87.7687	2.159e-08	1.274e-07	stable
ENSG00000063180	CA11	protein_coding	0.006	2.41129	0.00135921	0.971	0.9762	stable
ENSG00000063241	ISOC2	protein_coding	-0.887	5.25736	209.409	1.943e-11	3.373e-10	down
ENSG00000063244	U2AF2	protein_coding	-0.303	8.48332	40.5432	5.05e-06	1.599e-05	stable
ENSG00000063245	EPN1	protein_coding	0.083	8.73094	1.92363	0.1836	0.2273	stable
ENSG00000063322	MED29	protein_coding	0.198	5.7837	17.1299	0.0006024	0.001217	stable
ENSG00000063438	AHRR	protein_coding	-0.096	0.537102	0.0126007	0.9129	0.9285	stable
ENSG00000063587	ZNF275	protein_coding	-0.543	3.54613	39.513	5.954e-06	1.855e-05	stable
ENSG00000063601	MTMR1	protein_coding	-0.07	5.99044	2.62354	0.1225	0.1577	stable
ENSG00000063660	GPC1	protein_coding	0.395	7.46014	21.7776	0.0004408	0.0009159	stable
ENSG00000063761	ADCK1	protein_coding	0.42	1.74751	9.47837	0.006404	0.01063	stable
ENSG00000063854	HAGH	protein_coding	0.752	5.9784	213.194	1.671e-11	2.96e-10	up
ENSG00000063978	RNF4	protein_coding	-0.104	6.74446	6.62122	0.01902	0.02892	stable
ENSG00000064012	CASP8	protein_coding	0.337	4.76047	50.7673	1.138e-06	4.143e-06	stable
ENSG00000064042	LIMCH1	protein_coding	-0.528	7.18526	118.323	2.103e-09	1.703e-08	stable
ENSG00000064102	INTS13	protein_coding	0.416	4.4557	60.8614	3.216e-07	1.352e-06	stable
ENSG00000064115	TM7SF3	protein_coding	0.557	5.73093	106.777	4.735e-09	3.433e-08	stable
ENSG00000064199	SPA17	protein_coding	-0.348	4.08839	23.9222	0.0001136	0.0002662	stable
ENSG00000064205	CCN5	protein_coding	1.608	0.283892	35.3228	1.202e-05	3.485e-05	up
ENSG00000064225	ST3GAL6	protein_coding	0.186	4.21066	10.5575	0.004397	0.007525	stable
ENSG00000064300	NGFR	protein_coding	-1.237	6.21434	23.7535	0.0007941	0.001569	down
ENSG00000064309	CDON	protein_coding	0.422	5.14512	12.6184	0.004032	0.006954	stable
ENSG00000064313	TAF2	protein_coding	-0.174	5.22343	9.28105	0.006873	0.01134	stable
ENSG00000064393	HIPK2	protein_coding	0.464	6.86442	79.4719	4.573e-08	2.435e-07	stable
ENSG00000064419	TNPO3	protein_coding	0.059	6.33413	1.9127	0.1834	0.227	stable
ENSG00000064489	BORCS8-MEF2B	protein_coding	0.376	2.6347	7.11387	0.01613	0.02484	stable
ENSG00000064490	RFXANK	protein_coding	-0.257	5.69743	28.4612	4.339e-05	0.000111	stable
ENSG00000064545	TMEM161A	protein_coding	0.239	5.44141	16.0928	0.0008009	0.001581	stable
ENSG00000064547	LPAR2	protein_coding	-1.107	2.97282	150.065	3.091e-10	3.292e-09	down
ENSG00000064601	CTSA	protein_coding	0.461	8.59603	135.905	6.921e-10	6.498e-09	stable
ENSG00000064607	SUGP2	protein_coding	0.09	6.57917	1.44673	0.2482	0.2979	stable
ENSG00000064651	SLC12A2	protein_coding	0.301	4.66424	22.718	0.0001494	0.0003409	stable
ENSG00000064652	SNX24	protein_coding	-0.375	4.89024	53.627	7.813e-07	2.961e-06	stable
ENSG00000064666	CNN2	protein_coding	-0.031	7.65715	0.663992	0.4257	0.4817	stable
ENSG00000064687	ABCA7	protein_coding	0.99	5.7349	351.152	2.324e-13	9.429e-12	up
ENSG00000064703	DDX20	protein_coding	-0.201	4.82486	17.1439	0.0006001	0.001212	stable
ENSG00000064726	BTBD1	protein_coding	0.01	6.1765	0.0612285	0.8073	0.8369	stable
ENSG00000064886	CHI3L2	protein_coding	-1.186	0.584567	30.814	2.736e-05	7.289e-05	down
ENSG00000064932	SBNO2	protein_coding	0.157	7.67815	11.8872	0.002829	0.005026	stable
ENSG00000064933	PMS1	protein_coding	-0.343	4.02976	23.4574	0.0001262	0.0002935	stable
ENSG00000064961	HMG20B	protein_coding	0.144	7.71471	8.94965	0.007749	0.01265	stable
ENSG00000064995	TAF11	protein_coding	0.071	5.05199	2.3175	0.1451	0.1838	stable
ENSG00000064999	ANKS1A	protein_coding	0.325	6.0827	49.281	1.393e-06	4.951e-06	stable
ENSG00000065000	AP3D1	protein_coding	0.122	8.27277	10.5	0.004484	0.007665	stable
ENSG00000065029	ZNF76	protein_coding	-0.014	6.27855	0.140834	0.7118	0.7526	stable
ENSG00000065054	SLC9A3R2	protein_coding	0.365	7.94887	57.4921	4.81e-07	1.927e-06	stable
ENSG00000065057	NTHL1	protein_coding	0.367	4.13998	16.4315	0.0007738	0.001532	stable
ENSG00000065060	UHRF1BP1	protein_coding	-0.082	5.62748	2.06779	0.1674	0.2091	stable
ENSG00000065135	GNAI3	protein_coding	-0.332	7.02606	75.4434	6.742e-08	3.397e-07	stable
ENSG00000065150	IPO5	protein_coding	-0.462	7.2604	100.733	7.468e-09	5.058e-08	stable
ENSG00000065154	OAT	protein_coding	0.012	7.51288	0.0850883	0.7738	0.8081	stable
ENSG00000065183	WDR3	protein_coding	-0.449	5.45153	61.3663	3.032e-07	1.287e-06	stable
ENSG00000065243	PKN2	protein_coding	-0.02	6.03642	0.137328	0.7152	0.7559	stable
ENSG00000065268	WDR18	protein_coding	-0.715	5.5058	188.994	4.593e-11	6.812e-10	down
ENSG00000065308	TRAM2	protein_coding	-0.189	8.29048	17.3344	0.0005701	0.001157	stable
ENSG00000065325	GLP2R	protein_coding	0.014	0.0520225	0.00384962	0.9512	0.9602	stable
ENSG00000065328	MCM10	protein_coding	-0.274	4.75485	15.8419	0.0008593	0.001687	stable
ENSG00000065357	DGKA	protein_coding	0.463	3.3895	27.8025	4.958e-05	0.0001254	stable
ENSG00000065361	ERBB3	protein_coding	1.033	3.31782	159.153	1.909e-10	2.22e-09	up
ENSG00000065413	ANKRD44	protein_coding	0.183	2.35685	3.09724	0.0952	0.1257	stable
ENSG00000065427	KARS1	protein_coding	-0.532	6.50234	203.21	2.502e-11	4.175e-10	stable
ENSG00000065457	ADAT1	protein_coding	0.271	4.45099	17.5711	0.0005351	0.001091	stable
ENSG00000065485	PDIA5	protein_coding	-0.18	4.70346	6.23935	0.02227	0.03344	stable
ENSG00000065491	TBC1D22B	protein_coding	0.262	5.64443	16.9326	0.0006675	0.001336	stable
ENSG00000065518	NDUFB4	protein_coding	0.115	6.03251	4.15901	0.05618	0.07774	stable
ENSG00000065526	SPEN	protein_coding	0.391	6.04901	41.3833	4.908e-06	1.557e-05	stable
ENSG00000065534	MYLK	protein_coding	-0.882	6.20885	213.75	2.229e-11	3.766e-10	down
ENSG00000065548	ZC3H15	protein_coding	-0.172	6.17516	22.021	0.0001757	0.0003964	stable
ENSG00000065559	MAP2K4	protein_coding	0.053	5.53204	1.35214	0.2599	0.3105	stable
ENSG00000065600	PACC1	protein_coding	0.576	4.61522	90.8849	1.653e-08	1.01e-07	stable
ENSG00000065609	SNAP91	protein_coding	-0.025	2.45666	0.0600845	0.8091	0.8383	stable
ENSG00000065613	SLK	protein_coding	0.051	7.0326	1.75416	0.2017	0.2476	stable
ENSG00000065615	CYB5R4	protein_coding	0.316	5.10906	35.3012	1.207e-05	3.496e-05	stable
ENSG00000065618	COL17A1	protein_coding	1.807	4.50231	228.732	5.984e-10	5.76e-09	up
ENSG00000065665	SEC61A2	protein_coding	0.707	3.57347	62.9256	2.534e-07	1.097e-06	up
ENSG00000065717	TLE2	protein_coding	1.077	1.17122	46.3438	2.105e-06	7.217e-06	up
ENSG00000065802	ASB1	protein_coding	-0.646	5.40687	146.944	3.67e-10	3.786e-09	down
ENSG00000065809	FAM107B	protein_coding	-0.041	6.55928	0.8102	0.3798	0.4353	stable
ENSG00000065833	ME1	protein_coding	1.015	5.52277	313.873	6.143e-13	2.009e-11	up
ENSG00000065882	TBC1D1	protein_coding	-0.008	5.70809	0.0359124	0.8518	0.877	stable
ENSG00000065883	CDK13	protein_coding	-0.203	5.91534	21.0409	0.000222	0.0004893	stable
ENSG00000065911	MTHFD2	protein_coding	-0.642	5.47118	74.3671	2.013e-07	8.912e-07	down
ENSG00000065923	SLC9A7	protein_coding	0.417	5.71211	53.7504	7.69e-07	2.921e-06	stable
ENSG00000065970	FOXJ2	protein_coding	0.221	4.85593	12.2359	0.002529	0.004535	stable
ENSG00000065978	YBX1	protein_coding	-0.402	10.2551	143.769	4.385e-10	4.399e-09	stable
ENSG00000065989	PDE4A	protein_coding	0.192	5.93381	16.1755	0.0007827	0.001548	stable
ENSG00000066027	PPP2R5A	protein_coding	0.525	5.57255	125.308	1.331e-09	1.155e-08	stable
ENSG00000066044	ELAVL1	protein_coding	-0.223	7.06154	43.2507	3.321e-06	1.093e-05	stable
ENSG00000066056	TIE1	protein_coding	-0.194	0.480115	0.543175	0.4705	0.5257	stable
ENSG00000066084	DIP2B	protein_coding	0.129	5.26598	2.49122	0.1349	0.1722	stable
ENSG00000066117	SMARCD1	protein_coding	-0.402	5.71291	101.302	7.147e-09	4.872e-08	stable
ENSG00000066135	KDM4A	protein_coding	-0.165	5.72415	15.0046	0.001091	0.0021	stable
ENSG00000066136	NFYC	protein_coding	-0.514	5.51315	109.323	3.935e-09	2.919e-08	stable
ENSG00000066185	ZMYND12	protein_coding	-0.471	0.0948045	3.68648	0.07064	0.09596	stable
ENSG00000066230	SLC9A3	protein_coding	-0.288	2.52661	7.44186	0.0137	0.02139	stable
ENSG00000066248	NGEF	protein_coding	0.052	3.75084	0.622356	0.4403	0.4962	stable
ENSG00000066279	ASPM	protein_coding	-1.11	6.17222	565.195	3.575e-15	3.873e-13	down
ENSG00000066322	ELOVL1	protein_coding	0.034	7.3247	0.581638	0.4554	0.511	stable
ENSG00000066379	POLR1H	protein_coding	-0.318	4.12109	23.7631	0.0001177	0.0002753	stable
ENSG00000066422	ZBTB11	protein_coding	0.489	5.12874	72.7026	8.866e-08	4.33e-07	stable
ENSG00000066427	ATXN3	protein_coding	0.259	4.1751	20.8384	0.0002331	0.000511	stable
ENSG00000066455	GOLGA5	protein_coding	0.088	5.79997	3.05898	0.09711	0.1279	stable
ENSG00000066557	LRRC40	protein_coding	-0.184	4.31172	9.14288	0.007224	0.01187	stable
ENSG00000066583	ISOC1	protein_coding	-0.192	3.89717	7.74539	0.01217	0.01919	stable
ENSG00000066629	EML1	protein_coding	-0.306	1.06491	2.60348	0.1238	0.1594	stable
ENSG00000066651	TRMT11	protein_coding	-0.31	3.73505	16.1485	0.0007886	0.001559	stable
ENSG00000066654	THUMPD1	protein_coding	-0.288	4.6978	35.3022	1.206e-05	3.496e-05	stable
ENSG00000066697	MSANTD3	protein_coding	0.222	6.13211	26.822	6.071e-05	0.0001502	stable
ENSG00000066739	ATG2B	protein_coding	0.429	5.09852	57.5253	4.791e-07	1.921e-06	stable
ENSG00000066777	ARFGEF1	protein_coding	0.042	5.30875	0.577746	0.4569	0.5125	stable
ENSG00000066827	ZFAT	protein_coding	0.058	4.12849	0.520898	0.4796	0.5343	stable
ENSG00000066855	MTFR1	protein_coding	0.195	5.06555	7.14695	0.01584	0.02442	stable
ENSG00000066923	STAG3	protein_coding	1.094	-0.17896	13.173	0.001885	0.00346	up
ENSG00000066926	FECH	protein_coding	-0.407	4.28562	48.2846	1.599e-06	5.611e-06	stable
ENSG00000066933	MYO9A	protein_coding	0.015	4.73998	0.0566832	0.8145	0.8431	stable
ENSG00000067057	PFKP	protein_coding	0.318	9.24998	61.0814	3.134e-07	1.324e-06	stable
ENSG00000067064	IDI1	protein_coding	0.96	7.56251	412.473	5.712e-14	3.139e-12	up
ENSG00000067066	SP100	protein_coding	0.128	5.90357	7.32275	0.01435	0.02233	stable
ENSG00000067082	KLF6	protein_coding	-0.719	7.5342	62.3729	3.5e-06	1.144e-05	down
ENSG00000067113	PLPP1	protein_coding	0.084	5.11007	3.29016	0.08619	0.1147	stable
ENSG00000067141	NEO1	protein_coding	0.891	4.67897	195.209	3.504e-11	5.434e-10	up
ENSG00000067167	TRAM1	protein_coding	-0.182	7.81375	7.07515	0.01766	0.02701	stable
ENSG00000067177	PHKA1	protein_coding	-0.205	4.37422	11.7605	0.002947	0.005217	stable
ENSG00000067182	TNFRSF1A	protein_coding	-0.013	7.01724	0.0972934	0.7586	0.7949	stable
ENSG00000067191	CACNB1	protein_coding	-0.93	3.84784	39.648	2.943e-05	7.792e-05	down
ENSG00000067208	EVI5	protein_coding	-0.002	5.6795	0.00112312	0.9736	0.9785	stable
ENSG00000067221	STOML1	protein_coding	0.561	4.03006	61.2857	3.061e-07	1.297e-06	stable
ENSG00000067225	PKM	protein_coding	-0.17	11.5091	13.8136	0.001551	0.0029	stable
ENSG00000067248	DHX29	protein_coding	0.035	5.8573	0.687211	0.4178	0.4738	stable
ENSG00000067334	DNTTIP2	protein_coding	0.298	6.58166	49.3367	1.382e-06	4.916e-06	stable
ENSG00000067365	METTL22	protein_coding	0.297	2.63749	7.20965	0.01501	0.02327	stable
ENSG00000067369	TP53BP1	protein_coding	0.342	5.62764	63.4392	2.391e-07	1.04e-06	stable
ENSG00000067533	RRP15	protein_coding	-1.095	4.73934	352.381	2.254e-13	9.257e-12	down
ENSG00000067560	RHOA	protein_coding	-0.192	9.28985	31.6647	2.329e-05	6.305e-05	stable
ENSG00000067596	DHX8	protein_coding	0.117	6.02143	4.43174	0.0494	0.06905	stable
ENSG00000067601	PMS2P4	transcribed_unprocessed_pseudogene	-0.202	0.32543	1.08276	0.3117	0.3652	stable
ENSG00000067606	PRKCZ	protein_coding	-0.058	4.37352	0.854077	0.3675	0.4226	stable
ENSG00000067704	IARS2	protein_coding	-0.102	7.52235	5.50616	0.03044	0.04446	stable
ENSG00000067715	SYT1	protein_coding	-1.261	1.2676	50.1573	1.236e-06	4.462e-06	down
ENSG00000067798	NAV3	protein_coding	0.166	4.38703	2.81823	0.1131	0.1468	stable
ENSG00000067829	IDH3G	protein_coding	0.06	6.02931	1.9167	0.1829	0.2265	stable
ENSG00000067836	ROGDI	protein_coding	1.013	4.51311	74.4468	7.279e-07	2.784e-06	up
ENSG00000067900	ROCK1	protein_coding	0.046	6.31985	1.04104	0.3209	0.3749	stable
ENSG00000067955	CBFB	protein_coding	-0.506	5.4743	184.871	5.521e-11	7.914e-10	stable
ENSG00000067992	PDK3	protein_coding	0.396	4.95836	33.0857	1.791e-05	4.984e-05	stable
ENSG00000068001	HYAL2	protein_coding	0.492	5.89628	103.119	6.222e-09	4.31e-08	stable
ENSG00000068024	HDAC4	protein_coding	0.068	4.0267	0.995924	0.3314	0.3856	stable
ENSG00000068028	RASSF1	protein_coding	-1.044	4.97014	260.526	3.045e-12	7.457e-11	down
ENSG00000068078	FGFR3	protein_coding	1.421	2.73879	122.532	1.592e-09	1.341e-08	up
ENSG00000068079	IFI35	protein_coding	-0.13	5.14139	2.86977	0.109	0.1418	stable
ENSG00000068097	HEATR6	protein_coding	0.371	4.69919	49.1035	1.427e-06	5.063e-06	stable
ENSG00000068120	COASY	protein_coding	0.565	6.63483	124.894	1.366e-09	1.181e-08	stable
ENSG00000068137	PLEKHH3	protein_coding	0.475	6.1188	32.9348	5.157e-05	0.0001299	stable
ENSG00000068305	MEF2A	protein_coding	0.276	5.65099	23.623	0.0001215	0.0002836	stable
ENSG00000068308	OTUD5	protein_coding	-0.215	6.47442	20.8833	0.0002306	0.0005057	stable
ENSG00000068323	TFE3	protein_coding	0.188	7.55373	20.0081	0.0002858	0.0006159	stable
ENSG00000068354	TBC1D25	protein_coding	0.162	5.76625	12.8668	0.002073	0.003774	stable
ENSG00000068366	ACSL4	protein_coding	-0.101	7.78375	4.20805	0.05489	0.07611	stable
ENSG00000068383	INPP5A	protein_coding	-0.288	4.64319	23.2598	0.0001319	0.0003056	stable
ENSG00000068394	GPKOW	protein_coding	-0.309	5.10548	25.3087	8.374e-05	0.0002015	stable
ENSG00000068400	GRIPAP1	protein_coding	0.094	5.67477	4.39572	0.05024	0.07015	stable
ENSG00000068438	FTSJ1	protein_coding	-0.247	6.22966	34.8127	1.314e-05	3.773e-05	stable
ENSG00000068489	PRR11	protein_coding	-0.991	6.56355	204.392	1.98e-10	2.284e-09	down
ENSG00000068615	REEP1	protein_coding	-0.215	1.5219	2.30266	0.1463	0.1851	stable
ENSG00000068650	ATP11A	protein_coding	0.261	5.92097	20.0062	0.000286	0.0006161	stable
ENSG00000068654	POLR1A	protein_coding	-0.426	6.48561	100.526	7.588e-09	5.128e-08	stable
ENSG00000068697	LAPTM4A	protein_coding	0.187	7.98747	25.0933	8.774e-05	0.0002104	stable
ENSG00000068724	TTC7A	protein_coding	-0.002	5.91191	0.000514907	0.9822	0.9852	stable
ENSG00000068745	IP6K2	protein_coding	0.067	5.37947	2.51317	0.1301	0.1667	stable
ENSG00000068784	SRBD1	protein_coding	-0.271	3.93741	14.5741	0.001237	0.002357	stable
ENSG00000068796	KIF2A	protein_coding	-0.111	5.84155	4.97057	0.03859	0.05508	stable
ENSG00000068878	PSME4	protein_coding	0.422	6.62709	73.0592	8.552e-08	4.193e-07	stable
ENSG00000068885	IFT80	protein_coding	0.33	4.23265	33.397	1.693e-05	4.735e-05	stable
ENSG00000068903	SIRT2	protein_coding	0.203	5.75439	28.3128	4.471e-05	0.000114	stable
ENSG00000068912	ERLEC1	protein_coding	0.379	6.66678	87.801	2.153e-08	1.271e-07	stable
ENSG00000068971	PPP2R5B	protein_coding	0.709	5.66553	203.161	2.507e-11	4.175e-10	up
ENSG00000069011	PITX1	protein_coding	-0.23	7.09791	5.40455	0.03879	0.05532	stable
ENSG00000069020	MAST4	protein_coding	0.06	3.9557	0.6353	0.4357	0.4918	stable
ENSG00000069122	ADGRF5	protein_coding	0.28	7.73804	20.7087	0.0002987	0.0006407	stable
ENSG00000069248	NUP133	protein_coding	-0.156	5.89673	11.8055	0.002905	0.005146	stable
ENSG00000069275	NUCKS1	protein_coding	-0.886	8.73635	463.052	2.072e-14	1.402e-12	down
ENSG00000069329	VPS35	protein_coding	-0.015	7.05422	0.158756	0.6949	0.7373	stable
ENSG00000069345	DNAJA2	protein_coding	-0.063	6.06523	1.9766	0.1766	0.2194	stable
ENSG00000069399	BCL3	protein_coding	-0.006	5.51318	0.00627829	0.9378	0.9487	stable
ENSG00000069424	KCNAB2	protein_coding	0.796	3.90522	122.634	1.581e-09	1.334e-08	up
ENSG00000069493	CLEC2D	protein_coding	0.432	0.344376	5.49348	0.03061	0.04469	stable
ENSG00000069509	FUNDC1	protein_coding	-0.734	4.19706	133.861	7.822e-10	7.241e-09	down
ENSG00000069535	MAOB	protein_coding	0.773	2.61277	27.9969	5.956e-05	0.0001478	up
ENSG00000069667	RORA	protein_coding	0.976	1.57379	55.6419	6.048e-07	2.357e-06	up
ENSG00000069702	TGFBR3	protein_coding	1.277	4.81706	103.036	2.513e-07	1.088e-06	up
ENSG00000069812	HES2	protein_coding	0.453	2.13088	10.3354	0.004745	0.008074	stable
ENSG00000069849	ATP1B3	protein_coding	0.653	6.91449	324.557	4.599e-13	1.621e-11	up
ENSG00000069869	NEDD4	protein_coding	-0.15	5.21965	3.35376	0.08643	0.115	stable
ENSG00000069943	PIGB	protein_coding	-0.771	2.90684	89.0501	1.933e-08	1.156e-07	down
ENSG00000069956	MAPK6	protein_coding	0.039	5.90618	0.731478	0.4035	0.4591	stable
ENSG00000069966	GNB5	protein_coding	0.254	5.43448	29.1416	3.788e-05	9.801e-05	stable
ENSG00000069974	RAB27A	protein_coding	-0.267	5.0733	38.4778	7.047e-06	2.157e-05	stable
ENSG00000069998	HDHD5	protein_coding	-0.47	5.48092	107.778	4.401e-09	3.218e-08	stable
ENSG00000070010	UFD1	protein_coding	0.547	5.92407	148.37	3.392e-10	3.546e-09	stable
ENSG00000070018	LRP6	protein_coding	-0.018	5.26824	0.0711218	0.7928	0.8249	stable
ENSG00000070047	PHRF1	protein_coding	0.116	6.9457	4.37172	0.05081	0.0709	stable
ENSG00000070061	ELP1	protein_coding	0.261	6.2569	29.9095	3.258e-05	8.549e-05	stable
ENSG00000070081	NUCB2	protein_coding	0.167	6.30511	11.5491	0.003158	0.00556	stable
ENSG00000070087	PFN2	protein_coding	0.848	4.91129	219.661	1.299e-11	2.416e-10	up
ENSG00000070159	PTPN3	protein_coding	0.322	4.80501	36.6335	9.592e-06	2.843e-05	stable
ENSG00000070182	SPTB	protein_coding	-0.115	-0.204181	0.166027	0.6884	0.7312	stable
ENSG00000070214	SLC44A1	protein_coding	0.458	6.23276	85.4174	2.654e-08	1.515e-07	stable
ENSG00000070269	TMEM260	protein_coding	-0.06	3.53247	0.772653	0.3908	0.4463	stable
ENSG00000070366	SMG6	protein_coding	0.066	5.7621	2.18227	0.1567	0.1969	stable
ENSG00000070367	EXOC5	protein_coding	-0.113	6.9137	9.18842	0.007106	0.01169	stable
ENSG00000070371	CLTCL1	protein_coding	0.04	3.5919	0.340469	0.5667	0.6189	stable
ENSG00000070404	FSTL3	protein_coding	-0.49	5.60247	101.153	7.23e-09	4.917e-08	stable
ENSG00000070413	DGCR2	protein_coding	0.402	7.0509	93.4037	1.34e-08	8.418e-08	stable
ENSG00000070423	RNF126	protein_coding	-0.264	6.38449	25.3391	8.319e-05	0.0002004	stable
ENSG00000070444	MNT	protein_coding	-0.007	4.75708	0.0155936	0.902	0.9198	stable
ENSG00000070476	ZXDC	protein_coding	0.422	4.14261	32.9473	1.837e-05	5.092e-05	stable
ENSG00000070495	JMJD6	protein_coding	0.545	5.50058	196.23	3.355e-11	5.23e-10	stable
ENSG00000070501	POLB	protein_coding	1.137	3.95504	224.898	1.064e-11	2.068e-10	up
ENSG00000070540	WIPI1	protein_coding	0.727	6.161	62.5826	2.664e-06	8.936e-06	up
ENSG00000070610	GBA2	protein_coding	0.405	5.81353	82.7963	3.36e-08	1.861e-07	stable
ENSG00000070614	NDST1	protein_coding	-0.049	7.75816	1.53018	0.2318	0.2805	stable
ENSG00000070669	ASNS	protein_coding	-0.368	6.07633	15.4885	0.001742	0.003219	stable
ENSG00000070718	AP3M2	protein_coding	0.819	4.62178	225.192	1.052e-11	2.051e-10	up
ENSG00000070731	ST6GALNAC2	protein_coding	-0.085	2.52036	0.586695	0.4535	0.5092	stable
ENSG00000070756	PABPC1	protein_coding	-0.284	9.66743	67.1548	1.585e-07	7.213e-07	stable
ENSG00000070759	TESK2	protein_coding	0.842	3.48388	108.222	4.261e-09	3.133e-08	up
ENSG00000070761	CFAP20	protein_coding	0.047	4.97965	1.07136	0.3142	0.3679	stable
ENSG00000070770	CSNK2A2	protein_coding	0.219	5.14962	16.2549	0.0007656	0.001517	stable
ENSG00000070778	PTPN21	protein_coding	0.082	5.36949	1.79279	0.197	0.2421	stable
ENSG00000070785	EIF2B3	protein_coding	-0.208	5.12907	19.9147	0.0002925	0.0006285	stable
ENSG00000070814	TCOF1	protein_coding	-0.244	6.65173	40.1386	5.386e-06	1.694e-05	stable
ENSG00000070831	CDC42	protein_coding	-0.478	8.63997	170.341	1.09e-10	1.376e-09	stable
ENSG00000070882	OSBPL3	protein_coding	-0.661	7.22329	157.926	2.034e-10	2.335e-09	down
ENSG00000070950	RAD18	protein_coding	-0.352	5.00743	31.8057	2.268e-05	6.159e-05	stable
ENSG00000070961	ATP2B1	protein_coding	-0.318	7.58209	3.9917	0.07444	0.1004	stable
ENSG00000071051	NCK2	protein_coding	0.03	6.48734	0.309594	0.5847	0.6359	stable
ENSG00000071054	MAP4K4	protein_coding	-0.045	8.5571	1.98443	0.1758	0.2185	stable
ENSG00000071073	MGAT4A	protein_coding	0.924	3.92542	225.905	1.024e-11	2.006e-10	up
ENSG00000071082	RPL31	protein_coding	-0.406	9.46372	84.2301	2.951e-08	1.665e-07	stable
ENSG00000071127	WDR1	protein_coding	0.018	9.89847	0.287421	0.5984	0.6484	stable
ENSG00000071189	SNX13	protein_coding	0.297	5.13268	35.3474	1.197e-05	3.472e-05	stable
ENSG00000071205	ARHGAP10	protein_coding	-0.403	4.33686	44.3183	2.83e-06	9.448e-06	stable
ENSG00000071242	RPS6KA2	protein_coding	0.126	4.93335	4.46381	0.04867	0.06806	stable
ENSG00000071243	ING3	protein_coding	-0.242	3.49295	11.4668	0.003244	0.005694	stable
ENSG00000071246	VASH1	protein_coding	1.112	3.43462	183.908	5.767e-11	8.195e-10	up
ENSG00000071282	LMCD1	protein_coding	0.453	3.05948	39.4486	6.016e-06	1.872e-05	stable
ENSG00000071462	BUD23	protein_coding	-0.219	5.80472	24.0957	0.0001093	0.0002567	stable
ENSG00000071537	SEL1L	protein_coding	0.011	7.18506	0.0103574	0.9208	0.9352	stable
ENSG00000071539	TRIP13	protein_coding	-1.044	4.77629	213.993	1.619e-11	2.892e-10	down
ENSG00000071553	ATP6AP1	protein_coding	0.334	7.98296	89.7744	1.817e-08	1.096e-07	stable
ENSG00000071564	TCF3	protein_coding	-0.264	6.99091	26.8845	5.992e-05	0.0001485	stable
ENSG00000071575	TRIB2	protein_coding	0.126	6.43273	5.22672	0.03442	0.04967	stable
ENSG00000071626	DAZAP1	protein_coding	-0.549	7.23834	186.553	5.12e-11	7.438e-10	stable
ENSG00000071655	MBD3	protein_coding	-0.142	8.41651	3.95723	0.06601	0.09007	stable
ENSG00000071794	HLTF	protein_coding	0.287	5.67656	24.4908	0.0001001	0.0002371	stable
ENSG00000071859	FAM50A	protein_coding	0.239	7.73914	32.1448	2.129e-05	5.82e-05	stable
ENSG00000071889	FAM3A	protein_coding	0.43	6.41445	81.3272	3.846e-08	2.097e-07	stable
ENSG00000071894	CPSF1	protein_coding	-0.167	7.18591	15.0616	0.001073	0.002068	stable
ENSG00000071967	CYBRD1	protein_coding	0.01	7.4194	0.0637437	0.8035	0.8337	stable
ENSG00000071994	PDCD2	protein_coding	-0.161	5.69991	11.5485	0.003158	0.00556	stable
ENSG00000072042	RDH11	protein_coding	0.701	7.57205	317.748	5.525e-13	1.864e-11	up
ENSG00000072062	PRKACA	protein_coding	0.453	7.25749	112.877	3.057e-09	2.348e-08	stable
ENSG00000072071	ADGRL1	protein_coding	0.125	5.68169	3.86822	0.06491	0.0887	stable
ENSG00000072110	ACTN1	protein_coding	-0.583	9.24338	219.457	1.309e-11	2.428e-10	stable
ENSG00000072121	ZFYVE26	protein_coding	0.459	5.11644	58.317	4.351e-07	1.767e-06	stable
ENSG00000072134	EPN2	protein_coding	1.028	5.94683	492.593	1.203e-14	9.365e-13	up
ENSG00000072135	PTPN18	protein_coding	-0.222	4.6073	22.8993	0.0001433	0.0003283	stable
ENSG00000072163	LIMS2	protein_coding	-1.086	4.09298	256.083	3.527e-12	8.397e-11	down
ENSG00000072195	SPEG	protein_coding	0.38	4.31487	40.0127	5.495e-06	1.725e-05	stable
ENSG00000072201	LNX1	protein_coding	-0.303	2.23055	5.19966	0.03483	0.05021	stable
ENSG00000072210	ALDH3A2	protein_coding	1.405	6.68054	172.783	2.806e-08	1.593e-07	up
ENSG00000072274	TFRC	protein_coding	0.362	8.96555	16.9038	0.001359	0.002567	stable
ENSG00000072310	SREBF1	protein_coding	-1.558	8.36365	673.254	3.953e-15	4.104e-13	down
ENSG00000072364	AFF4	protein_coding	0.157	7.41694	7.53388	0.01347	0.02106	stable
ENSG00000072401	UBE2D1	protein_coding	0.538	5.51153	155.399	2.322e-10	2.587e-09	stable
ENSG00000072415	MPP5	protein_coding	-0.253	6.57753	14.9127	0.001341	0.002539	stable
ENSG00000072422	RHOBTB1	protein_coding	-0.186	2.49408	3.49115	0.07786	0.1045	stable
ENSG00000072501	SMC1A	protein_coding	-0.035	7.62348	0.627995	0.4383	0.4942	stable
ENSG00000072506	HSD17B10	protein_coding	-0.293	6.11079	32.5601	1.972e-05	5.433e-05	stable
ENSG00000072518	MARK2	protein_coding	0.224	6.61068	27.0579	5.78e-05	0.0001438	stable
ENSG00000072571	HMMR	protein_coding	-1.55	2.7582	324.178	4.646e-13	1.63e-11	down
ENSG00000072609	CHFR	protein_coding	-0.475	4.77372	57.3155	4.915e-07	1.965e-06	stable
ENSG00000072682	P4HA2	protein_coding	1.219	7.32857	1295.7	2.17e-18	2.317e-15	up
ENSG00000072736	NFATC3	protein_coding	0.368	4.61577	13.5467	0.002258	0.004081	stable
ENSG00000072756	TRNT1	protein_coding	-0.645	3.04485	67.2941	1.561e-07	7.127e-07	down
ENSG00000072778	ACADVL	protein_coding	1.28	8.72097	1427.56	9.071e-19	1.317e-15	up
ENSG00000072786	STK10	protein_coding	0.278	7.10517	50.3891	1.198e-06	4.337e-06	stable
ENSG00000072803	FBXW11	protein_coding	0.358	6.51561	74.0963	7.706e-08	3.821e-07	stable
ENSG00000072818	ACAP1	protein_coding	0.625	0.759925	16.8856	0.0006436	0.001293	up
ENSG00000072832	CRMP1	protein_coding	-0.598	2.27441	32.2604	2.084e-05	5.711e-05	down
ENSG00000072840	EVC	protein_coding	-0.149	5.55579	7.2892	0.01455	0.0226	stable
ENSG00000072849	DERL2	protein_coding	-0.249	5.75525	25.1774	8.615e-05	0.0002068	stable
ENSG00000072864	NDE1	protein_coding	-0.297	5.01942	31.4487	2.426e-05	6.544e-05	stable
ENSG00000072954	TMEM38A	protein_coding	1.124	5.64891	447.099	2.819e-14	1.786e-12	up
ENSG00000072958	AP1M1	protein_coding	-0.179	7.49605	22.1517	0.0001704	0.000385	stable
ENSG00000073008	PVR	protein_coding	-0.211	7.53267	8.82711	0.009604	0.01542	stable
ENSG00000073050	XRCC1	protein_coding	-0.225	4.63035	13.7558	0.001578	0.002947	stable
ENSG00000073060	SCARB1	protein_coding	0.188	5.7325	12.2758	0.002497	0.004484	stable
ENSG00000073111	MCM2	protein_coding	-0.563	6.59441	133.036	8.222e-10	7.555e-09	stable
ENSG00000073150	PANX2	protein_coding	2.517	4.08551	832.439	1.145e-16	2.901e-14	up
ENSG00000073169	SELENOO	protein_coding	0.405	5.64995	34.9471	1.736e-05	4.843e-05	stable
ENSG00000073282	TP63	protein_coding	-0.383	-0.543221	2.53627	0.1285	0.1647	stable
ENSG00000073331	ALPK1	protein_coding	-0.009	2.23062	0.00846075	0.9277	0.9407	stable
ENSG00000073350	LLGL2	protein_coding	0.036	5.19774	0.303505	0.5884	0.6394	stable
ENSG00000073417	PDE8A	protein_coding	-0.167	4.9756	9.98568	0.005355	0.009039	stable
ENSG00000073464	CLCN4	protein_coding	-0.03	5.80784	0.261798	0.615	0.6639	stable
ENSG00000073536	NLE1	protein_coding	-1.323	4.38631	424.58	4.435e-14	2.579e-12	down
ENSG00000073578	SDHA	protein_coding	0.138	7.75819	6.79516	0.01772	0.02709	stable
ENSG00000073584	SMARCE1	protein_coding	-0.499	6.32065	187.264	4.96e-11	7.254e-10	stable
ENSG00000073605	GSDMB	protein_coding	1.627	0.930775	48.9603	1.456e-06	5.156e-06	up
ENSG00000073614	KDM5A	protein_coding	0.212	4.81542	17.6419	0.0005251	0.001072	stable
ENSG00000073670	ADAM11	protein_coding	1.165	0.866505	26.0734	7.107e-05	0.0001737	up
ENSG00000073711	PPP2R3A	protein_coding	-0.174	4.29989	5.65841	0.0285	0.04189	stable
ENSG00000073712	FERMT2	protein_coding	-0.159	5.81321	20.7666	0.0002372	0.0005192	stable
ENSG00000073756	PTGS2	protein_coding	-0.392	1.42076	1.87504	0.1928	0.2375	stable
ENSG00000073792	IGF2BP2	protein_coding	-0.134	6.1174	5.64516	0.02866	0.04209	stable
ENSG00000073803	MAP3K13	protein_coding	0.351	4.8113	51.6034	1.018e-06	3.75e-06	stable
ENSG00000073849	ST6GAL1	protein_coding	-0.793	1.37355	25.9527	7.292e-05	0.0001777	down
ENSG00000073910	FRY	protein_coding	-0.095	0.276516	0.293801	0.5944	0.6449	stable
ENSG00000073921	PICALM	protein_coding	0.173	7.93167	17.9965	0.000478	0.0009854	stable
ENSG00000073969	NSF	protein_coding	-0.419	5.54118	51.915	9.769e-07	3.617e-06	stable
ENSG00000074047	GLI2	protein_coding	-0.266	2.71436	5.22981	0.03437	0.04962	stable
ENSG00000074054	CLASP1	protein_coding	-0.002	5.55616	0.00158732	0.9687	0.9743	stable
ENSG00000074071	MRPS34	protein_coding	-0.195	6.08584	19.8305	0.0002987	0.0006407	stable
ENSG00000074181	NOTCH3	protein_coding	2.332	1.78903	330.756	3.904e-13	1.417e-11	up
ENSG00000074201	CLNS1A	protein_coding	-0.279	5.85428	45.9135	2.24e-06	7.631e-06	stable
ENSG00000074211	PPP2R2C	protein_coding	0.306	1.90829	5.79434	0.02688	0.03973	stable
ENSG00000074219	TEAD2	protein_coding	0.316	5.23396	23.712	0.0001191	0.0002782	stable
ENSG00000074266	EED	protein_coding	-0.051	4.83492	0.778174	0.3892	0.4448	stable
ENSG00000074319	TSG101	protein_coding	0.202	6.42756	19.3514	0.000337	0.0007154	stable
ENSG00000074356	NCBP3	protein_coding	-0.195	5.46144	19.2569	0.0003451	0.0007317	stable
ENSG00000074370	ATP2A3	protein_coding	0.369	0.157133	2.42456	0.1366	0.1742	stable
ENSG00000074410	CA12	protein_coding	0.43	6.08968	22.0717	0.0004249	0.0008855	stable
ENSG00000074416	MGLL	protein_coding	-0.132	6.44344	1.32018	0.2751	0.3267	stable
ENSG00000074527	NTN4	protein_coding	0.306	4.75355	8.95651	0.009631	0.01546	stable
ENSG00000074582	BCS1L	protein_coding	-0.057	3.98647	0.798365	0.3832	0.4389	stable
ENSG00000074590	NUAK1	protein_coding	-0.464	5.81118	102.426	6.558e-09	4.507e-08	stable
ENSG00000074603	DPP8	protein_coding	0.19	4.8595	7.93319	0.01133	0.01793	stable
ENSG00000074621	SLC24A1	protein_coding	-0.772	2.65419	59.7146	3.681e-07	1.527e-06	down
ENSG00000074657	ZNF532	protein_coding	-0.624	4.17519	91.6321	1.553e-08	9.584e-08	down
ENSG00000074660	SCARF1	protein_coding	0.115	1.4605	0.551492	0.4672	0.5224	stable
ENSG00000074695	LMAN1	protein_coding	0.392	7.78446	49.6829	1.463e-06	5.178e-06	stable
ENSG00000074696	HACD3	protein_coding	0.057	6.83805	1.78059	0.1985	0.2439	stable
ENSG00000074755	ZZEF1	protein_coding	0.39	5.67831	83.5355	3.142e-08	1.757e-07	stable
ENSG00000074800	ENO1	protein_coding	-0.228	11.9198	42.5966	3.669e-06	1.193e-05	stable
ENSG00000074842	MYDGF	protein_coding	0.274	8.41564	24.7979	9.976e-05	0.0002364	stable
ENSG00000074855	ANO8	protein_coding	0.402	6.12348	28.3794	8.467e-05	0.0002035	stable
ENSG00000074935	TUBE1	protein_coding	0.139	3.10186	0.966372	0.3408	0.3953	stable
ENSG00000074964	ARHGEF10L	protein_coding	-0.383	4.68498	35.5826	1.149e-05	3.352e-05	stable
ENSG00000074966	TXK	protein_coding	-0.267	1.2443	2.49043	0.1317	0.1686	stable
ENSG00000075089	ACTR6	protein_coding	0.12	4.88159	3.26623	0.08725	0.116	stable
ENSG00000075131	TIPIN	protein_coding	-0.735	3.03686	49.6216	1.33e-06	4.749e-06	down
ENSG00000075142	SRI	protein_coding	-0.283	6.3691	32.9659	1.831e-05	5.077e-05	stable
ENSG00000075151	EIF4G3	protein_coding	0.476	6.89303	78.9937	4.785e-08	2.517e-07	stable
ENSG00000075188	NUP37	protein_coding	-0.833	4.31073	146.229	3.819e-10	3.918e-09	down
ENSG00000075213	SEMA3A	protein_coding	-1.627	3.82253	367.023	1.582e-13	7.018e-12	down
ENSG00000075218	GTSE1	protein_coding	-0.775	6.0194	328.727	4.118e-13	1.48e-11	down
ENSG00000075223	SEMA3C	protein_coding	-0.598	5.79022	105.527	5.194e-09	3.708e-08	down
ENSG00000075234	TTC38	protein_coding	-0.402	5.61853	83.9025	3.039e-08	1.709e-07	stable
ENSG00000075239	ACAT1	protein_coding	-0.76	6.49637	378.603	1.207e-13	5.692e-12	down
ENSG00000075240	GRAMD4	protein_coding	0.323	4.71779	25.9977	7.223e-05	0.0001761	stable
ENSG00000075275	CELSR1	protein_coding	0.346	4.76053	44.1207	2.915e-06	9.706e-06	stable
ENSG00000075292	ZNF638	protein_coding	-0.28	5.4712	29.5128	3.521e-05	9.171e-05	stable
ENSG00000075303	SLC25A40	protein_coding	-0.421	4.07605	41.1854	4.564e-06	1.456e-05	stable
ENSG00000075336	TIMM21	protein_coding	-0.04	4.20047	0.382926	0.5437	0.5967	stable
ENSG00000075391	RASAL2	protein_coding	-0.413	5.79916	65.7118	1.855e-07	8.306e-07	stable
ENSG00000075399	VPS9D1	protein_coding	0.883	4.31718	125.059	1.352e-09	1.17e-08	up
ENSG00000075407	ZNF37A	protein_coding	-0.123	4.73828	5.77622	0.02709	0.04	stable
ENSG00000075413	MARK3	protein_coding	0.325	6.45879	70.7324	1.085e-07	5.17e-07	stable
ENSG00000075415	SLC25A3	protein_coding	-0.387	8.83455	116.479	2.383e-09	1.899e-08	stable
ENSG00000075420	FNDC3B	protein_coding	-0.011	6.99185	0.0142456	0.9069	0.9241	stable
ENSG00000075426	FOSL2	protein_coding	-0.102	8.13592	3.8389	0.06555	0.0895	stable
ENSG00000075461	CACNG4	protein_coding	1.089	-1.0291	6.02055	0.02476	0.03682	up
ENSG00000075539	FRYL	protein_coding	0.019	5.74622	0.108056	0.7461	0.7834	stable
ENSG00000075568	TMEM131	protein_coding	0.684	6.7786	193.716	3.737e-11	5.725e-10	up
ENSG00000075618	FSCN1	protein_coding	0.487	6.86974	63.6304	3.637e-07	1.51e-06	stable
ENSG00000075624	ACTB	protein_coding	-1.062	11.8945	619.954	1.576e-15	2.104e-13	down
ENSG00000075643	MOCOS	protein_coding	-0.446	5.24606	11.1071	0.006777	0.0112	stable
ENSG00000075651	PLD1	protein_coding	0.3	4.32824	21.4404	0.0002017	0.0004485	stable
ENSG00000075702	WDR62	protein_coding	-0.418	5.73575	56.9375	5.149e-07	2.043e-06	stable
ENSG00000075711	DLG1	protein_coding	-0.238	7.28318	24.9079	9.136e-05	0.0002182	stable
ENSG00000075785	RAB7A	protein_coding	0.074	8.30178	3.75591	0.06827	0.09296	stable
ENSG00000075790	BCAP29	protein_coding	0.179	5.46786	17.8223	0.0005005	0.001027	stable
ENSG00000075826	SEC31B	protein_coding	0.273	2.87408	2.6017	0.1291	0.1655	stable
ENSG00000075856	SART3	protein_coding	-0.165	6.46671	18.7055	0.0003974	0.0008328	stable
ENSG00000075914	EXOSC7	protein_coding	-0.422	5.05884	59.2449	3.892e-07	1.607e-06	stable
ENSG00000075945	KIFAP3	protein_coding	-0.254	4.01364	17.2446	0.000584	0.001183	stable
ENSG00000075975	MKRN2	protein_coding	0.129	5.79023	8.67774	0.008562	0.01387	stable
ENSG00000076003	MCM6	protein_coding	-0.893	6.15577	269.013	2.315e-12	5.987e-11	down
ENSG00000076043	REXO2	protein_coding	-0.076	7.30155	4.76553	0.04235	0.05995	stable
ENSG00000076053	RBM7	protein_coding	-0.386	5.44274	87.2915	2.25e-08	1.319e-07	stable
ENSG00000076067	RBMS2	protein_coding	-0.237	6.28983	27.9233	4.838e-05	0.0001227	stable
ENSG00000076108	BAZ2A	protein_coding	0.494	6.92709	92.8423	1.404e-08	8.766e-08	stable
ENSG00000076201	PTPN23	protein_coding	-0.274	6.85066	25.0251	8.905e-05	0.0002132	stable
ENSG00000076242	MLH1	protein_coding	-0.355	5.63271	68.3814	1.39e-07	6.441e-07	stable
ENSG00000076248	UNG	protein_coding	-0.862	6.02523	260.428	3.055e-12	7.457e-11	down
ENSG00000076258	FMO4	protein_coding	-0.329	-0.472176	1.44893	0.2441	0.2935	stable
ENSG00000076321	KLHL20	protein_coding	0.338	4.49893	26.7735	6.132e-05	0.0001516	stable
ENSG00000076351	SLC46A1	protein_coding	-0.109	4.70188	4.00557	0.06046	0.08312	stable
ENSG00000076356	PLXNA2	protein_coding	-0.406	4.82124	17.1975	0.0009344	0.001822	stable
ENSG00000076382	SPAG5	protein_coding	-0.645	6.40475	278.007	1.746e-12	4.816e-11	down
ENSG00000076513	ANKRD13A	protein_coding	0.265	6.0703	34.0848	1.496e-05	4.228e-05	stable
ENSG00000076554	TPD52	protein_coding	0.094	5.87765	3.61711	0.07311	0.09886	stable
ENSG00000076555	ACACB	protein_coding	0.435	3.3156	17.9454	0.0004845	0.0009974	stable
ENSG00000076604	TRAF4	protein_coding	0.499	6.4556	104.528	5.595e-09	3.945e-08	stable
ENSG00000076641	PAG1	protein_coding	1.034	4.92525	304.517	7.977e-13	2.484e-11	up
ENSG00000076650	GPATCH1	protein_coding	-0.141	3.83522	4.80069	0.04167	0.0591	stable
ENSG00000076662	ICAM3	protein_coding	-0.359	3.20066	18.5101	0.000418	0.0008728	stable
ENSG00000076685	NT5C2	protein_coding	-0.351	7.24439	44.146	2.904e-06	9.672e-06	stable
ENSG00000076706	MCAM	protein_coding	0.01	6.93003	0.0576573	0.8129	0.8419	stable
ENSG00000076770	MBNL3	protein_coding	-2.101	2.83139	235.132	8.116e-12	1.678e-10	down
ENSG00000076826	CAMSAP3	protein_coding	0.129	3.52521	2.59402	0.1244	0.1601	stable
ENSG00000076864	RAP1GAP	protein_coding	0.882	3.10203	87.4315	2.223e-08	1.305e-07	up
ENSG00000076924	XAB2	protein_coding	-0.19	6.1256	13.5248	0.001693	0.003138	stable
ENSG00000076928	ARHGEF1	protein_coding	-0.312	7.38623	41.8102	4.141e-06	1.331e-05	stable
ENSG00000076944	STXBP2	protein_coding	-0.19	7.13004	17.2714	0.0005798	0.001175	stable
ENSG00000076984	MAP2K7	protein_coding	0.409	6.93491	103.953	5.842e-09	4.088e-08	stable
ENSG00000077044	DGKD	protein_coding	0.288	6.1283	34.8957	1.295e-05	3.724e-05	stable
ENSG00000077092	RARB	protein_coding	1.633	0.11348	32.8059	1.885e-05	5.21e-05	up
ENSG00000077097	TOP2B	protein_coding	-0.172	6.85981	8.51565	0.009348	0.01504	stable
ENSG00000077147	TM9SF3	protein_coding	0.065	7.79667	3.06239	0.09694	0.1277	stable
ENSG00000077150	NFKB2	protein_coding	0.676	7.38283	200.033	2.856e-11	4.63e-10	up
ENSG00000077152	UBE2T	protein_coding	-0.137	5.33389	8.74894	0.00834	0.01355	stable
ENSG00000077157	PPP1R12B	protein_coding	0.377	3.22132	18.0219	0.0004749	0.0009795	stable
ENSG00000077232	DNAJC10	protein_coding	-0.363	6.8982	14.3376	0.002558	0.004581	stable
ENSG00000077235	GTF3C1	protein_coding	0.345	6.57763	42.4931	3.727e-06	1.209e-05	stable
ENSG00000077238	IL4R	protein_coding	-0.131	5.3191	4.95342	0.03889	0.05542	stable
ENSG00000077254	USP33	protein_coding	-0.153	5.99558	13.4786	0.001717	0.003177	stable
ENSG00000077312	SNRPA	protein_coding	-1.032	5.67829	464.956	1.999e-14	1.371e-12	down
ENSG00000077348	EXOSC5	protein_coding	-1.203	4.87084	366.541	1.6e-13	7.059e-12	down
ENSG00000077380	DYNC1I2	protein_coding	-0.086	6.69562	5.668	0.02838	0.04175	stable
ENSG00000077420	APBB1IP	protein_coding	-0.367	5.1051	22.4666	0.0002012	0.0004474	stable
ENSG00000077454	LRCH4	protein_coding	0.449	6.47992	109.406	3.911e-09	2.903e-08	stable
ENSG00000077458	FAM76B	protein_coding	0.062	4.63349	1.14664	0.2982	0.351	stable
ENSG00000077463	SIRT6	protein_coding	0.088	5.56276	2.31393	0.1454	0.184	stable
ENSG00000077514	POLD3	protein_coding	-0.266	4.57112	16.4624	0.0007228	0.00144	stable
ENSG00000077549	CAPZB	protein_coding	0.044	7.95286	1.52494	0.2326	0.2813	stable
ENSG00000077585	GPR137B	protein_coding	0.715	3.58364	95.6994	1.111e-08	7.211e-08	up
ENSG00000077684	JADE1	protein_coding	-0.573	5.33606	163.227	1.55e-10	1.855e-09	stable
ENSG00000077713	SLC25A43	protein_coding	0.027	5.39722	0.402071	0.5339	0.587	stable
ENSG00000077721	UBE2A	protein_coding	0.137	7.14584	15.7148	0.0008907	0.001743	stable
ENSG00000077782	FGFR1	protein_coding	0.709	7.77019	356.094	2.058e-13	8.67e-12	up
ENSG00000077942	FBLN1	protein_coding	-0.793	1.52828	30.7529	2.768e-05	7.366e-05	down
ENSG00000077984	CST7	protein_coding	0.212	4.58685	11.2893	0.00344	0.006011	stable
ENSG00000078018	MAP2	protein_coding	0.453	3.36394	16.9579	0.0006695	0.00134	stable
ENSG00000078043	PIAS2	protein_coding	0.202	3.82946	9.80636	0.005702	0.009562	stable
ENSG00000078061	ARAF	protein_coding	0.358	6.63058	94.8079	1.195e-08	7.639e-08	stable
ENSG00000078070	MCCC1	protein_coding	-0.361	5.19646	63.088	2.488e-07	1.08e-06	stable
ENSG00000078081	LAMP3	protein_coding	0.68	1.94607	4.61001	0.05423	0.07524	stable
ENSG00000078114	NEBL	protein_coding	-0.922	1.74238	50.3929	1.197e-06	4.336e-06	down
ENSG00000078124	ACER3	protein_coding	-0.067	4.67724	1.48509	0.2385	0.2875	stable
ENSG00000078140	UBE2K	protein_coding	0.134	7.03962	14.7397	0.001179	0.002256	stable
ENSG00000078142	PIK3C3	protein_coding	-0.093	5.58206	2.74982	0.1144	0.1483	stable
ENSG00000078177	N4BP2	protein_coding	-1.109	2.87356	58.431	8.895e-07	3.327e-06	down
ENSG00000078237	TIGAR	protein_coding	0.042	3.10454	0.225094	0.6408	0.6873	stable
ENSG00000078246	TULP3	protein_coding	0.046	4.97922	0.996	0.3313	0.3856	stable
ENSG00000078269	SYNJ2	protein_coding	0.335	7.17929	43.0909	3.403e-06	1.117e-05	stable
ENSG00000078304	PPP2R5C	protein_coding	-0.009	6.73144	0.0387919	0.846	0.8719	stable
ENSG00000078319	PMS2P1	transcribed_unprocessed_pseudogene	-0.226	3.43895	10.0179	0.005296	0.008946	stable
ENSG00000078369	GNB1	protein_coding	-0.254	8.81219	61.3519	3.037e-07	1.289e-06	stable
ENSG00000078401	EDN1	protein_coding	-0.814	3.14619	52.7102	8.8e-07	3.297e-06	down
ENSG00000078403	MLLT10	protein_coding	-0.354	5.0011	50.4122	1.194e-06	4.325e-06	stable
ENSG00000078487	ZCWPW1	protein_coding	-0.017	1.37109	0.00971969	0.9225	0.9366	stable
ENSG00000078618	NRDC	protein_coding	0.248	7.65916	50.679	1.152e-06	4.191e-06	stable
ENSG00000078668	VDAC3	protein_coding	0.004	6.39124	0.0135345	0.9087	0.9255	stable
ENSG00000078674	PCM1	protein_coding	0.077	6.04745	2.93325	0.1037	0.1356	stable
ENSG00000078687	TNRC6C	protein_coding	0.21	4.00667	11.2101	0.003531	0.00616	stable
ENSG00000078699	CBFA2T2	protein_coding	0.192	5.24212	17.2323	0.000586	0.001187	stable
ENSG00000078747	ITCH	protein_coding	0.037	6.5732	0.713762	0.4092	0.4648	stable
ENSG00000078804	TP53INP2	protein_coding	0.68	6.30187	142.503	4.712e-10	4.69e-09	up
ENSG00000078808	SDF4	protein_coding	0.415	8.00761	108.169	4.277e-09	3.142e-08	stable
ENSG00000078900	TP73	protein_coding	-1.254	2.6574	159.318	1.892e-10	2.205e-09	down
ENSG00000078902	TOLLIP	protein_coding	0.448	7.35765	84.5359	2.871e-08	1.626e-07	stable
ENSG00000078967	UBE2D4	protein_coding	0.919	4.13604	164.708	1.439e-10	1.736e-09	up
ENSG00000079134	THOC1	protein_coding	-0.27	4.8622	32.4719	2.004e-05	5.514e-05	stable
ENSG00000079150	FKBP7	protein_coding	0.004	3.65391	0.00209588	0.964	0.9705	stable
ENSG00000079156	OSBPL6	protein_coding	0.532	3.56095	39.7063	5.772e-06	1.803e-05	stable
ENSG00000079215	SLC1A3	protein_coding	-0.477	3.65318	19.0355	0.0004241	0.0008842	stable
ENSG00000079246	XRCC5	protein_coding	-0.479	7.87766	190.204	4.355e-11	6.542e-10	stable
ENSG00000079257	LXN	protein_coding	-0.328	2.90771	7.32195	0.01442	0.02242	stable
ENSG00000079263	SP140	protein_coding	0.995	3.4634	136.569	6.653e-10	6.279e-09	up
ENSG00000079277	MKNK1	protein_coding	0.397	5.31097	69.9176	1.181e-07	5.569e-07	stable
ENSG00000079313	REXO1	protein_coding	0.171	6.24864	9.40273	0.006579	0.0109	stable
ENSG00000079332	SAR1A	protein_coding	0.067	7.35063	2.8354	0.1093	0.1421	stable
ENSG00000079335	CDC14A	protein_coding	0.005	2.89625	0.00281135	0.9583	0.9659	stable
ENSG00000079337	RAPGEF3	protein_coding	-0.686	1.49908	20.8996	0.0002297	0.0005039	down
ENSG00000079385	CEACAM1	protein_coding	-1.499	-0.696862	25.2784	8.429e-05	0.0002027	down
ENSG00000079387	SENP1	protein_coding	-0.263	3.99317	19.0989	0.0003593	0.0007597	stable
ENSG00000079393	DUSP13	protein_coding	3.92	0.848287	233.074	7.861e-12	1.639e-10	up
ENSG00000079432	CIC	protein_coding	0.469	7.67552	81.0473	3.947e-08	2.147e-07	stable
ENSG00000079435	LIPE	protein_coding	-1.132	2.12752	76.2214	6.247e-08	3.178e-07	down
ENSG00000079459	FDFT1	protein_coding	0.84	8.09283	353.239	2.207e-13	9.114e-12	up
ENSG00000079462	PAFAH1B3	protein_coding	-0.451	5.89782	124.204	1.428e-09	1.225e-08	stable
ENSG00000079482	OPHN1	protein_coding	-0.738	5.33986	107.724	8.817e-09	5.85e-08	down
ENSG00000079616	KIF22	protein_coding	-1.114	5.84521	488.656	1.291e-14	9.697e-13	down
ENSG00000079691	CARMIL1	protein_coding	-0.665	4.34305	125.373	1.325e-09	1.152e-08	down
ENSG00000079739	PGM1	protein_coding	0.122	7.49302	11.7452	0.002962	0.00524	stable
ENSG00000079785	DDX1	protein_coding	-0.319	6.68911	82.0097	3.611e-08	1.985e-07	stable
ENSG00000079805	DNM2	protein_coding	0.119	8.842	7.00419	0.01629	0.02507	stable
ENSG00000079819	EPB41L2	protein_coding	0.138	6.27801	8.76047	0.008305	0.0135	stable
ENSG00000079841	RIMS1	protein_coding	-1.554	-0.410987	37.2717	8.611e-06	2.577e-05	down
ENSG00000079931	MOXD1	protein_coding	0.38	2.69756	14.9667	0.001103	0.002121	stable
ENSG00000079950	STX7	protein_coding	0.024	5.83526	0.225883	0.6402	0.6867	stable
ENSG00000079974	RABL2B	protein_coding	0.049	3.43019	0.284927	0.5999	0.6499	stable
ENSG00000079999	KEAP1	protein_coding	-0.169	7.05041	8.51407	0.009298	0.01497	stable
ENSG00000080031	PTPRH	protein_coding	0.623	2.90216	26.7596	6.15e-05	0.0001519	up
ENSG00000080189	SLC35C2	protein_coding	0.273	6.0343	37.5371	8.236e-06	2.479e-05	stable
ENSG00000080200	CRYBG3	protein_coding	0.458	4.51766	37.4027	8.424e-06	2.527e-05	stable
ENSG00000080298	RFX3	protein_coding	0.53	2.28571	24.3982	0.0001022	0.0002414	stable
ENSG00000080345	RIF1	protein_coding	-0.246	6.03822	19.3102	0.0003405	0.0007222	stable
ENSG00000080371	RAB21	protein_coding	0.293	6.04078	42.1147	3.95e-06	1.275e-05	stable
ENSG00000080493	SLC4A4	protein_coding	-0.681	0.928392	10.9393	0.003865	0.006686	down
ENSG00000080503	SMARCA2	protein_coding	-0.117	5.78016	7.32435	0.01435	0.02232	stable
ENSG00000080546	SESN1	protein_coding	0.319	2.77717	11.7065	0.003	0.0053	stable
ENSG00000080561	MID2	protein_coding	-0.2	3.29679	4.94225	0.03908	0.05566	stable
ENSG00000080603	SRCAP	protein_coding	0.018	5.58598	0.0504091	0.8254	0.8532	stable
ENSG00000080608	PUM3	protein_coding	-0.849	5.37331	173.839	9.209e-11	1.199e-09	down
ENSG00000080709	KCNN2	protein_coding	1.172	-0.559026	17.1131	0.0006051	0.001222	up
ENSG00000080802	CNOT4	protein_coding	0.394	4.72938	52.0588	9.585e-07	3.553e-06	stable
ENSG00000080815	PSEN1	protein_coding	0.331	6.45195	93.3715	1.344e-08	8.437e-08	stable
ENSG00000080819	CPOX	protein_coding	0.619	7.29182	157.358	2.095e-10	2.384e-09	up
ENSG00000080822	CLDND1	protein_coding	0.553	7.84839	187.835	4.835e-11	7.122e-10	stable
ENSG00000080823	MOK	protein_coding	-0.527	4.10152	41.9488	4.053e-06	1.305e-05	stable
ENSG00000080824	HSP90AA1	protein_coding	-0.118	10.2791	10.1781	0.005009	0.008488	stable
ENSG00000080839	RBL1	protein_coding	-0.068	5.20213	1.15615	0.2963	0.349	stable
ENSG00000080845	DLGAP4	protein_coding	0.18	6.90314	19.719	0.0003072	0.0006572	stable
ENSG00000080947	CROCCP3	transcribed_unprocessed_pseudogene	0.34	0.00492439	1.66592	0.2129	0.2598	stable
ENSG00000080986	NDC80	protein_coding	-1.551	5.33202	933.684	4.104e-17	1.585e-14	down
ENSG00000081014	AP4E1	protein_coding	0.29	4.52096	19.1163	0.0003577	0.0007566	stable
ENSG00000081019	RSBN1	protein_coding	0.216	4.66	14.5357	0.001251	0.002381	stable
ENSG00000081026	MAGI3	protein_coding	0.24	3.90601	11.6342	0.003071	0.005417	stable
ENSG00000081041	CXCL2	protein_coding	-1.24	2.6995	9.80609	0.01103	0.01749	down
ENSG00000081052	COL4A4	protein_coding	0.991	0.980512	31.6687	2.327e-05	6.302e-05	up
ENSG00000081059	TCF7	protein_coding	1.137	2.18917	93.643	1.314e-08	8.285e-08	up
ENSG00000081087	OSTM1	protein_coding	0.386	5.79291	44.5749	2.725e-06	9.118e-06	stable
ENSG00000081154	PCNP	protein_coding	-0.036	7.49382	0.594482	0.4506	0.5065	stable
ENSG00000081177	EXD2	protein_coding	-0.327	4.35778	22.3368	0.0001632	0.0003702	stable
ENSG00000081181	ARG2	protein_coding	0.478	3.2407	25.4257	8.164e-05	0.000197	stable
ENSG00000081189	MEF2C	protein_coding	0.278	3.07183	11.538	0.003169	0.005576	stable
ENSG00000081307	UBA5	protein_coding	-0.72	4.27141	172.412	9.86e-11	1.272e-09	down
ENSG00000081320	STK17B	protein_coding	0.648	5.60352	197.565	3.169e-11	5.024e-10	up
ENSG00000081377	CDC14B	protein_coding	0.512	5.38088	119.708	1.917e-09	1.578e-08	stable
ENSG00000081386	ZNF510	protein_coding	0.126	3.76416	4.27176	0.05326	0.07404	stable
ENSG00000081665	ZNF506	protein_coding	-0.083	3.722	1.48909	0.2379	0.2868	stable
ENSG00000081692	JMJD4	protein_coding	-0.109	4.67835	3.65159	0.07187	0.09741	stable
ENSG00000081721	DUSP12	protein_coding	-0.356	4.58818	45.4896	2.382e-06	8.064e-06	stable
ENSG00000081760	AACS	protein_coding	-0.189	5.52963	17.0836	0.00061	0.001231	stable
ENSG00000081791	DELE1	protein_coding	-0.391	4.89398	39.629	5.844e-06	1.823e-05	stable
ENSG00000081803	CADPS2	protein_coding	-0.301	3.4974	18.3093	0.0004404	0.0009153	stable
ENSG00000081818	PCDHB4	protein_coding	0.6	-0.455558	4.28718	0.05287	0.07356	stable
ENSG00000081853	PCDHGA2	protein_coding	0.158	-0.200283	0.404456	0.5327	0.5858	stable
ENSG00000081870	HSPB11	protein_coding	-0.173	5.38145	7.69599	0.01241	0.01953	stable
ENSG00000081913	PHLPP1	protein_coding	-0.245	3.87769	10.9417	0.003862	0.006681	stable
ENSG00000081923	ATP8B1	protein_coding	-0.183	4.92249	8.51181	0.009105	0.01468	stable
ENSG00000082014	SMARCD3	protein_coding	-0.683	3.59736	58.2128	4.407e-07	1.788e-06	down
ENSG00000082068	WDR70	protein_coding	-0.307	4.17944	27.4024	5.382e-05	0.0001349	stable
ENSG00000082146	STRADB	protein_coding	0.088	5.48212	3.26252	0.08742	0.1162	stable
ENSG00000082153	BZW1	protein_coding	-0.417	8.48051	91.5604	1.562e-08	9.63e-08	stable
ENSG00000082196	C1QTNF3	protein_coding	-0.627	-0.559959	4.78601	0.04195	0.05945	stable
ENSG00000082212	ME2	protein_coding	-0.092	4.82651	3.02067	0.09907	0.1302	stable
ENSG00000082213	C5orf22	protein_coding	0.093	5.14592	2.83044	0.1095	0.1425	stable
ENSG00000082258	CCNT2	protein_coding	-0.291	4.44464	13.5628	0.001673	0.003107	stable
ENSG00000082269	FAM135A	protein_coding	-0.41	3.17068	22.5446	0.0001555	0.0003538	stable
ENSG00000082438	COBLL1	protein_coding	-0.71	1.48042	24.0221	0.0001111	0.0002607	down
ENSG00000082458	DLG3	protein_coding	-0.712	4.86206	198.652	3.027e-11	4.85e-10	down
ENSG00000082497	SERTAD4	protein_coding	-1.146	3.74423	120.128	3.697e-09	2.772e-08	down
ENSG00000082512	TRAF5	protein_coding	-0.471	3.9271	45.1188	2.515e-06	8.463e-06	stable
ENSG00000082515	MRPL22	protein_coding	-0.302	5.0407	33.3488	1.707e-05	4.771e-05	stable
ENSG00000082516	GEMIN5	protein_coding	-0.371	4.9947	55.1684	6.419e-07	2.483e-06	stable
ENSG00000082641	NFE2L1	protein_coding	0.101	8.7574	5.21387	0.03461	0.04991	stable
ENSG00000082701	GSK3B	protein_coding	0.301	5.81116	29.0061	3.891e-05	0.0001004	stable
ENSG00000082781	ITGB5	protein_coding	0.237	8.25299	28.4761	4.326e-05	0.0001107	stable
ENSG00000082805	ERC1	protein_coding	-0.134	5.22947	8.0864	0.01068	0.01701	stable
ENSG00000082898	XPO1	protein_coding	-0.472	7.69986	132.976	8.252e-10	7.578e-09	stable
ENSG00000082996	RNF13	protein_coding	0.311	4.92908	35.735	1.119e-05	3.274e-05	stable
ENSG00000083093	PALB2	protein_coding	-0.352	3.56361	30.6602	2.818e-05	7.486e-05	stable
ENSG00000083097	DOP1A	protein_coding	0.336	3.06198	12.5649	0.002279	0.004116	stable
ENSG00000083099	LYRM2	protein_coding	-0.217	5.06236	23.1528	0.0001352	0.000312	stable
ENSG00000083123	BCKDHB	protein_coding	-0.029	3.65547	0.184526	0.6725	0.7168	stable
ENSG00000083168	KAT6A	protein_coding	-0.001	5.45351	9.96336e-05	0.9921	0.9935	stable
ENSG00000083223	TUT7	protein_coding	0.433	5.0991	79.3377	4.632e-08	2.457e-07	stable
ENSG00000083290	ULK2	protein_coding	-0.981	3.84694	135.705	7.003e-10	6.564e-09	down
ENSG00000083312	TNPO1	protein_coding	0.193	7.52496	24.9259	9.1e-05	0.0002175	stable
ENSG00000083444	PLOD1	protein_coding	0.438	8.12488	136.048	6.862e-10	6.452e-09	stable
ENSG00000083454	P2RX5	protein_coding	-0.372	3.34053	11.4076	0.003413	0.005968	stable
ENSG00000083457	ITGAE	protein_coding	-0.18	4.36331	7.68732	0.01245	0.01959	stable
ENSG00000083520	DIS3	protein_coding	-0.004	5.36393	0.0100887	0.9211	0.9354	stable
ENSG00000083535	PIBF1	protein_coding	0.009	3.49388	0.0150802	0.9036	0.9212	stable
ENSG00000083544	TDRD3	protein_coding	-1.233	3.01988	196.258	3.351e-11	5.23e-10	down
ENSG00000083635	NUFIP1	protein_coding	-0.36	2.98778	13.6227	0.001643	0.003057	stable
ENSG00000083642	PDS5B	protein_coding	-0.031	4.67204	0.189361	0.6686	0.7132	stable
ENSG00000083720	OXCT1	protein_coding	-1.473	3.59836	315.145	5.932e-13	1.958e-11	down
ENSG00000083750	RRAGB	protein_coding	-1.258	3.88503	233.836	7.647e-12	1.599e-10	down
ENSG00000083799	CYLD	protein_coding	0.498	5.62381	97.0787	9.949e-09	6.509e-08	stable
ENSG00000083807	SLC27A5	protein_coding	-0.715	1.99708	41.9541	4.05e-06	1.304e-05	down
ENSG00000083812	ZNF324	protein_coding	0.198	3.78023	7.21012	0.01501	0.02327	stable
ENSG00000083814	ZNF671	protein_coding	0.004	2.17105	0.0010831	0.9741	0.9789	stable
ENSG00000083817	ZNF416	protein_coding	0.107	2.65548	0.724762	0.4056	0.4612	stable
ENSG00000083828	ZNF586	protein_coding	0.067	2.23518	0.252233	0.6215	0.6697	stable
ENSG00000083838	ZNF446	protein_coding	0.134	3.53719	3.31665	0.08504	0.1132	stable
ENSG00000083844	ZNF264	protein_coding	0.043	4.12985	0.488658	0.4934	0.5481	stable
ENSG00000083845	RPS5	protein_coding	-0.531	8.92115	155.25	2.34e-10	2.605e-09	stable
ENSG00000083857	FAT1	protein_coding	-0.414	7.71942	77.1045	5.734e-08	2.951e-07	stable
ENSG00000083896	YTHDC1	protein_coding	-0.08	6.16601	4.57316	0.04626	0.06497	stable
ENSG00000083937	CHMP2B	protein_coding	-0.041	5.20008	0.348375	0.5625	0.6148	stable
ENSG00000084070	SMAP2	protein_coding	0.658	5.3009	195.762	3.422e-11	5.324e-10	up
ENSG00000084072	PPIE	protein_coding	-0.687	5.48503	161.68	1.677e-10	1.989e-09	down
ENSG00000084073	ZMPSTE24	protein_coding	0.003	6.79217	0.00473512	0.9459	0.9559	stable
ENSG00000084090	STARD7	protein_coding	-0.177	7.22564	20.2693	0.0002679	0.0005804	stable
ENSG00000084092	NOA1	protein_coding	0.016	5.47972	0.115374	0.738	0.7763	stable
ENSG00000084093	REST	protein_coding	0.019	5.32638	0.125013	0.7277	0.767	stable
ENSG00000084112	SSH1	protein_coding	0.476	7.46451	95.5008	1.129e-08	7.302e-08	stable
ENSG00000084207	GSTP1	protein_coding	0.407	8.20886	113.415	2.944e-09	2.277e-08	stable
ENSG00000084234	APLP2	protein_coding	0.549	10.8585	240.894	5.939e-12	1.292e-10	stable
ENSG00000084444	FAM234B	protein_coding	0.84	3.17873	97.3791	9.714e-09	6.386e-08	up
ENSG00000084463	WBP11	protein_coding	0.004	6.04735	0.0132966	0.9095	0.9259	stable
ENSG00000084623	EIF3I	protein_coding	-0.063	7.79135	3.88645	0.06405	0.08758	stable
ENSG00000084636	COL16A1	protein_coding	0.609	2.03693	21.5048	0.0001986	0.0004422	up
ENSG00000084652	TXLNA	protein_coding	-0.318	6.89583	55.1236	6.455e-07	2.496e-06	stable
ENSG00000084676	NCOA1	protein_coding	0.384	5.00772	43.9173	3.005e-06	9.988e-06	stable
ENSG00000084693	AGBL5	protein_coding	0.066	4.56338	1.67072	0.2123	0.2592	stable
ENSG00000084710	EFR3B	protein_coding	2.988	1.77851	321.363	5.01e-13	1.726e-11	up
ENSG00000084731	KIF3C	protein_coding	0.549	6.16989	203.016	2.522e-11	4.194e-10	stable
ENSG00000084733	RAB10	protein_coding	0.29	7.78073	37.1956	8.722e-06	2.607e-05	stable
ENSG00000084734	GCKR	protein_coding	1.575	0.864238	62.1564	2.767e-07	1.188e-06	up
ENSG00000084754	HADHA	protein_coding	-0.088	7.30435	6.16527	0.02297	0.03439	stable
ENSG00000084764	MAPRE3	protein_coding	1.141	4.79863	177.991	3.081e-10	3.286e-09	up
ENSG00000084774	CAD	protein_coding	-1.087	6.61177	678.749	7.053e-16	1.198e-13	down
ENSG00000085063	CD59	protein_coding	0.194	8.69328	4.82411	0.04783	0.06694	stable
ENSG00000085117	CD82	protein_coding	0.697	7.8255	267.994	2.391e-12	6.132e-11	up
ENSG00000085185	BCORL1	protein_coding	0.212	5.33949	11.1709	0.003577	0.006234	stable
ENSG00000085224	ATRX	protein_coding	-0.461	5.99777	79.4652	4.576e-08	2.435e-07	stable
ENSG00000085231	AK6	protein_coding	-0.206	5.15873	21.8337	0.0001837	0.0004123	stable
ENSG00000085274	MYNN	protein_coding	0.245	4.10649	13.4949	0.001708	0.003164	stable
ENSG00000085276	MECOM	protein_coding	-0.299	5.07043	28.9668	3.922e-05	0.0001011	stable
ENSG00000085365	SCAMP1	protein_coding	-0.002	5.68013	0.00312343	0.956	0.9639	stable
ENSG00000085377	PREP	protein_coding	-0.022	5.35296	0.276665	0.6052	0.6547	stable
ENSG00000085382	HACE1	protein_coding	0.132	3.85497	3.20892	0.08986	0.1192	stable
ENSG00000085415	SEH1L	protein_coding	-0.272	6.48651	32.9195	1.846e-05	5.116e-05	stable
ENSG00000085433	WDR47	protein_coding	0.608	5.15716	122.179	1.629e-09	1.366e-08	up
ENSG00000085449	WDFY1	protein_coding	-0.461	5.66668	104.758	5.5e-09	3.891e-08	stable
ENSG00000085465	OVGP1	protein_coding	-0.595	-0.789406	2.85575	0.1081	0.1407	stable
ENSG00000085491	SLC25A24	protein_coding	-0.411	6.90799	61.8755	2.858e-07	1.223e-06	stable
ENSG00000085511	MAP3K4	protein_coding	-0.041	4.28113	0.337323	0.5685	0.6206	stable
ENSG00000085644	ZNF213	protein_coding	0.1	3.37603	1.45793	0.2427	0.2919	stable
ENSG00000085662	AKR1B1	protein_coding	1.616	9.30924	1070.63	1.204e-17	7.826e-15	up
ENSG00000085719	CPNE3	protein_coding	-0.001	6.84498	0.000520939	0.982	0.9852	stable
ENSG00000085721	RRN3	protein_coding	0.067	4.80892	1.84675	0.1907	0.2353	stable
ENSG00000085733	CTTN	protein_coding	-0.05	8.35772	1.72778	0.205	0.2512	stable
ENSG00000085760	MTIF2	protein_coding	-0.12	5.46593	6.8188	0.01755	0.02685	stable
ENSG00000085788	DDHD2	protein_coding	-0.021	4.66344	0.091183	0.7661	0.8014	stable
ENSG00000085831	TTC39A	protein_coding	-0.975	0.811404	22.8828	0.0001438	0.0003295	down
ENSG00000085832	EPS15	protein_coding	-0.001	5.90975	0.000578013	0.9811	0.9846	stable
ENSG00000085840	ORC1	protein_coding	0.295	4.05896	17.2756	0.0005792	0.001174	stable
ENSG00000085871	MGST2	protein_coding	-0.009	4.25414	0.0155758	0.902	0.9198	stable
ENSG00000085872	CHERP	protein_coding	-0.102	6.8078	4.4102	0.0499	0.06972	stable
ENSG00000085978	ATG16L1	protein_coding	0.157	4.91151	8.24571	0.01006	0.01609	stable
ENSG00000085982	USP40	protein_coding	-0.07	5.53719	2.98189	0.1011	0.1325	stable
ENSG00000085998	POMGNT1	protein_coding	0.127	6.71596	10.7483	0.004122	0.007094	stable
ENSG00000085999	RAD54L	protein_coding	-0.311	4.55913	14.0312	0.001561	0.002917	stable
ENSG00000086015	MAST2	protein_coding	0.02	6.73615	0.188636	0.6692	0.7137	stable
ENSG00000086061	DNAJA1	protein_coding	-0.183	7.90853	15.1625	0.001043	0.002014	stable
ENSG00000086062	B4GALT1	protein_coding	0.009	7.5968	0.0353107	0.853	0.8779	stable
ENSG00000086065	CHMP5	protein_coding	0.401	7.18672	34.9333	2.48e-05	6.677e-05	stable
ENSG00000086102	NFX1	protein_coding	0.062	5.41308	2.09867	0.1644	0.2057	stable
ENSG00000086189	DIMT1	protein_coding	0.011	5.34976	0.0439008	0.8364	0.8634	stable
ENSG00000086200	IPO11	protein_coding	-0.127	5.03367	4.58374	0.04603	0.06469	stable
ENSG00000086232	EIF2AK1	protein_coding	0.178	7.01042	21.5759	0.0001953	0.0004354	stable
ENSG00000086289	EPDR1	protein_coding	-0.372	5.70948	70.1029	1.159e-07	5.483e-07	stable
ENSG00000086300	SNX10	protein_coding	-0.805	2.24861	32.0831	2.154e-05	5.877e-05	down
ENSG00000086475	SEPHS1	protein_coding	-0.507	6.51008	185.348	5.404e-11	7.783e-10	stable
ENSG00000086504	MRPL28	protein_coding	-0.265	6.01085	27.551	5.22e-05	0.0001313	stable
ENSG00000086544	ITPKC	protein_coding	0.386	4.65828	27.1776	5.638e-05	0.0001407	stable
ENSG00000086589	RBM22	protein_coding	0.088	5.31499	3.90933	0.06334	0.08672	stable
ENSG00000086598	TMED2	protein_coding	0.037	8.54618	0.943475	0.3441	0.3985	stable
ENSG00000086619	ERO1B	protein_coding	0.165	3.40235	1.23718	0.285	0.3371	stable
ENSG00000086666	ZFAND6	protein_coding	0.302	6.15016	73.8557	7.893e-08	3.902e-07	stable
ENSG00000086696	HSD17B2	protein_coding	-0.82	0.645219	18.4422	0.0004254	0.0008864	down
ENSG00000086712	TXLNG	protein_coding	-0.041	5.24274	0.799213	0.383	0.4386	stable
ENSG00000086730	LAT2	protein_coding	2.889	3.41679	907.196	5.309e-17	1.804e-14	up
ENSG00000086758	HUWE1	protein_coding	-0.311	8.50725	43.3838	3.255e-06	1.073e-05	stable
ENSG00000086827	ZW10	protein_coding	-0.459	5.35744	103.153	6.206e-09	4.301e-08	stable
ENSG00000086848	ALG9	protein_coding	-0.177	5.18971	11.4936	0.003216	0.00565	stable
ENSG00000087008	ACOX3	protein_coding	0.262	4.13576	22.0515	0.0001745	0.0003937	stable
ENSG00000087053	MTMR2	protein_coding	-0.384	5.82581	99.5832	8.165e-09	5.466e-08	stable
ENSG00000087074	PPP1R15A	protein_coding	0.281	7.70694	1.83331	0.2074	0.2537	stable
ENSG00000087077	TRIP6	protein_coding	-0.951	6.24558	343.086	2.843e-13	1.095e-11	down
ENSG00000087085	ACHE	protein_coding	1.418	1.40798	89.6917	1.829e-08	1.102e-07	up
ENSG00000087086	FTL	protein_coding	1.444	12.2129	1167.28	5.544e-18	4.362e-15	up
ENSG00000087087	SRRT	protein_coding	-0.516	7.01374	202.067	2.623e-11	4.343e-10	stable
ENSG00000087088	BAX	protein_coding	-0.152	7.10599	10.3736	0.004683	0.007978	stable
ENSG00000087095	NLK	protein_coding	0.041	3.82418	0.22876	0.6381	0.6848	stable
ENSG00000087111	PIGS	protein_coding	0.031	6.59283	0.476546	0.4987	0.553	stable
ENSG00000087152	ATXN7L3	protein_coding	0.134	6.76613	12.3235	0.00246	0.004422	stable
ENSG00000087157	PGS1	protein_coding	0.475	4.88214	78.0726	5.224e-08	2.718e-07	stable
ENSG00000087191	PSMC5	protein_coding	0.326	7.39792	80.2759	4.241e-08	2.286e-07	stable
ENSG00000087206	UIMC1	protein_coding	-0.105	4.64254	3.43567	0.08006	0.1072	stable
ENSG00000087245	MMP2	protein_coding	0.236	0.653439	0.955817	0.341	0.3955	stable
ENSG00000087253	LPCAT2	protein_coding	-0.237	4.97369	3.40963	0.09048	0.1199	stable
ENSG00000087258	GNAO1	protein_coding	-0.338	4.78269	21.9717	0.0001778	0.0004006	stable
ENSG00000087263	OGFOD1	protein_coding	-0.222	5.20435	22.4065	0.0001606	0.0003646	stable
ENSG00000087266	SH3BP2	protein_coding	0.048	6.40515	1.31162	0.2669	0.3181	stable
ENSG00000087269	NOP14	protein_coding	-0.111	6.4762	7.80658	0.01189	0.01877	stable
ENSG00000087274	ADD1	protein_coding	-0.202	7.94769	23.0084	0.0001397	0.0003212	stable
ENSG00000087299	L2HGDH	protein_coding	0.401	4.24416	33.0789	1.793e-05	4.989e-05	stable
ENSG00000087301	TXNDC16	protein_coding	1.054	3.95263	240.359	6.053e-12	1.313e-10	up
ENSG00000087302	RTRAF	protein_coding	-0.03	7.12646	0.598277	0.4492	0.5051	stable
ENSG00000087338	GMCL1	protein_coding	0.317	5.71466	32.1261	2.137e-05	5.837e-05	stable
ENSG00000087365	SF3B2	protein_coding	0.171	8.44406	26.4022	6.63e-05	0.0001628	stable
ENSG00000087448	KLHL42	protein_coding	-0.17	3.83721	5.451	0.03118	0.04542	stable
ENSG00000087460	GNAS	protein_coding	-0.106	10.3056	6.70911	0.01835	0.02799	stable
ENSG00000087470	DNM1L	protein_coding	-0.254	6.0432	30.9016	2.691e-05	7.186e-05	stable
ENSG00000087494	PTHLH	protein_coding	2.405	1.14319	216.315	1.478e-11	2.692e-10	up
ENSG00000087502	ERGIC2	protein_coding	0.423	5.29353	75.4966	6.707e-08	3.382e-07	stable
ENSG00000087510	TFAP2C	protein_coding	0.02	3.70989	0.0876223	0.7706	0.8051	stable
ENSG00000087586	AURKA	protein_coding	-1.716	6.93349	1478.38	6.62e-19	1.1e-15	down
ENSG00000087842	PIR	protein_coding	0.923	3.53269	52.8559	2.48e-06	8.357e-06	up
ENSG00000087884	AAMDC	protein_coding	-0.137	3.68839	2.20117	0.155	0.1949	stable
ENSG00000087903	RFX2	protein_coding	0.428	3.48742	35.8861	1.09e-05	3.199e-05	stable
ENSG00000087995	METTL2A	protein_coding	0.111	4.9524	4.75508	0.04255	0.06022	stable
ENSG00000088035	ALG6	protein_coding	0.328	3.85207	22.2452	0.0001667	0.0003772	stable
ENSG00000088038	CNOT3	protein_coding	-0.166	6.14944	11.8889	0.002827	0.005024	stable
ENSG00000088179	PTPN4	protein_coding	0.361	3.81134	31.4268	2.436e-05	6.567e-05	stable
ENSG00000088205	DDX18	protein_coding	-0.344	6.33698	62.1497	2.77e-07	1.188e-06	stable
ENSG00000088247	KHSRP	protein_coding	-0.439	8.74527	107.793	4.396e-09	3.216e-08	stable
ENSG00000088256	GNA11	protein_coding	0.029	7.78095	0.457124	0.5075	0.5615	stable
ENSG00000088280	ASAP3	protein_coding	0.549	6.13536	35.029	5.383e-05	0.0001349	stable
ENSG00000088298	EDEM2	protein_coding	0.301	5.17417	21.832	0.0001837	0.0004124	stable
ENSG00000088305	DNMT3B	protein_coding	-0.663	3.34801	78.1779	5.171e-08	2.697e-07	down
ENSG00000088325	TPX2	protein_coding	-1.207	7.82226	561.06	3.815e-15	4.074e-13	down
ENSG00000088340	FER1L4	transcribed_unitary_pseudogene	3.204	4.54603	777.209	1.764e-14	1.238e-12	up
ENSG00000088356	PDRG1	protein_coding	-0.43	4.74872	47.3653	1.82e-06	6.313e-06	stable
ENSG00000088367	EPB41L1	protein_coding	0.393	5.81092	32.173	3.145e-05	8.274e-05	stable
ENSG00000088387	DOCK9	protein_coding	-0.583	6.92705	26.7009	0.0003186	0.000679	stable
ENSG00000088448	ANKRD10	protein_coding	-0.203	4.15689	10.846	0.003988	0.006884	stable
ENSG00000088451	TGDS	protein_coding	-0.346	3.11248	13.1261	0.001913	0.003508	stable
ENSG00000088538	DOCK3	protein_coding	0.868	2.31309	49.7879	1.3e-06	4.663e-06	up
ENSG00000088543	C3orf18	protein_coding	-0.361	4.15711	38.803	6.681e-06	2.059e-05	stable
ENSG00000088682	COQ9	protein_coding	0.242	4.97779	16.7229	0.0006729	0.001346	stable
ENSG00000088726	TMEM40	protein_coding	2.562	-0.660037	57.4929	4.81e-07	1.927e-06	up
ENSG00000088727	KIF9	protein_coding	-0.205	1.75809	1.8531	0.19	0.2345	stable
ENSG00000088756	ARHGAP28	protein_coding	0.554	-0.230834	4.08167	0.05829	0.08041	stable
ENSG00000088766	CRLS1	protein_coding	-0.089	5.48005	4.29211	0.05275	0.07341	stable
ENSG00000088808	PPP1R13B	protein_coding	0.658	4.21215	80.703	4.075e-08	2.209e-07	up
ENSG00000088812	ATRN	protein_coding	0.354	6.05805	86.4682	2.419e-08	1.401e-07	stable
ENSG00000088826	SMOX	protein_coding	-0.817	4.73057	55.1486	3.97e-06	1.28e-05	down
ENSG00000088832	FKBP1A	protein_coding	0.021	9.56715	0.418072	0.526	0.5791	stable
ENSG00000088833	NSFL1C	protein_coding	0.293	6.71513	58.8521	4.08e-07	1.672e-06	stable
ENSG00000088836	SLC4A11	protein_coding	1.039	4.18368	189.705	4.451e-11	6.654e-10	up
ENSG00000088854	C20orf194	protein_coding	-0.184	4.42764	10.9692	0.003826	0.00663	stable
ENSG00000088876	ZNF343	protein_coding	-0.274	3.04151	11.0115	0.003773	0.006545	stable
ENSG00000088881	EBF4	protein_coding	-0.011	5.15718	0.0229231	0.8814	0.9019	stable
ENSG00000088888	MAVS	protein_coding	-0.053	7.45085	0.9883	0.3332	0.3872	stable
ENSG00000088899	LZTS3	protein_coding	1.548	5.23508	934.491	4.072e-17	1.585e-14	up
ENSG00000088930	XRN2	protein_coding	-0.284	6.7437	58.1089	4.462e-07	1.807e-06	stable
ENSG00000088970	KIZ	protein_coding	-0.258	2.92852	11.9724	0.002752	0.0049	stable
ENSG00000088986	DYNLL1	protein_coding	0.111	7.66948	9.73213	0.005853	0.009795	stable
ENSG00000089006	SNX5	protein_coding	-0.851	6.09515	348.277	2.496e-13	9.922e-12	down
ENSG00000089009	RPL6	protein_coding	-0.588	9.7681	207.607	2.09e-11	3.591e-10	down
ENSG00000089022	MAPKAPK5	protein_coding	-0.19	5.08801	13.524	0.001693	0.003139	stable
ENSG00000089048	ESF1	protein_coding	-0.273	4.82639	21.3981	0.0002037	0.0004526	stable
ENSG00000089050	RBBP9	protein_coding	0.013	4.80748	0.0476409	0.8296	0.857	stable
ENSG00000089053	ANAPC5	protein_coding	-0.117	6.73174	10.2399	0.004903	0.008322	stable
ENSG00000089057	SLC23A2	protein_coding	0.44	5.47541	48.4961	1.6e-06	5.612e-06	stable
ENSG00000089060	SLC8B1	protein_coding	0.389	6.30452	84.1621	2.969e-08	1.673e-07	stable
ENSG00000089063	TMEM230	protein_coding	0.328	6.94138	73.8336	7.911e-08	3.909e-07	stable
ENSG00000089091	DZANK1	protein_coding	-0.015	1.08346	0.00679832	0.9352	0.9464	stable
ENSG00000089094	KDM2B	protein_coding	-0.483	5.3193	110.416	3.638e-09	2.737e-08	stable
ENSG00000089123	TASP1	protein_coding	-0.253	1.95568	5.54614	0.02992	0.04378	stable
ENSG00000089127	OAS1	protein_coding	-1.666	2.18338	97.6425	1.28e-08	8.106e-08	down
ENSG00000089154	GCN1	protein_coding	0.036	7.93553	0.589928	0.4523	0.5081	stable
ENSG00000089157	RPLP0	protein_coding	-0.73	10.6595	305.249	7.813e-13	2.452e-11	down
ENSG00000089159	PXN	protein_coding	0.205	8.86805	36.1338	1.045e-05	3.075e-05	stable
ENSG00000089163	SIRT4	protein_coding	1.454	1.31718	61.4944	2.987e-07	1.271e-06	up
ENSG00000089177	KIF16B	protein_coding	-0.563	3.23715	60.9615	3.178e-07	1.34e-06	stable
ENSG00000089195	TRMT6	protein_coding	-0.197	4.73933	9.29377	0.006841	0.01129	stable
ENSG00000089220	PEBP1	protein_coding	-1.059	7.37482	445.433	2.913e-14	1.83e-12	down
ENSG00000089234	BRAP	protein_coding	0.157	4.93929	13.4445	0.001735	0.003209	stable
ENSG00000089248	ERP29	protein_coding	0.439	7.79325	110.51	3.614e-09	2.721e-08	stable
ENSG00000089280	FUS	protein_coding	-0.621	8.48684	303.329	8.25e-13	2.543e-11	down
ENSG00000089289	IGBP1	protein_coding	-0.131	5.78764	8.9731	0.007683	0.01256	stable
ENSG00000089327	FXYD5	protein_coding	-0.004	6.67983	0.00931267	0.9242	0.9377	stable
ENSG00000089335	ZNF302	protein_coding	0.011	3.66453	0.0148453	0.9044	0.9219	stable
ENSG00000089351	GRAMD1A	protein_coding	-0.123	6.2394	5.78591	0.02698	0.03985	stable
ENSG00000089486	CDIP1	protein_coding	0.223	4.8822	17.226	0.0005869	0.001188	stable
ENSG00000089505	CMTM1	protein_coding	-0.749	0.0680878	11.0445	0.003731	0.006484	down
ENSG00000089597	GANAB	protein_coding	-0.078	9.42282	6.15313	0.02309	0.03455	stable
ENSG00000089639	GMIP	protein_coding	0.003	5.01888	0.00277206	0.9586	0.966	stable
ENSG00000089682	RBM41	protein_coding	0.099	3.92714	1.90949	0.1837	0.2274	stable
ENSG00000089685	BIRC5	protein_coding	-1.357	6.42961	624.322	1.481e-15	2.032e-13	down
ENSG00000089693	MLF2	protein_coding	0.196	7.88431	16.082	0.0008034	0.001586	stable
ENSG00000089723	OTUB2	protein_coding	1.886	4.80962	641.191	1.169e-15	1.697e-13	up
ENSG00000089737	DDX24	protein_coding	0.375	7.40387	82.8108	3.356e-08	1.859e-07	stable
ENSG00000089775	ZBTB25	protein_coding	0.26	3.44176	15.7428	0.0008836	0.001731	stable
ENSG00000089818	NECAP1	protein_coding	0.433	4.40525	60.8678	3.213e-07	1.352e-06	stable
ENSG00000089820	ARHGAP4	protein_coding	1.53	2.25554	122.821	1.562e-09	1.319e-08	up
ENSG00000089847	ANKRD24	protein_coding	0.656	0.392285	13.6813	0.001614	0.003007	up
ENSG00000089876	DHX32	protein_coding	0.568	6.04492	179.816	6.955e-11	9.486e-10	stable
ENSG00000089902	RCOR1	protein_coding	0.119	6.28	5.69169	0.02809	0.04135	stable
ENSG00000089916	GPATCH2L	protein_coding	0.263	5.06671	17.8404	0.0004981	0.001022	stable
ENSG00000090006	LTBP4	protein_coding	-0.341	6.98017	50.2228	1.225e-06	4.43e-06	stable
ENSG00000090013	BLVRB	protein_coding	0.133	6.47131	5.47307	0.03092	0.0451	stable
ENSG00000090020	SLC9A1	protein_coding	0.013	5.68982	0.072525	0.7907	0.8233	stable
ENSG00000090054	SPTLC1	protein_coding	-0.014	6.49257	0.136473	0.7161	0.7565	stable
ENSG00000090060	PAPOLA	protein_coding	0.163	7.51402	20.2519	0.0002691	0.0005827	stable
ENSG00000090061	CCNK	protein_coding	-0.087	6.2344	4.31098	0.05228	0.0728	stable
ENSG00000090097	PCBP4	protein_coding	-0.85	5.16952	255.429	3.605e-12	8.514e-11	down
ENSG00000090238	YPEL3	protein_coding	1.038	5.14456	299.634	9.169e-13	2.775e-11	up
ENSG00000090263	MRPS33	protein_coding	-0.272	5.55407	36.4954	9.82e-06	2.908e-05	stable
ENSG00000090266	NDUFB2	protein_coding	-0.084	7.2412	2.25558	0.1505	0.1899	stable
ENSG00000090273	NUDC	protein_coding	-0.383	7.2613	104.651	5.544e-09	3.915e-08	stable
ENSG00000090316	MAEA	protein_coding	-0.143	6.54146	14.2531	0.00136	0.002569	stable
ENSG00000090339	ICAM1	protein_coding	0.531	7.45539	27.8129	0.0002203	0.0004858	stable
ENSG00000090372	STRN4	protein_coding	-0.004	7.89931	0.0093734	0.9239	0.9375	stable
ENSG00000090376	IRAK3	protein_coding	-1.128	0.566233	17.1176	0.0006388	0.001284	down
ENSG00000090382	LYZ	protein_coding	-0.333	-0.283618	2.03406	0.1707	0.2129	stable
ENSG00000090432	MUL1	protein_coding	0.253	5.81657	24.719	9.522e-05	0.0002266	stable
ENSG00000090447	TFAP4	protein_coding	-1.295	3.52663	261.376	2.962e-12	7.306e-11	down
ENSG00000090470	PDCD7	protein_coding	-0.031	4.51595	0.291481	0.5958	0.646	stable
ENSG00000090487	SPG21	protein_coding	0.049	6.13117	1.81006	0.195	0.2398	stable
ENSG00000090520	DNAJB11	protein_coding	-0.208	6.70137	6.02887	0.02867	0.04211	stable
ENSG00000090530	P3H2	protein_coding	0.067	6.49498	2.26405	0.1495	0.1888	stable
ENSG00000090554	FLT3LG	protein_coding	-0.786	2.1261	34.313	1.436e-05	4.078e-05	down
ENSG00000090565	RAB11FIP3	protein_coding	0.191	5.29688	11.846	0.002867	0.005086	stable
ENSG00000090581	GNPTG	protein_coding	0.29	5.39638	27.9827	4.78e-05	0.0001213	stable
ENSG00000090612	ZNF268	protein_coding	0.064	3.45294	0.821482	0.3766	0.4319	stable
ENSG00000090615	GOLGA3	protein_coding	0.288	6.66989	34.567	1.373e-05	3.917e-05	stable
ENSG00000090621	PABPC4	protein_coding	-0.706	7.49894	333.089	3.674e-13	1.349e-11	down
ENSG00000090661	CERS4	protein_coding	0.181	4.31207	2.53029	0.1339	0.1711	stable
ENSG00000090674	MCOLN1	protein_coding	0.566	5.84198	146.094	3.848e-10	3.937e-09	stable
ENSG00000090686	USP48	protein_coding	-0.015	6.11748	0.121921	0.731	0.7696	stable
ENSG00000090776	EFNB1	protein_coding	1.005	3.36267	124.142	1.434e-09	1.229e-08	up
ENSG00000090857	PDPR	protein_coding	-0.011	4.94364	0.0304648	0.8634	0.8866	stable
ENSG00000090861	AARS1	protein_coding	-0.14	7.59845	6.29904	0.02193	0.03296	stable
ENSG00000090863	GLG1	protein_coding	0.488	7.48972	150.037	3.096e-10	3.292e-09	stable
ENSG00000090889	KIF4A	protein_coding	-1.167	6.00167	605.753	1.936e-15	2.402e-13	down
ENSG00000090905	TNRC6A	protein_coding	0.328	5.05398	28.4114	4.383e-05	0.000112	stable
ENSG00000090924	PLEKHG2	protein_coding	0.665	4.80127	61.2529	6.477e-07	2.503e-06	up
ENSG00000090971	NAT14	protein_coding	-0.815	5.40342	251.47	4.119e-12	9.532e-11	down
ENSG00000090975	PITPNM2	protein_coding	-0.374	5.08827	41.6338	4.256e-06	1.365e-05	stable
ENSG00000090989	EXOC1	protein_coding	-0.148	5.01011	10.6946	0.004197	0.007208	stable
ENSG00000091009	RBM27	protein_coding	-0.107	5.08925	4.18695	0.05544	0.07684	stable
ENSG00000091039	OSBPL8	protein_coding	0.071	6.89529	2.26852	0.1492	0.1884	stable
ENSG00000091073	DTX2	protein_coding	0.091	5.32333	3.3206	0.08487	0.113	stable
ENSG00000091127	PUS7	protein_coding	-0.128	4.22127	3.13155	0.09352	0.1236	stable
ENSG00000091129	NRCAM	protein_coding	1.708	1.6987	129.251	1.038e-09	9.315e-09	up
ENSG00000091136	LAMB1	protein_coding	-0.386	7.04804	70.9725	1.059e-07	5.054e-07	stable
ENSG00000091137	SLC26A4	protein_coding	0.524	-0.179671	4.28047	0.05304	0.07377	stable
ENSG00000091140	DLD	protein_coding	-0.302	6.62836	58.4928	4.26e-07	1.736e-06	stable
ENSG00000091157	WDR7	protein_coding	0.546	3.42609	50.452	1.188e-06	4.304e-06	stable
ENSG00000091164	TXNL1	protein_coding	-0.121	5.52381	6.82225	0.01753	0.02682	stable
ENSG00000091262	ABCC6	protein_coding	-0.449	1.35653	9.86118	0.005594	0.009393	stable
ENSG00000091317	CMTM6	protein_coding	0.179	7.31938	15.708	0.0008924	0.001746	stable
ENSG00000091409	ITGA6	protein_coding	-0.471	8.24172	87.6867	2.174e-08	1.282e-07	stable
ENSG00000091428	RAPGEF4	protein_coding	0.222	-0.383022	0.322758	0.5777	0.6293	stable
ENSG00000091436	MAP3K20	protein_coding	-0.494	6.02416	107.995	4.332e-09	3.177e-08	stable
ENSG00000091483	FH	protein_coding	-0.327	5.98182	68.3368	1.396e-07	6.47e-07	stable
ENSG00000091490	SEL1L3	protein_coding	0.998	3.34991	102.803	6.372e-09	4.396e-08	up
ENSG00000091527	CDV3	protein_coding	-0.718	7.24626	272.212	2.092e-12	5.525e-11	down
ENSG00000091536	MYO15A	protein_coding	0.309	-0.695719	1.12481	0.3027	0.3559	stable
ENSG00000091542	ALKBH5	protein_coding	0.568	7.58079	184.326	5.659e-11	8.08e-10	stable
ENSG00000091592	NLRP1	protein_coding	-0.204	4.85142	5.90054	0.02706	0.03996	stable
ENSG00000091622	PITPNM3	protein_coding	-0.329	5.496	35.6911	1.128e-05	3.296e-05	stable
ENSG00000091640	SPAG7	protein_coding	0.263	5.27974	14.4348	0.00137	0.002586	stable
ENSG00000091651	ORC6	protein_coding	-0.107	4.37739	2.43322	0.136	0.1734	stable
ENSG00000091656	ZFHX4	protein_coding	-0.357	2.54972	9.82479	0.005665	0.009503	stable
ENSG00000091732	ZC3HC1	protein_coding	-0.362	4.12586	24.1249	0.0001086	0.0002552	stable
ENSG00000091844	RGS17	protein_coding	1.293	1.66032	82.4769	3.46e-08	1.912e-07	up
ENSG00000091947	TMEM101	protein_coding	-0.29	5.35011	41.2238	4.537e-06	1.448e-05	stable
ENSG00000091986	CCDC80	protein_coding	-0.788	6.31504	321.718	4.963e-13	1.721e-11	down
ENSG00000092010	PSME1	protein_coding	-0.208	7.25187	20.0541	0.0002826	0.0006098	stable
ENSG00000092020	PPP2R3C	protein_coding	-0.014	5.01431	0.0656206	0.8007	0.8316	stable
ENSG00000092036	HAUS4	protein_coding	-0.263	5.06701	24.9893	8.975e-05	0.0002147	stable
ENSG00000092094	OSGEP	protein_coding	-0.247	5.19378	26.7386	6.177e-05	0.0001526	stable
ENSG00000092098	RNF31	protein_coding	-0.197	5.51402	12.8463	0.002086	0.003795	stable
ENSG00000092108	SCFD1	protein_coding	-0.053	5.87305	1.27022	0.2743	0.3259	stable
ENSG00000092140	G2E3	protein_coding	-0.638	4.41892	78.6631	4.937e-08	2.588e-07	down
ENSG00000092148	HECTD1	protein_coding	0.048	6.94185	0.86971	0.3632	0.4181	stable
ENSG00000092199	HNRNPC	protein_coding	-0.413	9.02099	121.905	1.658e-09	1.389e-08	stable
ENSG00000092200	RPGRIP1	protein_coding	-0.875	-0.479948	14.2586	0.001358	0.002566	down
ENSG00000092201	SUPT16H	protein_coding	-0.666	7.63014	283.56	1.474e-12	4.141e-11	down
ENSG00000092203	TOX4	protein_coding	0.177	6.28511	17.1798	0.0005943	0.001201	stable
ENSG00000092208	GEMIN2	protein_coding	0.144	3.44856	3.63122	0.0726	0.09824	stable
ENSG00000092295	TGM1	protein_coding	-0.781	0.00927153	14.6169	0.001222	0.002329	down
ENSG00000092330	TINF2	protein_coding	0.576	5.43718	228.879	9.17e-12	1.836e-10	stable
ENSG00000092421	SEMA6A	protein_coding	0.692	0.495966	11.0603	0.003712	0.006453	up
ENSG00000092439	TRPM7	protein_coding	0.364	5.15271	33.07	1.796e-05	4.995e-05	stable
ENSG00000092445	TYRO3	protein_coding	0.47	4.5685	76.2196	6.248e-08	3.178e-07	stable
ENSG00000092470	WDR76	protein_coding	-0.545	4.24572	62.5085	2.658e-07	1.146e-06	stable
ENSG00000092531	SNAP23	protein_coding	0.123	5.64782	7.68627	0.01246	0.01959	stable
ENSG00000092621	PHGDH	protein_coding	-1.191	3.40744	204.502	2.372e-11	3.985e-10	down
ENSG00000092820	EZR	protein_coding	-0.506	8.0139	227.254	9.741e-12	1.931e-10	stable
ENSG00000092841	MYL6	protein_coding	-0.323	9.06794	37.7449	8.034e-06	2.424e-05	stable
ENSG00000092847	AGO1	protein_coding	-0.23	4.84179	13.5507	0.001679	0.003117	stable
ENSG00000092853	CLSPN	protein_coding	-0.272	5.49031	22.7626	0.0001479	0.0003378	stable
ENSG00000092871	RFFL	protein_coding	0.358	4.91543	36.7599	9.388e-06	2.79e-05	stable
ENSG00000092929	UNC13D	protein_coding	-0.765	7.76814	200.242	2.831e-11	4.605e-10	down
ENSG00000092931	MFSD11	protein_coding	0.845	4.28607	223.288	1.131e-11	2.161e-10	up
ENSG00000092964	DPYSL2	protein_coding	0.209	7.19154	9.54361	0.007228	0.01187	stable
ENSG00000092969	TGFB2	protein_coding	-2.103	6.38534	299.608	2.676e-09	2.098e-08	down
ENSG00000092978	GPATCH2	protein_coding	-0.108	3.42567	2.23865	0.1517	0.1913	stable
ENSG00000093000	NUP50	protein_coding	-0.219	6.11504	30.7105	2.791e-05	7.422e-05	stable
ENSG00000093009	CDC45	protein_coding	-0.398	4.82701	56.8559	5.201e-07	2.062e-06	stable
ENSG00000093010	COMT	protein_coding	-0.342	6.24647	61.8414	2.87e-07	1.227e-06	stable
ENSG00000093100	AC016026.1	lncRNA	0.436	2.32366	5.86578	0.02801	0.04126	stable
ENSG00000093144	ECHDC1	protein_coding	-0.428	5.97877	107.294	4.559e-09	3.317e-08	stable
ENSG00000093167	LRRFIP2	protein_coding	-0.129	5.88196	9.23756	0.006981	0.0115	stable
ENSG00000093183	SEC22C	protein_coding	-0.114	6.06644	6.94685	0.01667	0.02561	stable
ENSG00000093217	XYLB	protein_coding	-0.251	2.48368	5.43625	0.03139	0.04568	stable
ENSG00000094631	HDAC6	protein_coding	-0.114	6.17922	6.63564	0.01891	0.02876	stable
ENSG00000094804	CDC6	protein_coding	-0.077	6.51291	2.64276	0.1212	0.1562	stable
ENSG00000094841	UPRT	protein_coding	0.098	4.21245	1.78774	0.1977	0.2429	stable
ENSG00000094880	CDC23	protein_coding	-0.219	5.52285	25.8198	7.502e-05	0.0001823	stable
ENSG00000094914	AAAS	protein_coding	-0.427	4.67201	50.9144	1.116e-06	4.07e-06	stable
ENSG00000094916	CBX5	protein_coding	-1.101	5.74858	323.433	4.74e-13	1.655e-11	down
ENSG00000094975	SUCO	protein_coding	0.188	6.30981	17.3397	0.0005693	0.001155	stable
ENSG00000095002	MSH2	protein_coding	-0.285	5.99083	38.667	6.832e-06	2.101e-05	stable
ENSG00000095015	MAP3K1	protein_coding	-0.49	4.72704	32.4972	2.998e-05	7.92e-05	stable
ENSG00000095059	DHPS	protein_coding	-0.188	6.43498	20.6015	0.000247	0.0005386	stable
ENSG00000095066	HOOK2	protein_coding	0.474	4.57739	65.0064	2.006e-07	8.889e-07	stable
ENSG00000095139	ARCN1	protein_coding	0.114	8.26575	7.4876	0.01346	0.02105	stable
ENSG00000095203	EPB41L4B	protein_coding	0.36	4.60985	34.0805	1.497e-05	4.23e-05	stable
ENSG00000095209	TMEM38B	protein_coding	0.978	5.35062	339.525	3.112e-13	1.181e-11	up
ENSG00000095261	PSMD5	protein_coding	-0.036	5.94747	0.753575	0.3966	0.4522	stable
ENSG00000095303	PTGS1	protein_coding	0.409	2.01254	8.57726	0.008887	0.01436	stable
ENSG00000095319	NUP188	protein_coding	0.033	6.77315	0.516487	0.4815	0.5362	stable
ENSG00000095321	CRAT	protein_coding	0.041	6.16508	0.904363	0.3541	0.4089	stable
ENSG00000095370	SH2D3C	protein_coding	1.326	0.106508	47.0604	1.9e-06	6.567e-06	up
ENSG00000095380	NANS	protein_coding	-0.195	6.55964	14.3601	0.001318	0.002497	stable
ENSG00000095383	TBC1D2	protein_coding	-0.824	6.70653	481.135	1.48e-14	1.095e-12	down
ENSG00000095397	WHRN	protein_coding	0.874	4.33072	188.611	4.672e-11	6.901e-10	up
ENSG00000095485	CWF19L1	protein_coding	-0.494	4.0682	68.4084	1.386e-07	6.424e-07	stable
ENSG00000095539	SEMA4G	protein_coding	1.766	2.70314	274.095	1.972e-12	5.316e-11	up
ENSG00000095564	BTAF1	protein_coding	0.482	5.63779	44.3787	5.228e-06	1.649e-05	stable
ENSG00000095574	IKZF5	protein_coding	0.247	4.0859	16.9175	0.0006381	0.001283	stable
ENSG00000095637	SORBS1	protein_coding	1.891	0.253823	102.373	6.585e-09	4.524e-08	up
ENSG00000095739	BAMBI	protein_coding	0.742	4.32042	151.091	2.923e-10	3.144e-09	up
ENSG00000095752	IL11	protein_coding	0.92	5.72903	211.365	2.396e-11	4.02e-10	up
ENSG00000095787	WAC	protein_coding	-0.059	7.44447	1.87713	0.1873	0.2315	stable
ENSG00000095794	CREM	protein_coding	0.337	5.01401	38.705	6.789e-06	2.09e-05	stable
ENSG00000095906	NUBP2	protein_coding	0.111	6.39539	4.95403	0.03888	0.05541	stable
ENSG00000095951	HIVEP1	protein_coding	0.344	4.42234	35.3804	1.19e-05	3.457e-05	stable
ENSG00000096060	FKBP5	protein_coding	-0.038	6.06258	0.512	0.4833	0.538	stable
ENSG00000096063	SRPK1	protein_coding	-0.208	7.83729	30.2774	3.033e-05	8.002e-05	stable
ENSG00000096070	BRPF3	protein_coding	0.246	7.35581	34.367	1.422e-05	4.043e-05	stable
ENSG00000096080	MRPS18A	protein_coding	0.004	5.43915	0.00842704	0.9279	0.9408	stable
ENSG00000096092	TMEM14A	protein_coding	0.427	5.30314	79.8255	4.424e-08	2.368e-07	stable
ENSG00000096093	EFHC1	protein_coding	0.612	3.33622	64.9238	2.024e-07	8.958e-07	up
ENSG00000096384	HSP90AB1	protein_coding	-0.38	10.9836	110.732	3.557e-09	2.684e-08	stable
ENSG00000096401	CDC5L	protein_coding	-0.116	6.71018	7.76301	0.01209	0.01907	stable
ENSG00000096433	ITPR3	protein_coding	0.053	9.06499	0.993601	0.332	0.3861	stable
ENSG00000096654	ZNF184	protein_coding	0.596	3.50552	88.8211	1.971e-08	1.176e-07	up
ENSG00000096696	DSP	protein_coding	-0.363	7.59237	68.4615	1.378e-07	6.394e-07	stable
ENSG00000096717	SIRT1	protein_coding	-0.098	4.80325	2.75642	0.114	0.1478	stable
ENSG00000096746	HNRNPH3	protein_coding	-0.881	6.93404	515.134	8.109e-15	6.888e-13	down
ENSG00000096872	IFT74	protein_coding	-0.441	3.6036	35.6916	1.127e-05	3.296e-05	stable
ENSG00000096968	JAK2	protein_coding	-0.407	2.43159	10.6056	0.004326	0.00741	stable
ENSG00000097007	ABL1	protein_coding	-0.196	7.13128	14.983	0.001098	0.002111	stable
ENSG00000097021	ACOT7	protein_coding	-0.294	6.81757	41.4468	4.381e-06	1.402e-05	stable
ENSG00000097033	SH3GLB1	protein_coding	-0.034	7.34279	0.742385	0.4001	0.4558	stable
ENSG00000097046	CDC7	protein_coding	0.423	4.14468	62.7586	2.583e-07	1.115e-06	stable
ENSG00000097096	SYDE2	protein_coding	-0.079	2.48531	0.401501	0.5342	0.5873	stable
ENSG00000099139	PCSK5	protein_coding	1.555	0.0533981	52.8926	8.593e-07	3.224e-06	up
ENSG00000099194	SCD	protein_coding	-0.563	10.8555	176.371	8.168e-11	1.087e-09	stable
ENSG00000099203	TMED1	protein_coding	0.826	6.62973	219.378	1.313e-11	2.428e-10	up
ENSG00000099204	ABLIM1	protein_coding	0.1	6.36702	3.66162	0.07152	0.09702	stable
ENSG00000099219	ERMP1	protein_coding	0.73	3.87771	84.8346	2.795e-08	1.589e-07	up
ENSG00000099246	RAB18	protein_coding	0.178	6.59365	17.6801	0.0005198	0.001062	stable
ENSG00000099250	NRP1	protein_coding	0.42	8.6518	94.9896	1.177e-08	7.542e-08	stable
ENSG00000099251	HSD17B7P2	transcribed_unprocessed_pseudogene	0.118	0.700037	0.25421	0.6202	0.6685	stable
ENSG00000099256	PRTFDC1	protein_coding	-0.825	3.36233	77.746	5.39e-08	2.794e-07	down
ENSG00000099282	TSPAN15	protein_coding	0.311	5.49259	22.0519	0.0001886	0.0004223	stable
ENSG00000099290	WASHC2A	protein_coding	-0.203	6.41253	25.3518	8.296e-05	0.0001999	stable
ENSG00000099308	MAST3	protein_coding	0.567	4.34635	60.3209	3.426e-07	1.433e-06	stable
ENSG00000099326	MZF1	protein_coding	0.221	4.69113	12.275	0.002498	0.004484	stable
ENSG00000099330	OCEL1	protein_coding	1.03	4.86475	321.563	4.983e-13	1.724e-11	up
ENSG00000099331	MYO9B	protein_coding	0.081	7.37195	3.07346	0.09638	0.1271	stable
ENSG00000099337	KCNK6	protein_coding	-0.36	3.82651	30.1608	3.103e-05	8.174e-05	stable
ENSG00000099338	CATSPERG	protein_coding	1.715	-0.360544	46.4479	2.074e-06	7.117e-06	up
ENSG00000099341	PSMD8	protein_coding	0.038	7.86257	0.733441	0.4029	0.4585	stable
ENSG00000099364	FBXL19	protein_coding	-0.435	5.7489	42.3426	5.331e-06	1.679e-05	stable
ENSG00000099377	HSD3B7	protein_coding	-0.589	5.31645	102.149	6.698e-09	4.595e-08	down
ENSG00000099381	SETD1A	protein_coding	0.272	5.83781	21.5899	0.0001946	0.0004341	stable
ENSG00000099385	BCL7C	protein_coding	-0.986	5.15304	179.625	1.576e-10	1.881e-09	down
ENSG00000099622	CIRBP	protein_coding	-0.427	6.41199	105.16	5.337e-09	3.798e-08	stable
ENSG00000099624	ATP5F1D	protein_coding	-0.195	6.2839	9.83874	0.005941	0.009927	stable
ENSG00000099625	CBARP	protein_coding	0.66	4.03588	32.4872	4.13e-05	0.0001059	up
ENSG00000099783	HNRNPM	protein_coding	-1.015	7.97957	521.991	7.217e-15	6.346e-13	down
ENSG00000099785	MARCHF2	protein_coding	1.072	4.81664	332.918	3.69e-13	1.352e-11	up
ENSG00000099795	NDUFB7	protein_coding	-0.321	6.12298	35.7803	1.11e-05	3.251e-05	stable
ENSG00000099797	TECR	protein_coding	0.466	7.93251	135.476	7.1e-10	6.638e-09	stable
ENSG00000099800	TIMM13	protein_coding	-0.493	6.64713	119.168	1.988e-09	1.625e-08	stable
ENSG00000099804	CDC34	protein_coding	0.352	6.82277	51.3055	1.059e-06	3.881e-06	stable
ENSG00000099812	MISP	protein_coding	0.077	1.82589	0.355412	0.5584	0.6109	stable
ENSG00000099814	CEP170B	protein_coding	0.436	6.77992	53.9841	9.542e-07	3.539e-06	stable
ENSG00000099817	POLR2E	protein_coding	0.124	8.19402	9.70376	0.005912	0.009885	stable
ENSG00000099821	POLRMT	protein_coding	0.252	6.45548	22.4936	0.0001574	0.0003576	stable
ENSG00000099822	HCN2	protein_coding	0.942	1.11045	32.8208	1.88e-05	5.197e-05	up
ENSG00000099840	IZUMO4	protein_coding	2.155	3.05311	400.48	7.393e-14	3.919e-12	up
ENSG00000099849	RASSF7	protein_coding	-0.067	6.59191	0.88878	0.3604	0.4153	stable
ENSG00000099860	GADD45B	protein_coding	-0.143	4.65966	6.30708	0.02165	0.03257	stable
ENSG00000099864	PALM	protein_coding	0.058	4.21811	0.702173	0.4129	0.4687	stable
ENSG00000099866	MADCAM1	protein_coding	1.005	-0.0145974	16.8369	0.0006522	0.001309	up
ENSG00000099875	MKNK2	protein_coding	0.009	7.55157	0.0264618	0.8726	0.8941	stable
ENSG00000099889	ARVCF	protein_coding	0.957	2.60802	83.3829	3.186e-08	1.779e-07	up
ENSG00000099899	TRMT2A	protein_coding	0.256	5.51361	25.1673	8.634e-05	0.0002072	stable
ENSG00000099901	RANBP1	protein_coding	-0.779	6.3848	245.036	5.137e-12	1.146e-10	down
ENSG00000099904	ZDHHC8	protein_coding	-0.091	5.77786	3.58989	0.07411	0.09998	stable
ENSG00000099910	KLHL22	protein_coding	0.053	4.07667	0.515018	0.4821	0.5368	stable
ENSG00000099917	MED15	protein_coding	-0.125	6.5554	10.4724	0.004527	0.007735	stable
ENSG00000099937	SERPIND1	protein_coding	2.096	0.686745	81.8613	3.661e-08	2.009e-07	up
ENSG00000099940	SNAP29	protein_coding	0.219	5.52296	22.9589	0.0001413	0.0003244	stable
ENSG00000099942	CRKL	protein_coding	0.274	6.57521	47.4429	1.8e-06	6.251e-06	stable
ENSG00000099949	LZTR1	protein_coding	-0.098	6.0431	5.49414	0.0306	0.04468	stable
ENSG00000099953	MMP11	protein_coding	-0.502	2.44582	18.7809	0.0003898	0.0008188	stable
ENSG00000099956	SMARCB1	protein_coding	-0.313	6.51947	61.6817	2.923e-07	1.246e-06	stable
ENSG00000099957	P2RX6	protein_coding	-0.037	3.01783	0.0772672	0.7845	0.8179	stable
ENSG00000099958	DERL3	protein_coding	-1.738	0.241244	30.148	3.549e-05	9.235e-05	down
ENSG00000099960	SLC7A4	protein_coding	1.168	0.889745	15.9504	0.001077	0.002075	up
ENSG00000099968	BCL2L13	protein_coding	0.38	5.47334	67.2911	1.562e-07	7.127e-07	stable
ENSG00000099974	DDTL	protein_coding	0.394	0.755203	4.52364	0.04733	0.0663	stable
ENSG00000099977	DDT	protein_coding	0.041	6.19392	0.78096	0.3884	0.444	stable
ENSG00000099991	CABIN1	protein_coding	0.138	5.83429	9.36731	0.006663	0.01103	stable
ENSG00000099992	TBC1D10A	protein_coding	0.571	5.46397	91.8742	1.522e-08	9.427e-08	stable
ENSG00000099994	SUSD2	protein_coding	-1.959	1.26151	20.8109	0.000625	0.001259	down
ENSG00000099995	SF3A1	protein_coding	-0.212	6.85042	28.1607	4.61e-05	0.0001173	stable
ENSG00000099998	GGT5	protein_coding	-2.079	4.45148	925.953	4.421e-17	1.612e-14	down
ENSG00000099999	RNF215	protein_coding	0.708	4.16499	136.597	6.642e-10	6.272e-09	up
ENSG00000100003	SEC14L2	protein_coding	0.505	4.46136	72.9608	8.637e-08	4.232e-07	stable
ENSG00000100014	SPECC1L	protein_coding	0.199	5.83617	24.7775	9.401e-05	0.0002241	stable
ENSG00000100023	PPIL2	protein_coding	0.326	4.8612	27.5853	5.184e-05	0.0001305	stable
ENSG00000100024	UPB1	protein_coding	1.11	-0.679957	11.1434	0.00361	0.006287	up
ENSG00000100027	YPEL1	protein_coding	1.216	0.106692	25.507	8.023e-05	0.0001941	up
ENSG00000100028	SNRPD3	protein_coding	0.012	5.88707	0.0432775	0.8375	0.8644	stable
ENSG00000100029	PES1	protein_coding	-0.668	6.33861	241.154	5.885e-12	1.282e-10	down
ENSG00000100030	MAPK1	protein_coding	-0.203	6.6782	24.5727	9.833e-05	0.0002334	stable
ENSG00000100031	GGT1	protein_coding	0.83	4.60289	17.0753	0.002057	0.003747	up
ENSG00000100034	PPM1F	protein_coding	-0.301	6.3565	51.2809	1.063e-06	3.893e-06	stable
ENSG00000100036	SLC35E4	protein_coding	0.476	3.22281	41.1687	4.576e-06	1.46e-05	stable
ENSG00000100038	TOP3B	protein_coding	-0.015	4.21362	0.0501948	0.8252	0.8531	stable
ENSG00000100055	CYTH4	protein_coding	1.853	3.6484	346.208	2.628e-13	1.031e-11	up
ENSG00000100056	ESS2	protein_coding	0.052	4.44078	0.693632	0.4157	0.4715	stable
ENSG00000100058	CRYBB2P1	transcribed_unprocessed_pseudogene	-0.547	2.71151	38.7359	6.755e-06	2.08e-05	stable
ENSG00000100060	MFNG	protein_coding	-0.055	1.44029	0.0762566	0.7856	0.8189	stable
ENSG00000100065	CARD10	protein_coding	-0.185	6.94618	3.10037	0.1051	0.1373	stable
ENSG00000100068	LRP5L	transcribed_unprocessed_pseudogene	0.337	1.45544	4.31777	0.05211	0.07258	stable
ENSG00000100075	SLC25A1	protein_coding	0.257	7.48368	28.7996	4.055e-05	0.0001041	stable
ENSG00000100077	GRK3	protein_coding	-0.205	2.59518	3.29227	0.0861	0.1146	stable
ENSG00000100083	GGA1	protein_coding	0.195	5.4219	16.9742	0.0006283	0.001265	stable
ENSG00000100084	HIRA	protein_coding	-0.047	5.5338	0.900347	0.3551	0.4099	stable
ENSG00000100092	SH3BP1	protein_coding	0.342	3.83365	11.6198	0.003334	0.005838	stable
ENSG00000100097	LGALS1	protein_coding	-0.455	9.51656	108.037	4.318e-09	3.169e-08	stable
ENSG00000100099	HPS4	protein_coding	0.163	4.7553	7.69639	0.01241	0.01953	stable
ENSG00000100100	PIK3IP1	protein_coding	0.207	2.98613	2.22544	0.1551	0.1951	stable
ENSG00000100104	SRRD	protein_coding	0.223	4.12824	14.0014	0.001466	0.002754	stable
ENSG00000100105	PATZ1	protein_coding	-1.653	4.24077	743.786	3.125e-16	6.673e-14	down
ENSG00000100106	TRIOBP	protein_coding	-0.353	6.65449	57.4516	4.834e-07	1.936e-06	stable
ENSG00000100109	TFIP11	protein_coding	-0.01	5.25523	0.0394128	0.8448	0.8708	stable
ENSG00000100116	GCAT	protein_coding	0.396	3.63751	28.2367	4.54e-05	0.0001157	stable
ENSG00000100124	ANKRD54	protein_coding	0.53	4.53119	73.9545	7.816e-08	3.869e-07	stable
ENSG00000100129	EIF3L	protein_coding	-0.081	7.26457	5.01764	0.03778	0.05402	stable
ENSG00000100138	SNU13	protein_coding	-0.061	6.76003	2.732	0.1155	0.1496	stable
ENSG00000100139	MICALL1	protein_coding	0.048	5.6891	0.751185	0.3974	0.4529	stable
ENSG00000100142	POLR2F	protein_coding	0.239	5.83292	18.9296	0.0003752	0.0007906	stable
ENSG00000100147	CCDC134	protein_coding	-0.117	3.75232	2.52335	0.1294	0.1658	stable
ENSG00000100150	DEPDC5	protein_coding	0.041	2.9794	0.210455	0.6518	0.698	stable
ENSG00000100151	PICK1	protein_coding	-0.425	4.19717	31.5158	2.395e-05	6.468e-05	stable
ENSG00000100154	TTC28	protein_coding	-0.933	3.54659	105.509	5.2e-09	3.711e-08	down
ENSG00000100162	CENPM	protein_coding	-0.589	4.13977	80.7091	4.073e-08	2.208e-07	down
ENSG00000100167	SEPTIN3	protein_coding	0.74	1.03682	22.9037	0.0001431	0.0003281	up
ENSG00000100196	KDELR3	protein_coding	-0.068	5.00152	2.40397	0.1382	0.176	stable
ENSG00000100201	DDX17	protein_coding	0.156	7.0504	11.1365	0.003619	0.0063	stable
ENSG00000100207	TCF20	protein_coding	0.064	5.73634	1.76461	0.2004	0.2461	stable
ENSG00000100209	HSCB	protein_coding	-0.091	2.53918	0.805478	0.3812	0.4367	stable
ENSG00000100211	CBY1	protein_coding	-0.019	3.96452	0.0934926	0.7632	0.7988	stable
ENSG00000100216	TOMM22	protein_coding	-0.087	5.1068	3.59183	0.07404	0.0999	stable
ENSG00000100219	XBP1	protein_coding	-0.563	6.40581	65.1606	5.729e-07	2.246e-06	stable
ENSG00000100220	RTCB	protein_coding	0.018	6.10952	0.234436	0.634	0.6812	stable
ENSG00000100221	JOSD1	protein_coding	0.25	6.5467	34.5332	1.381e-05	3.938e-05	stable
ENSG00000100225	FBXO7	protein_coding	-0.249	6.20845	39.5871	5.883e-06	1.833e-05	stable
ENSG00000100226	GTPBP1	protein_coding	0.274	5.73514	47.9951	1.665e-06	5.817e-06	stable
ENSG00000100227	POLDIP3	protein_coding	0.111	6.52212	6.45005	0.02041	0.03085	stable
ENSG00000100228	RAB36	protein_coding	-0.468	2.57046	25.9923	7.231e-05	0.0001763	stable
ENSG00000100234	TIMP3	protein_coding	-1.173	9.08955	433.194	8.596e-14	4.431e-12	down
ENSG00000100239	PPP6R2	protein_coding	-0.037	5.48378	0.701041	0.4133	0.469	stable
ENSG00000100241	SBF1	protein_coding	0.09	7.50394	2.32259	0.1457	0.1844	stable
ENSG00000100242	SUN2	protein_coding	0.212	7.51054	21.3403	0.0002065	0.0004587	stable
ENSG00000100243	CYB5R3	protein_coding	0.007	8.28715	0.0267666	0.8718	0.8934	stable
ENSG00000100246	DNAL4	protein_coding	0.059	3.32047	0.609395	0.445	0.5009	stable
ENSG00000100258	LMF2	protein_coding	-0.287	6.89641	37.1402	8.804e-06	2.629e-05	stable
ENSG00000100263	RHBDD3	protein_coding	-0.171	3.82355	5.02186	0.03771	0.05394	stable
ENSG00000100266	PACSIN2	protein_coding	0.272	6.65855	17.3471	0.000703	0.001403	stable
ENSG00000100271	TTLL1	protein_coding	-0.122	1.51466	0.841996	0.3708	0.4259	stable
ENSG00000100280	AP1B1	protein_coding	0.431	6.88677	115.966	2.468e-09	1.958e-08	stable
ENSG00000100281	HMGXB4	protein_coding	-0.021	4.61291	0.12944	0.7231	0.763	stable
ENSG00000100284	TOM1	protein_coding	0.424	5.68318	50.1648	1.235e-06	4.46e-06	stable
ENSG00000100288	CHKB	protein_coding	0.199	4.0306	8.40809	0.009465	0.01522	stable
ENSG00000100290	BIK	protein_coding	0.782	0.289131	16.1644	0.0007851	0.001553	up
ENSG00000100292	HMOX1	protein_coding	0.503	5.04878	32.3109	4.339e-05	0.000111	stable
ENSG00000100294	MCAT	protein_coding	-0.134	4.29507	4.35046	0.05132	0.07155	stable
ENSG00000100296	THOC5	protein_coding	-0.276	4.55035	30.1657	3.1e-05	8.168e-05	stable
ENSG00000100297	MCM5	protein_coding	-0.725	6.49179	184.513	5.611e-11	8.019e-10	down
ENSG00000100299	ARSA	protein_coding	1.199	4.35447	303.029	8.321e-13	2.554e-11	up
ENSG00000100300	TSPO	protein_coding	-0.844	7.11292	272.542	2.07e-12	5.487e-11	down
ENSG00000100302	RASD2	protein_coding	0.989	3.8673	87.1791	5.179e-08	2.701e-07	up
ENSG00000100304	TTLL12	protein_coding	-0.028	6.36609	0.368458	0.5513	0.6043	stable
ENSG00000100307	CBX7	protein_coding	0.267	4.49635	27.0857	5.746e-05	0.0001431	stable
ENSG00000100311	PDGFB	protein_coding	-1.857	0.648377	90.9968	1.638e-08	1.002e-07	down
ENSG00000100316	RPL3	protein_coding	-1.177	9.77934	845.382	9.974e-17	2.616e-14	down
ENSG00000100319	ZMAT5	protein_coding	0.232	3.77582	8.19082	0.01027	0.01639	stable
ENSG00000100320	RBFOX2	protein_coding	-0.174	7.00225	14.7441	0.001177	0.002253	stable
ENSG00000100321	SYNGR1	protein_coding	-0.452	2.0267	14.8138	0.001153	0.002211	stable
ENSG00000100324	TAB1	protein_coding	-0.149	4.91842	8.32576	0.009761	0.01565	stable
ENSG00000100325	ASCC2	protein_coding	0.054	5.34271	1.37936	0.2553	0.3055	stable
ENSG00000100330	MTMR3	protein_coding	0.404	5.33145	53.2517	8.201e-07	3.092e-06	stable
ENSG00000100335	MIEF1	protein_coding	-0.061	5.71003	1.34786	0.2606	0.3113	stable
ENSG00000100342	APOL1	protein_coding	-0.329	5.05235	20.3861	0.0002869	0.0006178	stable
ENSG00000100344	PNPLA3	protein_coding	0.811	2.46199	61.0885	3.132e-07	1.324e-06	up
ENSG00000100345	MYH9	protein_coding	-0.115	10.9192	8.75961	0.008308	0.0135	stable
ENSG00000100347	SAMM50	protein_coding	-0.453	5.49769	79.7207	4.467e-08	2.387e-07	stable
ENSG00000100348	TXN2	protein_coding	-0.083	5.93976	2.35903	0.1417	0.18	stable
ENSG00000100350	FOXRED2	protein_coding	0.256	5.24142	9.53186	0.007402	0.01214	stable
ENSG00000100353	EIF3D	protein_coding	-0.494	7.25439	176.228	8.223e-11	1.092e-09	stable
ENSG00000100354	TNRC6B	protein_coding	0.09	4.44737	1.15695	0.2966	0.3493	stable
ENSG00000100359	SGSM3	protein_coding	0.815	6.07523	247.001	4.8e-12	1.081e-10	up
ENSG00000100360	IFT27	protein_coding	0.545	3.04639	49.6567	1.323e-06	4.73e-06	stable
ENSG00000100364	KIAA0930	protein_coding	0.593	6.67272	148.455	3.376e-10	3.531e-09	up
ENSG00000100372	SLC25A17	protein_coding	0.073	4.37872	1.71421	0.2067	0.253	stable
ENSG00000100376	FAM118A	protein_coding	-0.141	3.5706	3.3594	0.08321	0.111	stable
ENSG00000100379	KCTD17	protein_coding	0.128	4.06633	4.28175	0.05301	0.07373	stable
ENSG00000100380	ST13	protein_coding	-0.261	7.21991	61.4407	3.006e-07	1.278e-06	stable
ENSG00000100387	RBX1	protein_coding	-0.029	6.2629	0.302149	0.5892	0.6402	stable
ENSG00000100393	EP300	protein_coding	0.037	6.35059	0.437077	0.5168	0.5704	stable
ENSG00000100395	L3MBTL2	protein_coding	-0.029	4.4954	0.279884	0.6032	0.653	stable
ENSG00000100401	RANGAP1	protein_coding	-0.217	7.95163	30.6723	2.811e-05	7.472e-05	stable
ENSG00000100403	ZC3H7B	protein_coding	-0.335	6.92265	85.8914	2.545e-08	1.459e-07	stable
ENSG00000100410	PHF5A	protein_coding	-0.163	4.36244	7.04767	0.01601	0.02467	stable
ENSG00000100412	ACO2	protein_coding	0.059	6.82294	1.52978	0.2318	0.2805	stable
ENSG00000100413	POLR3H	protein_coding	-0.207	5.81707	18.5777	0.0004108	0.0008589	stable
ENSG00000100416	TRMU	protein_coding	-0.13	5.28994	6.82204	0.01753	0.02682	stable
ENSG00000100417	PMM1	protein_coding	0.513	5.68539	118.956	2.016e-09	1.645e-08	stable
ENSG00000100418	DESI1	protein_coding	0.069	5.32783	1.84461	0.191	0.2355	stable
ENSG00000100422	CERK	protein_coding	0.151	5.6958	7.48765	0.01346	0.02105	stable
ENSG00000100425	BRD1	protein_coding	-0.417	4.68306	48.9805	1.452e-06	5.144e-06	stable
ENSG00000100426	ZBED4	protein_coding	0.145	5.12517	6.14146	0.0232	0.03469	stable
ENSG00000100429	HDAC10	protein_coding	-0.074	4.88786	2.53481	0.1286	0.1648	stable
ENSG00000100439	ABHD4	protein_coding	0.935	6.97625	472.807	1.725e-14	1.222e-12	up
ENSG00000100441	KHNYN	protein_coding	0.493	6.58967	81.2812	3.862e-08	2.105e-07	stable
ENSG00000100442	FKBP3	protein_coding	-0.092	6.31446	5.15895	0.03547	0.05102	stable
ENSG00000100445	SDR39U1	protein_coding	0.044	5.21654	0.627537	0.4384	0.4943	stable
ENSG00000100461	RBM23	protein_coding	0.186	5.91623	17.9323	0.0004862	0.001001	stable
ENSG00000100462	PRMT5	protein_coding	-0.165	7.06155	15.8936	0.0008469	0.001665	stable
ENSG00000100473	COCH	protein_coding	-1.186	0.158751	22.3949	0.000161	0.0003654	down
ENSG00000100478	AP4S1	protein_coding	-1.279	2.50835	126.441	1.238e-09	1.087e-08	down
ENSG00000100479	POLE2	protein_coding	-0.849	3.70543	106.133	4.965e-09	3.572e-08	down
ENSG00000100483	VCPKMT	protein_coding	0.184	2.87471	3.64373	0.07215	0.09775	stable
ENSG00000100485	SOS2	protein_coding	0.36	5.75166	34.9533	1.294e-05	3.721e-05	stable
ENSG00000100490	CDKL1	protein_coding	-0.607	1.95474	20.7561	0.0002378	0.0005205	down
ENSG00000100503	NIN	protein_coding	0.373	6.53117	79.1361	4.721e-08	2.493e-07	stable
ENSG00000100504	PYGL	protein_coding	-0.312	6.594	32.8561	1.868e-05	5.171e-05	stable
ENSG00000100519	PSMC6	protein_coding	-0.663	6.32554	288.84	1.257e-12	3.629e-11	down
ENSG00000100522	GNPNAT1	protein_coding	-0.251	5.86526	20.7059	0.0002407	0.0005262	stable
ENSG00000100523	DDHD1	protein_coding	0.622	4.97053	166.223	1.334e-10	1.632e-09	up
ENSG00000100526	CDKN3	protein_coding	-0.955	5.68945	338.587	3.188e-13	1.203e-11	down
ENSG00000100528	CNIH1	protein_coding	0.15	6.92527	13.2193	0.001859	0.003415	stable
ENSG00000100532	CGRRF1	protein_coding	0.249	4.17793	15.9526	0.000833	0.00164	stable
ENSG00000100554	ATP6V1D	protein_coding	0.501	6.75758	131.946	8.787e-10	8.044e-09	stable
ENSG00000100558	PLEK2	protein_coding	-0.663	4.41922	120.621	1.805e-09	1.494e-08	down
ENSG00000100564	PIGH	protein_coding	1.166	4.02211	355.889	2.068e-13	8.67e-12	up
ENSG00000100567	PSMA3	protein_coding	0.039	6.66707	0.874955	0.3618	0.4167	stable
ENSG00000100568	VTI1B	protein_coding	0.304	6.77876	57.2178	4.974e-07	1.985e-06	stable
ENSG00000100575	TIMM9	protein_coding	-0.999	4.45521	231.433	8.347e-12	1.714e-10	down
ENSG00000100577	GSTZ1	protein_coding	0.186	5.40771	10.2054	0.004962	0.008412	stable
ENSG00000100578	KIAA0586	protein_coding	-0.557	4.48397	113.45	2.937e-09	2.272e-08	stable
ENSG00000100580	TMED8	protein_coding	0.279	4.95591	24.7741	9.408e-05	0.0002242	stable
ENSG00000100591	AHSA1	protein_coding	-0.132	6.87025	15.1898	0.001034	0.002	stable
ENSG00000100592	DAAM1	protein_coding	0.511	5.57583	33.3323	5.135e-05	0.0001294	stable
ENSG00000100596	SPTLC2	protein_coding	-0.345	5.63333	61.1068	3.125e-07	1.321e-06	stable
ENSG00000100599	RIN3	protein_coding	-0.214	5.16287	13.3797	0.001769	0.003268	stable
ENSG00000100600	LGMN	protein_coding	1.243	6.94623	708.279	4.83e-16	8.924e-14	up
ENSG00000100601	ALKBH1	protein_coding	0.148	3.45514	3.53193	0.07628	0.1026	stable
ENSG00000100603	SNW1	protein_coding	-0.044	6.50585	1.61961	0.2191	0.2667	stable
ENSG00000100605	ITPK1	protein_coding	-0.476	7.00218	119.676	1.921e-09	1.581e-08	stable
ENSG00000100612	DHRS7	protein_coding	0.798	5.36495	349.881	2.398e-13	9.578e-12	up
ENSG00000100614	PPM1A	protein_coding	0.402	6.45434	117.534	2.218e-09	1.78e-08	stable
ENSG00000100625	SIX4	protein_coding	-0.235	4.05435	9.00284	0.0076	0.01243	stable
ENSG00000100628	ASB2	protein_coding	4.091	3.83868	1300.16	2.104e-18	2.317e-15	up
ENSG00000100629	CEP128	protein_coding	-0.176	2.92634	2.6322	0.1219	0.157	stable
ENSG00000100632	ERH	protein_coding	-0.47	7.39935	123.698	1.476e-09	1.261e-08	stable
ENSG00000100644	HIF1A	protein_coding	-0.834	8.22688	273.661	1.999e-12	5.355e-11	down
ENSG00000100647	SUSD6	protein_coding	0.745	4.53067	125.834	1.287e-09	1.123e-08	up
ENSG00000100650	SRSF5	protein_coding	0.013	7.16951	0.129201	0.7234	0.7632	stable
ENSG00000100664	EIF5	protein_coding	-0.739	7.48741	202.689	2.557e-11	4.237e-10	down
ENSG00000100697	DICER1	protein_coding	-0.021	5.89936	0.188086	0.6696	0.7141	stable
ENSG00000100711	ZFYVE21	protein_coding	0.228	5.15583	19.4498	0.0003287	0.0006993	stable
ENSG00000100714	MTHFD1	protein_coding	-0.945	7.06259	535.334	5.776e-15	5.269e-13	down
ENSG00000100722	ZC3H14	protein_coding	-0.217	6.35525	37.2835	8.594e-06	2.573e-05	stable
ENSG00000100726	TELO2	protein_coding	-0.608	5.50855	106.732	4.751e-09	3.443e-08	down
ENSG00000100731	PCNX1	protein_coding	0.445	5.75628	86.9058	2.327e-08	1.357e-07	stable
ENSG00000100744	GSKIP	protein_coding	0.547	5.267	130.203	9.78e-10	8.866e-09	stable
ENSG00000100749	VRK1	protein_coding	-0.484	4.88028	78.3737	5.075e-08	2.653e-07	stable
ENSG00000100764	PSMC1	protein_coding	-0.162	7.34637	17.51	0.0005439	0.001107	stable
ENSG00000100767	PAPLN	protein_coding	-0.878	1.91565	35.4192	1.182e-05	3.438e-05	down
ENSG00000100784	RPS6KA5	protein_coding	0.568	2.90737	33.3957	1.693e-05	4.736e-05	stable
ENSG00000100796	PPP4R3A	protein_coding	-0.225	6.47961	26.1668	6.968e-05	0.0001706	stable
ENSG00000100802	C14orf93	protein_coding	-0.212	2.39707	4.1489	0.05645	0.07806	stable
ENSG00000100804	PSMB5	protein_coding	-0.006	7.21063	0.0198835	0.8894	0.9087	stable
ENSG00000100811	YY1	protein_coding	0.034	6.95227	0.721207	0.4068	0.4623	stable
ENSG00000100813	ACIN1	protein_coding	-0.299	7.41184	49.5584	1.341e-06	4.782e-06	stable
ENSG00000100814	CCNB1IP1	protein_coding	-0.555	4.77257	21.6924	0.0004788	0.0009869	stable
ENSG00000100815	TRIP11	protein_coding	0.051	5.53926	1.22851	0.2821	0.3341	stable
ENSG00000100823	APEX1	protein_coding	-0.64	7.38237	188.996	4.593e-11	6.812e-10	down
ENSG00000100836	PABPN1	protein_coding	-0.309	7.08617	70.6421	1.095e-07	5.212e-07	stable
ENSG00000100852	ARHGAP5	protein_coding	0.237	7.3349	22.195	0.0001687	0.0003814	stable
ENSG00000100865	CINP	protein_coding	0.07	5.02302	2.28936	0.1474	0.1863	stable
ENSG00000100867	DHRS2	protein_coding	-1.886	-0.203579	54.6592	6.846e-07	2.63e-06	down
ENSG00000100883	SRP54	protein_coding	0.172	6.55679	18.8443	0.0003835	0.0008063	stable
ENSG00000100888	CHD8	protein_coding	0.016	6.5006	0.134614	0.7179	0.7582	stable
ENSG00000100889	PCK2	protein_coding	-0.789	5.10929	89.7585	6.986e-08	3.509e-07	down
ENSG00000100890	PRORP	protein_coding	-0.357	4.42877	26.9096	5.961e-05	0.0001479	stable
ENSG00000100897	DCAF11	protein_coding	-0.182	6.00425	18.0452	0.000472	0.0009747	stable
ENSG00000100902	PSMA6	protein_coding	0.052	8.00001	1.15205	0.2971	0.3499	stable
ENSG00000100906	NFKBIA	protein_coding	0.389	6.57363	68.8984	1.315e-07	6.131e-07	stable
ENSG00000100908	EMC9	protein_coding	-0.489	4.19943	37.2944	8.578e-06	2.569e-05	stable
ENSG00000100911	PSME2	protein_coding	-0.244	6.65172	29.345	3.639e-05	9.447e-05	stable
ENSG00000100916	BRMS1L	protein_coding	-0.383	4.04362	32.676	1.93e-05	5.324e-05	stable
ENSG00000100918	REC8	protein_coding	-0.667	0.568314	9.81319	0.005689	0.00954	down
ENSG00000100926	TM9SF1	protein_coding	-0.28	6.53452	50.5709	1.169e-06	4.243e-06	stable
ENSG00000100934	SEC23A	protein_coding	-0.257	7.08357	42.4559	3.749e-06	1.215e-05	stable
ENSG00000100938	GMPR2	protein_coding	-0.269	5.98328	42.0395	3.997e-06	1.288e-05	stable
ENSG00000100941	PNN	protein_coding	-0.371	6.42832	59.1629	3.931e-07	1.621e-06	stable
ENSG00000100949	RABGGTA	protein_coding	-0.318	4.7356	28.5762	4.24e-05	0.0001086	stable
ENSG00000100979	PLTP	protein_coding	-0.328	2.55722	11.7302	0.002977	0.005261	stable
ENSG00000100982	PCIF1	protein_coding	-0.404	6.00669	81.5665	3.761e-08	2.055e-07	stable
ENSG00000100983	GSS	protein_coding	-0.05	7.09335	1.58643	0.2237	0.2717	stable
ENSG00000100991	TRPC4AP	protein_coding	0.038	7.44005	1.14863	0.2978	0.3506	stable
ENSG00000100994	PYGB	protein_coding	0.113	8.55352	11.1919	0.003553	0.006195	stable
ENSG00000100997	ABHD12	protein_coding	-0.004	6.73169	0.00849571	0.9276	0.9407	stable
ENSG00000101000	PROCR	protein_coding	0.436	4.89596	61.8429	2.869e-07	1.227e-06	stable
ENSG00000101003	GINS1	protein_coding	-0.401	4.70144	30.9422	2.67e-05	7.141e-05	stable
ENSG00000101004	NINL	protein_coding	-0.433	3.84456	45.171	2.496e-06	8.401e-06	stable
ENSG00000101017	CD40	protein_coding	0.112	5.26245	5.98721	0.02476	0.03682	stable
ENSG00000101019	UQCC1	protein_coding	0.1	5.9037	7.1792	0.01519	0.02352	stable
ENSG00000101040	ZMYND8	protein_coding	0.141	6.7732	6.92478	0.01682	0.02581	stable
ENSG00000101052	IFT52	protein_coding	-0.263	5.16578	21.5908	0.0001946	0.000434	stable
ENSG00000101057	MYBL2	protein_coding	-0.704	6.02749	143.514	4.448e-10	4.454e-09	down
ENSG00000101079	NDRG3	protein_coding	0.74	6.12378	230.208	8.731e-12	1.773e-10	up
ENSG00000101084	RAB5IF	protein_coding	0.57	7.64339	268.326	2.366e-12	6.099e-11	stable
ENSG00000101096	NFATC2	protein_coding	0.617	3.79051	37.9587	9.55e-06	2.832e-05	up
ENSG00000101104	PABPC1L	protein_coding	0.34	4.79931	2.86205	0.1222	0.1573	stable
ENSG00000101109	STK4	protein_coding	0.432	6.23355	92.9997	1.386e-08	8.667e-08	stable
ENSG00000101126	ADNP	protein_coding	-0.168	6.1954	18.5711	0.0004115	0.0008602	stable
ENSG00000101132	PFDN4	protein_coding	-0.246	5.29541	27.1621	5.656e-05	0.000141	stable
ENSG00000101138	CSTF1	protein_coding	-0.219	5.43817	27.6372	5.129e-05	0.0001293	stable
ENSG00000101146	RAE1	protein_coding	-0.315	5.28655	52.3421	9.234e-07	3.436e-06	stable
ENSG00000101150	TPD52L2	protein_coding	-0.409	8.09567	106.061	4.992e-09	3.584e-08	stable
ENSG00000101152	DNAJC5	protein_coding	0.171	7.98953	24.643	9.682e-05	0.0002301	stable
ENSG00000101158	NELFCD	protein_coding	-0.179	7.06573	19.445	0.0003291	0.0007	stable
ENSG00000101160	CTSZ	protein_coding	-0.039	9.41224	0.745307	0.3992	0.4548	stable
ENSG00000101161	PRPF6	protein_coding	-0.041	7.05618	0.961458	0.3397	0.3941	stable
ENSG00000101166	PRELID3B	protein_coding	-0.018	7.0452	0.253642	0.6206	0.6688	stable
ENSG00000101181	MTG2	protein_coding	-0.025	5.7468	0.263008	0.6142	0.6631	stable
ENSG00000101182	PSMA7	protein_coding	-0.194	8.6552	19.4145	0.0003317	0.0007046	stable
ENSG00000101187	SLCO4A1	protein_coding	-0.749	5.18237	42.2366	2.69e-05	7.186e-05	down
ENSG00000101188	NTSR1	protein_coding	1.093	-0.235267	18.696	0.0003984	0.0008346	up
ENSG00000101189	MRGBP	protein_coding	-0.013	6.50257	0.110088	0.7438	0.7815	stable
ENSG00000101190	TCFL5	protein_coding	0.208	6.22929	12.157	0.002653	0.004737	stable
ENSG00000101191	DIDO1	protein_coding	-0.305	6.20749	49.9108	1.278e-06	4.596e-06	stable
ENSG00000101193	GID8	protein_coding	0.032	6.33184	0.718033	0.4078	0.4634	stable
ENSG00000101194	SLC17A9	protein_coding	-1.044	6.47573	146.385	1.461e-08	9.088e-08	down
ENSG00000101199	ARFGAP1	protein_coding	0.244	7.78234	20.8935	0.00023	0.0005046	stable
ENSG00000101210	EEF1A2	protein_coding	0.697	5.95007	112.592	6.34e-09	4.384e-08	up
ENSG00000101213	PTK6	protein_coding	-1.225	4.20764	381.896	1.119e-13	5.363e-12	down
ENSG00000101216	GMEB2	protein_coding	-0.174	5.44322	11.9592	0.002764	0.00492	stable
ENSG00000101220	C20orf27	protein_coding	-0.752	6.06904	147.57	5.119e-10	5.035e-09	down
ENSG00000101224	CDC25B	protein_coding	-0.877	6.97574	428.355	4.104e-14	2.444e-12	down
ENSG00000101230	ISM1	protein_coding	0.761	2.0329	43.2442	3.325e-06	1.094e-05	up
ENSG00000101236	RNF24	protein_coding	0.793	6.19623	225.521	1.039e-11	2.028e-10	up
ENSG00000101246	ARFRP1	protein_coding	-0.58	6.0411	138.379	5.98e-10	5.76e-09	stable
ENSG00000101247	NDUFAF5	protein_coding	-0.291	2.87562	9.16334	0.007171	0.01179	stable
ENSG00000101255	TRIB3	protein_coding	-0.942	6.05603	22.0356	0.000971	0.001887	down
ENSG00000101265	RASSF2	protein_coding	0.741	0.933455	21.9791	0.0001775	0.0003999	up
ENSG00000101266	CSNK2A1	protein_coding	-0.169	6.98844	19.804	0.0003007	0.0006444	stable
ENSG00000101290	CDS2	protein_coding	0.02	6.0106	0.0864705	0.7724	0.8069	stable
ENSG00000101294	HM13	protein_coding	0.301	8.49727	31.8714	2.262e-05	6.144e-05	stable
ENSG00000101298	SNPH	protein_coding	1.384	5.27464	797.782	1.673e-16	3.908e-14	up
ENSG00000101310	SEC23B	protein_coding	-0.199	6.7436	6.34514	0.02464	0.03667	stable
ENSG00000101311	FERMT1	protein_coding	-2.516	2.63766	192.599	3.641e-10	3.764e-09	down
ENSG00000101335	MYL9	protein_coding	-0.667	7.06762	43.4517	2.917e-05	7.733e-05	down
ENSG00000101337	TM9SF4	protein_coding	0.058	7.31688	2.34963	0.1425	0.1808	stable
ENSG00000101343	CRNKL1	protein_coding	0.009	5.03985	0.0382205	0.8472	0.8729	stable
ENSG00000101346	POFUT1	protein_coding	-0.002	7.30577	0.00421019	0.949	0.9583	stable
ENSG00000101347	SAMHD1	protein_coding	0.343	6.25011	34.2128	1.526e-05	4.304e-05	stable
ENSG00000101350	KIF3B	protein_coding	0.3	6.73894	32.7819	1.893e-05	5.231e-05	stable
ENSG00000101353	MROH8	protein_coding	-1.011	-0.382881	13.6589	0.001625	0.003026	down
ENSG00000101361	NOP56	protein_coding	-0.767	6.72845	220.94	1.236e-11	2.313e-10	down
ENSG00000101363	MANBAL	protein_coding	-0.276	6.37724	40.7754	4.868e-06	1.546e-05	stable
ENSG00000101365	IDH3B	protein_coding	-0.381	6.13547	90.3035	1.737e-08	1.053e-07	stable
ENSG00000101367	MAPRE1	protein_coding	-0.079	8.18408	5.80182	0.02679	0.03962	stable
ENSG00000101384	JAG1	protein_coding	0.23	6.82773	33.8927	1.548e-05	4.358e-05	stable
ENSG00000101391	CDK5RAP1	protein_coding	-0.103	5.02471	4.65075	0.04463	0.06289	stable
ENSG00000101400	SNTA1	protein_coding	0.114	6.36643	4.9312	0.03928	0.05592	stable
ENSG00000101407	TTI1	protein_coding	0.351	5.44731	59.8848	3.607e-07	1.5e-06	stable
ENSG00000101412	E2F1	protein_coding	0.315	7.32716	43.563	3.169e-06	1.047e-05	stable
ENSG00000101413	RPRD1B	protein_coding	0.036	5.70447	0.577604	0.457	0.5125	stable
ENSG00000101417	PXMP4	protein_coding	0.42	3.79087	31.4442	2.428e-05	6.549e-05	stable
ENSG00000101421	CHMP4B	protein_coding	-0.183	7.8061	18.649	0.0004033	0.0008438	stable
ENSG00000101439	CST3	protein_coding	0.157	9.38976	12.8834	0.002062	0.003756	stable
ENSG00000101441	CST4	protein_coding	1.602	7.55365	89.9508	3.268e-06	1.077e-05	up
ENSG00000101442	ACTR5	protein_coding	0.123	3.78283	4.51155	0.0476	0.06664	stable
ENSG00000101443	WFDC2	protein_coding	-1.153	-0.383116	22.6644	0.0001513	0.0003446	down
ENSG00000101444	AHCY	protein_coding	-0.476	7.65804	138.063	6.092e-10	5.836e-09	stable
ENSG00000101447	FAM83D	protein_coding	-1.487	5.57649	752.263	2.825e-16	6.12e-14	down
ENSG00000101452	DHX35	protein_coding	-0.493	4.05463	68.2624	1.407e-07	6.509e-07	stable
ENSG00000101457	DNTTIP1	protein_coding	-0.278	5.88452	32.3328	2.057e-05	5.642e-05	stable
ENSG00000101460	MAP1LC3A	protein_coding	-0.202	2.97362	3.17703	0.09135	0.121	stable
ENSG00000101464	PIGU	protein_coding	-0.128	4.79346	3.22275	0.08922	0.1184	stable
ENSG00000101473	ACOT8	protein_coding	0.277	5.23689	32.8234	1.879e-05	5.196e-05	stable
ENSG00000101474	APMAP	protein_coding	0.457	7.84068	87.8898	2.136e-08	1.263e-07	stable
ENSG00000101493	ZNF516	protein_coding	0.46	3.93593	60.7464	3.259e-07	1.369e-06	stable
ENSG00000101544	ADNP2	protein_coding	-0.1	4.68896	4.72394	0.04316	0.06101	stable
[truncated: 12,951 more rows]
