# Supplementary material for: High Throughput Transcriptome Data Analysis and Computational Verification Reveal Immunotherapy Biomarkers of Compound Kushen Injection for Treating Triple-Negative Breast Cancer
Source: Front Oncol. 2021 Sep 17;11:747300. doi: 10.3389/fonc.2021.747300 (PMC8484800; doi:10.3389/fonc.2021.747300)
Supplement: Supplementary file 6 [file Table_6.xlsx]

## Sheet: Sheet1
Supplementary table 6. The results of differential analysis between the CKI-treated and untreated groups generated by limma.
gene_id	gene_name	gene_biotype	logFC	AveExpr	t	P.Value	adj.P.Val	B	change
ENSG00000000003	TSPAN6	protein_coding	0.171	5.31616	4.21124	0.0006683	0.001342	-1.61401	stable
ENSG00000000419	DPM1	protein_coding	-0.004	5.51144	-0.0843103	0.9339	0.945	-7.95873	stable
ENSG00000000457	SCYL3	protein_coding	0.1	3.3501	1.41308	0.1769	0.2192	-6.45995	stable
ENSG00000000460	C1orf112	protein_coding	-0.524	4.41879	-9.36349	7.049e-08	3.926e-07	8.02347	stable
ENSG00000000971	CFH	protein_coding	-0.218	3.11876	-2.50266	0.0236	0.03512	-4.58733	stable
ENSG00000001036	FUCA2	protein_coding	0.006	6.48846	0.149258	0.8832	0.9029	-8.06864	stable
ENSG00000001084	GCLC	protein_coding	1.163	5.49162	17.8903	5.685e-12	1.808e-10	17.6717	up
ENSG00000001167	NFYA	protein_coding	0.536	6.49612	15.6245	4.406e-11	9.11e-10	15.4576	stable
ENSG00000001460	STPG1	protein_coding	0.355	4.4759	6.88972	3.72e-06	1.245e-05	3.8935	stable
ENSG00000001461	NIPAL3	protein_coding	0.378	6.61324	7.12245	2.477e-06	8.678e-06	4.01086	stable
ENSG00000001497	LAS1L	protein_coding	-0.578	5.61009	-14.3073	1.641e-10	2.553e-09	14.1428	stable
ENSG00000001561	ENPP4	protein_coding	0.748	4.8008	11.881	2.492e-09	2.301e-08	11.5142	up
ENSG00000001617	SEMA3F	protein_coding	0.022	3.48655	0.193609	0.8489	0.8737	-7.55431	stable
ENSG00000001629	ANKIB1	protein_coding	0.279	6.42639	6.53343	7.032e-06	2.219e-05	2.94357	stable
ENSG00000001630	CYP51A1	protein_coding	0.528	7.59439	6.7148	5.074e-06	1.651e-05	3.21	stable
ENSG00000001631	KRIT1	protein_coding	0.047	4.53758	0.706288	0.4902	0.5434	-7.49209	stable
ENSG00000002016	RAD52	protein_coding	-0.447	1.99814	-4.29049	0.0005666	0.001155	-0.60701	stable
ENSG00000002079	MYH16	transcribed_unitary_pseudogene	-0.552	1.33112	-3.59004	0.002464	0.004422	-1.96725	stable
ENSG00000002330	BAD	protein_coding	-0.272	6.69052	-4.4819	0.000381	0.0008072	-1.20798	stable
ENSG00000002549	LAP3	protein_coding	-0.834	6.38206	-20.3617	7.85e-13	3.925e-11	19.6372	down
ENSG00000002586	CD99	protein_coding	0.179	8.60149	4.93251	0.0001518	0.0003497	-0.354278	stable
ENSG00000002587	HS3ST1	protein_coding	-0.22	4.33442	-2.42497	0.02757	0.04053	-5.19439	stable
ENSG00000002746	HECW1	protein_coding	0.907	1.11836	5.00065	0.0001323	0.0003089	1.03786	up
ENSG00000002822	MAD1L1	protein_coding	0.08	5.94908	1.47135	0.1607	0.2009	-6.9576	stable
ENSG00000002834	LASP1	protein_coding	0.127	9.75053	2.69116	0.0161	0.02474	-5.058	stable
ENSG00000002919	SNX11	protein_coding	-0.009	4.81196	-0.158544	0.876	0.8967	-7.82039	stable
ENSG00000003056	M6PR	protein_coding	0.151	6.63288	3.78322	0.00164	0.003053	-2.65935	stable
ENSG00000003137	CYP26B1	protein_coding	-0.571	3.3892	-7.33587	1.717e-06	6.32e-06	4.86921	stable
ENSG00000003147	ICA1	protein_coding	-0.819	1.98575	-7.94142	6.272e-07	2.602e-06	6.26359	down
ENSG00000003249	DBNDD1	protein_coding	0.409	2.97071	5.04719	0.0001205	0.0002838	0.60079	stable
ENSG00000003393	ALS2	protein_coding	0.583	5.39772	10.1868	2.207e-08	1.459e-07	9.08131	stable
ENSG00000003400	CASP10	protein_coding	-0.046	2.88723	-0.536288	0.5992	0.6487	-7.11443	stable
ENSG00000003402	CFLAR	protein_coding	-0.108	6.41067	-2.38864	0.02964	0.04328	-5.49815	stable
ENSG00000003436	TFPI	protein_coding	-0.262	6.2245	-4.54598	0.0003339	0.0007154	-1.022	stable
ENSG00000003509	NDUFAF7	protein_coding	-0.028	2.94393	-0.272237	0.7889	0.8225	-7.25342	stable
ENSG00000003756	RBM5	protein_coding	0.045	6.00388	1.06021	0.3049	0.3572	-7.45262	stable
ENSG00000003987	MTMR7	protein_coding	0.428	-0.825148	1.59988	0.1293	0.1651	-5.04959	stable
ENSG00000003989	SLC7A2	protein_coding	-0.133	3.68606	-1.3233	0.2044	0.2494	-6.60738	stable
ENSG00000004059	ARF5	protein_coding	-0.113	7.14633	-2.53052	0.02231	0.03336	-5.27028	stable
ENSG00000004139	SARM1	protein_coding	-0.078	0.690946	-0.329059	0.7464	0.7841	-6.63263	stable
ENSG00000004142	POLDIP2	protein_coding	-0.38	7.1535	-11.1726	6.01e-09	4.825e-08	10.2634	stable
ENSG00000004399	PLXND1	protein_coding	0.225	6.89882	3.93431	0.001193	0.00228	-2.37929	stable
ENSG00000004455	AK2	protein_coding	-0.267	7.30557	-7.34395	1.694e-06	6.246e-06	4.36388	stable
ENSG00000004478	FKBP4	protein_coding	-0.486	6.76776	-13.2459	5.122e-10	6.272e-09	12.864	stable
ENSG00000004487	KDM1A	protein_coding	-0.332	6.67061	-10.4914	1.462e-08	1.018e-07	9.36363	stable
ENSG00000004534	RBM6	protein_coding	0.14	6.15699	3.09151	0.00703	0.01156	-4.07486	stable
ENSG00000004660	CAMKK1	protein_coding	-0.382	2.7405	-3.57363	0.002551	0.004568	-2.34838	stable
ENSG00000004700	RECQL	protein_coding	0.216	5.38814	4.01827	0.001001	0.001941	-2.01904	stable
ENSG00000004766	VPS50	protein_coding	0.062	4.35087	1.06945	0.3008	0.3529	-7.11119	stable
ENSG00000004777	ARHGAP33	protein_coding	-0.585	3.26835	-6.525	7.14e-06	2.246e-05	3.42674	down
ENSG00000004779	NDUFAB1	protein_coding	0.26	5.33542	5.83475	2.578e-05	7.096e-05	1.72617	stable
ENSG00000004799	PDK4	protein_coding	2.382	2.28797	15.4081	5.431e-11	1.068e-09	15.4816	up
ENSG00000004864	SLC25A13	protein_coding	-0.546	4.88242	-10.0861	2.534e-08	1.634e-07	8.99267	stable
ENSG00000004866	ST7	protein_coding	0.059	4.72322	1.13809	0.2719	0.3223	-7.1452	stable
ENSG00000004897	CDC27	protein_coding	-0.246	7.08421	-6.59369	6.306e-06	2.009e-05	3.01232	stable
ENSG00000004948	CALCR	protein_coding	0.063	2.82818	0.597024	0.5589	0.6099	-7.17482	stable
ENSG00000004961	HCCS	protein_coding	-0.116	5.69765	-2.8719	0.0111	0.01757	-4.48169	stable
ENSG00000004975	DVL2	protein_coding	0.084	7.06099	1.98786	0.06429	0.08772	-6.25103	stable
ENSG00000005001	PRSS22	protein_coding	-0.69	2.47228	-5.35589	6.522e-05	0.0001635	1.32996	down
ENSG00000005007	UPF1	protein_coding	-0.342	7.50195	-8.61784	2.152e-07	1.021e-06	6.49789	stable
ENSG00000005020	SKAP2	protein_coding	-0.012	5.72172	-0.297384	0.77	0.8057	-7.93424	stable
ENSG00000005022	SLC25A5	protein_coding	-0.201	8.69884	-6.31053	1.057e-05	3.192e-05	2.39544	stable
ENSG00000005059	MCUB	protein_coding	-0.428	5.33153	-10.005	2.835e-08	1.805e-07	8.80215	stable
ENSG00000005075	POLR2J	protein_coding	0.329	6.4149	7.75856	8.459e-07	3.387e-06	5.13518	stable
ENSG00000005100	DHX33	protein_coding	-0.453	5.21973	-7.63584	1.036e-06	4.054e-06	5.08238	stable
ENSG00000005156	LIG3	protein_coding	-0.49	4.82552	-9.69072	4.405e-08	2.63e-07	8.44221	stable
ENSG00000005175	RPAP3	protein_coding	0.073	4.89082	1.44321	0.1683	0.2096	-6.81069	stable
ENSG00000005189	REXO5	protein_coding	-1.485	0.895202	-6.67799	5.419e-06	1.754e-05	4.24585	down
ENSG00000005194	CIAPIN1	protein_coding	-0.271	5.31394	-5.76537	2.944e-05	7.995e-05	1.57266	stable
ENSG00000005206	SPPL2B	protein_coding	0.105	5.57749	2.12492	0.04959	0.06915	-5.8985	stable
ENSG00000005238	FAM214B	protein_coding	0.68	5.60217	13.4176	4.239e-10	5.384e-09	13.1696	up
ENSG00000005243	COPZ2	protein_coding	-0.331	2.00986	-2.86314	0.01131	0.01786	-3.55881	stable
ENSG00000005249	PRKAR2B	protein_coding	-0.087	2.26699	-0.762085	0.4571	0.5117	-6.73206	stable
ENSG00000005302	MSL3	protein_coding	-0.031	4.59744	-0.681242	0.5055	0.5583	-7.54804	stable
ENSG00000005339	CREBBP	protein_coding	-0.347	6.21434	-5.72641	3.172e-05	8.55e-05	1.38906	stable
ENSG00000005379	TSPOAP1	protein_coding	-1.465	3.15332	-14.851	9.42e-11	1.659e-09	15.0178	down
ENSG00000005436	GCFC2	protein_coding	-0.202	3.95365	-2.64992	0.01752	0.02668	-4.52548	stable
ENSG00000005448	WDR54	protein_coding	-0.058	5.26083	-1.34424	0.1977	0.2421	-7.01246	stable
ENSG00000005469	CROT	protein_coding	-0.127	2.82246	-1.42105	0.1746	0.2165	-6.29119	stable
ENSG00000005483	KMT2E	protein_coding	-0.114	5.63812	-1.98153	0.06506	0.08869	-6.09116	stable
ENSG00000005486	RHBDD2	protein_coding	0.359	6.22606	8.32806	3.379e-07	1.509e-06	6.11006	stable
ENSG00000005700	IBTK	protein_coding	-0.244	6.06575	-5.00625	0.0001308	0.0003059	-0.0360355	stable
ENSG00000005801	ZNF195	protein_coding	-0.804	3.66847	-8.07428	5.061e-07	2.162e-06	6.15203	down
ENSG00000005810	MYCBP2	protein_coding	0.22	5.34321	3.40967	0.003604	0.006262	-3.27531	stable
ENSG00000005812	FBXL3	protein_coding	0.021	5.57762	0.431568	0.6718	0.7164	-7.8738	stable
ENSG00000005882	PDK2	protein_coding	0.169	5.52971	2.56614	0.02076	0.03125	-5.06245	stable
ENSG00000005884	ITGA3	protein_coding	0.105	11.2186	1.48002	0.1584	0.1983	-7.17696	stable
ENSG00000005889	ZFX	protein_coding	-0.274	5.08406	-5.15392	9.732e-05	0.0002339	0.423672	stable
ENSG00000005893	LAMP2	protein_coding	0.281	8.72679	9.12634	9.983e-08	5.255e-07	7.26206	stable
ENSG00000006007	GDE1	protein_coding	1.412	6.57292	41.634	1.093e-17	3.267e-14	30.8706	up
ENSG00000006015	REX1BD	protein_coding	-0.015	5.08767	-0.265983	0.7937	0.8263	-7.8943	stable
ENSG00000006016	CRLF1	protein_coding	0.027	0.150919	0.127666	0.9	0.9165	-6.53947	stable
ENSG00000006025	OSBPL7	protein_coding	0.353	3.32489	3.57382	0.00255	0.004567	-2.51025	stable
ENSG00000006062	MAP3K14	protein_coding	0.806	5.52824	14.2683	1.709e-10	2.63e-09	14.1098	up
ENSG00000006118	TMEM132A	protein_coding	1.045	7.40324	13.9672	2.345e-10	3.357e-09	13.6354	up
ENSG00000006125	AP2B1	protein_coding	-0.519	8.35445	-14.6177	1.193e-10	1.995e-09	14.3236	stable
ENSG00000006194	ZNF263	protein_coding	-0.141	4.70014	-2.77972	0.01343	0.02096	-4.47905	stable
ENSG00000006210	CX3CL1	protein_coding	-0.788	3.7987	-7.97941	5.897e-07	2.464e-06	5.87559	down
ENSG00000006282	SPATA20	protein_coding	-0.274	6.33451	-6.38509	9.214e-06	2.824e-05	2.64813	stable
ENSG00000006327	TNFRSF12A	protein_coding	-0.198	7.69116	-4.06685	0.0009037	0.001768	-2.14254	stable
ENSG00000006432	MAP3K9	protein_coding	0.205	4.96998	3.1056	0.006826	0.01125	-3.84804	stable
ENSG00000006451	RALA	protein_coding	0.29	6.31991	7.86347	7.121e-07	2.909e-06	5.32572	stable
ENSG00000006453	BAIAP2L1	protein_coding	-0.143	5.82123	-3.39062	0.003752	0.006493	-3.42576	stable
ENSG00000006459	KDM7A	protein_coding	1.375	3.91716	10.6465	1.19e-08	8.55e-08	10.0507	up
ENSG00000006468	ETV1	protein_coding	0.352	6.01093	7.50461	1.291e-06	4.909e-06	4.76335	stable
ENSG00000006530	AGK	protein_coding	-0.591	4.83861	-12.0892	1.939e-09	1.863e-08	11.6968	down
ENSG00000006534	ALDH3B1	protein_coding	-0.846	5.42592	-8.95474	1.289e-07	6.525e-07	7.19523	down
ENSG00000006555	TTC22	protein_coding	-1.203	-0.382111	-4.79396	0.000201	0.0004502	0.84034	down
ENSG00000006576	PHTF2	protein_coding	0.316	5.45989	6.50578	7.393e-06	2.318e-05	2.99703	stable
ENSG00000006606	CCL26	protein_coding	1.16	0.493079	5.97826	1.964e-05	5.563e-05	3.02439	up
ENSG00000006607	FARP2	protein_coding	0.008	4.55419	0.127241	0.9003	0.9167	-7.74887	stable
ENSG00000006625	GGCT	protein_coding	-0.274	5.21898	-6.36889	9.491e-06	2.901e-05	2.75168	stable
ENSG00000006634	DBF4	protein_coding	-0.794	4.54787	-11.979	2.214e-09	2.079e-08	11.627	down
ENSG00000006638	TBXA2R	protein_coding	0.625	2.1121	5.92735	2.162e-05	6.066e-05	2.61564	up
ENSG00000006652	IFRD1	protein_coding	0.434	6.28111	7.93076	6.382e-07	2.64e-06	5.47592	stable
ENSG00000006695	COX10	protein_coding	-0.567	3.93616	-9.69523	4.377e-08	2.617e-07	8.61753	stable
ENSG00000006704	GTF2IRD1	protein_coding	0.006	5.60121	0.160028	0.8749	0.8959	-7.9796	stable
ENSG00000006712	PAF1	protein_coding	-0.092	6.62638	-2.40021	0.02896	0.04238	-5.48617	stable
ENSG00000006715	VPS41	protein_coding	-0.016	5.3722	-0.279118	0.7837	0.8179	-7.8901	stable
ENSG00000006744	ELAC2	protein_coding	-0.199	6.76529	-5.5047	4.872e-05	0.0001256	0.902269	stable
ENSG00000006756	ARSD	protein_coding	-0.316	3.63342	-3.02921	0.008007	0.01301	-3.73933	stable
ENSG00000006757	PNPLA4	protein_coding	-0.256	4.04626	-4.34338	0.0005076	0.001047	-1.08272	stable
ENSG00000006831	ADIPOR2	protein_coding	0.186	6.66564	4.64641	0.0002716	0.0005924	-0.847676	stable
ENSG00000006837	CDKL3	protein_coding	0.329	0.709109	1.83802	0.08478	0.1128	-5.0467	stable
ENSG00000007047	MARK4	protein_coding	0.773	5.82022	13.6844	3.172e-10	4.261e-09	13.4292	up
ENSG00000007080	CCDC124	protein_coding	0.151	7.53115	2.80591	0.01272	0.01991	-4.75677	stable
ENSG00000007168	PAFAH1B1	protein_coding	-0.073	7.09217	-1.94313	0.06988	0.09457	-6.31482	stable
ENSG00000007202	KIAA0100	protein_coding	0.422	8.24471	11.5027	3.966e-09	3.423e-08	10.6564	stable
ENSG00000007237	GAS7	protein_coding	-0.635	-0.648306	-2.33961	0.03266	0.04725	-3.87454	down
ENSG00000007255	TRAPPC6A	protein_coding	0.261	2.71388	2.89015	0.01069	0.01697	-3.7793	stable
ENSG00000007341	ST7L	protein_coding	0.103	4.18931	1.39897	0.181	0.2237	-6.74025	stable
ENSG00000007376	RPUSD1	protein_coding	-0.105	5.74383	-1.47709	0.1591	0.1992	-6.95055	stable
ENSG00000007384	RHBDF1	protein_coding	0.957	5.88923	21.6801	2.985e-13	1.882e-11	20.6516	up
ENSG00000007392	LUC7L	protein_coding	-0.126	5.13098	-3.1673	0.005999	0.009992	-3.78803	stable
ENSG00000007402	CACNA2D2	protein_coding	1.123	-0.735723	4.04914	0.0009378	0.001829	-0.582361	up
ENSG00000007516	BAIAP3	protein_coding	1.517	3.53937	14.6358	1.171e-10	1.967e-09	14.7732	up
ENSG00000007520	TSR3	protein_coding	-0.301	6.0863	-6.52931	7.085e-06	2.232e-05	2.94303	stable
ENSG00000007541	PIGQ	protein_coding	0.793	5.40846	10.8763	8.8e-09	6.641e-08	9.99574	up
ENSG00000007545	CRAMP1	protein_coding	0.225	4.76243	3.379	0.003845	0.006638	-3.24192	stable
ENSG00000007866	TEAD3	protein_coding	0.261	6.61384	5.83621	2.571e-05	7.08e-05	1.57351	stable
ENSG00000007923	DNAJC11	protein_coding	-0.229	5.70917	-4.9516	0.000146	0.000338	-0.136367	stable
ENSG00000007944	MYLIP	protein_coding	-0.874	4.1042	-8.26681	3.723e-07	1.642e-06	6.40193	down
ENSG00000007968	E2F2	protein_coding	-0.875	2.50641	-6.34673	9.886e-06	3.011e-05	3.35167	down
ENSG00000008018	PSMB1	protein_coding	0.197	7.63017	3.924	0.00122	0.002326	-2.42618	stable
ENSG00000008083	JARID2	protein_coding	-0.083	5.76136	-1.5272	0.1463	0.1846	-6.83227	stable
ENSG00000008086	CDKL5	protein_coding	0.424	1.91809	3.06479	0.007434	0.01216	-3.01044	stable
ENSG00000008128	CDK11A	protein_coding	0.311	5.23161	4.95689	0.0001445	0.0003348	-0.087085	stable
ENSG00000008130	NADK	protein_coding	0.37	6.83235	9.64063	4.73e-08	2.792e-07	8.11474	stable
ENSG00000008256	CYTH3	protein_coding	-0.272	6.7141	-7.87273	7.014e-07	2.871e-06	5.30882	stable
ENSG00000008277	ADAM22	protein_coding	-0.02	2.51011	-0.215239	0.8323	0.8599	-7.21807	stable
ENSG00000008282	SYPL1	protein_coding	-0.206	6.74894	-5.18464	9.154e-05	0.0002218	0.265984	stable
ENSG00000008283	CYB561	protein_coding	-0.532	6.42513	-11.5969	3.529e-09	3.098e-08	10.8648	stable
ENSG00000008294	SPAG9	protein_coding	0.012	7.20145	0.26117	0.7973	0.8294	-8.07617	stable
ENSG00000008300	CELSR3	protein_coding	0.661	4.24806	8.68627	1.937e-07	9.311e-07	7.00063	up
ENSG00000008311	AASS	protein_coding	-0.747	5.31361	-14.515	1.325e-10	2.162e-09	14.4181	down
ENSG00000008324	SS18L2	protein_coding	0.239	4.4392	3.83438	0.001472	0.002763	-2.23625	stable
ENSG00000008382	MPND	protein_coding	0.33	3.55014	5.12235	0.0001036	0.0002477	0.628122	stable
ENSG00000008394	MGST1	protein_coding	0.414	6.97601	6.63174	5.888e-06	1.895e-05	3.08697	stable
ENSG00000008405	CRY1	protein_coding	-0.279	5.01574	-4.45348	0.0004041	0.0008509	-1.06834	stable
ENSG00000008441	NFIX	protein_coding	-0.21	6.59884	-5.77503	2.89e-05	7.87e-05	1.45077	stable
ENSG00000008513	ST3GAL1	protein_coding	0.483	6.10698	10.3067	1.875e-08	1.268e-07	9.157	stable
ENSG00000008517	IL32	protein_coding	-0.184	5.7948	-1.78911	0.09262	0.1222	-6.47023	stable
ENSG00000008710	PKD1	protein_coding	0.261	6.37631	5.14404	9.926e-05	0.0002381	0.198246	stable
ENSG00000008735	MAPK8IP2	protein_coding	0.442	0.157777	2.3902	0.02954	0.04316	-4.10128	stable
ENSG00000008838	MED24	protein_coding	-0.12	6.30806	-3.20634	0.005527	0.009281	-3.86427	stable
ENSG00000008853	RHOBTB2	protein_coding	0.407	4.64985	7.11364	2.515e-06	8.801e-06	4.22052	stable
ENSG00000008869	HEATR5B	protein_coding	0.573	4.78508	9.55676	5.332e-08	3.092e-07	8.28565	stable
ENSG00000008952	SEC62	protein_coding	0.3	7.17657	6.4513	8.164e-06	2.529e-05	2.73485	stable
ENSG00000008988	RPS20	protein_coding	-0.377	8.33924	-8.34954	3.267e-07	1.466e-06	6.02913	stable
ENSG00000009307	CSDE1	protein_coding	-0.13	8.97959	-4.23397	0.0006373	0.001285	-1.82575	stable
ENSG00000009335	UBE3C	protein_coding	0.125	7.80323	3.24781	0.005066	0.008567	-3.85408	stable
ENSG00000009413	REV3L	protein_coding	-0.251	3.99778	-3.25126	0.00503	0.008513	-3.31768	stable
ENSG00000009694	TENM1	protein_coding	-0.905	0.510865	-3.68419	0.00202	0.003691	-1.40259	down
ENSG00000009780	FAM76A	protein_coding	0.214	3.08222	2.71586	0.01531	0.02362	-4.13983	stable
ENSG00000009830	POMT2	protein_coding	-0.022	5.31454	-0.522693	0.6084	0.6572	-7.80793	stable
ENSG00000009844	VTA1	protein_coding	0.067	5.23419	1.58052	0.1336	0.1701	-6.68091	stable
ENSG00000009950	MLXIPL	protein_coding	1.494	2.93206	16.8685	1.388e-11	3.56e-10	16.9135	up
ENSG00000009954	BAZ1B	protein_coding	-0.401	7.02722	-9.63663	4.757e-08	2.802e-07	8.11393	stable
ENSG00000010017	RANBP9	protein_coding	0.304	6.9979	8.96136	1.277e-07	6.475e-07	7.0788	stable
ENSG00000010030	ETV7	protein_coding	-0.483	1.1717	-3.49021	0.003041	0.00536	-2.15413	stable
ENSG00000010072	SPRTN	protein_coding	0.19	4.32894	3.88481	0.001324	0.002508	-2.09392	stable
ENSG00000010165	EEF1AKNMT	protein_coding	-0.205	5.92563	-5.14699	9.868e-05	0.000237	0.239868	stable
ENSG00000010219	DYRK4	protein_coding	-1.314	2.59747	-11.4456	4.259e-09	3.628e-08	11.223	down
ENSG00000010244	ZNF207	protein_coding	-0.411	6.67043	-9.85349	3.502e-08	2.163e-07	8.44986	stable
ENSG00000010256	UQCRC1	protein_coding	0.149	7.41248	3.92808	0.001209	0.002307	-2.41265	stable
ENSG00000010270	STARD3NL	protein_coding	-0.083	5.55819	-1.98332	0.06484	0.08842	-6.09968	stable
ENSG00000010278	CD9	protein_coding	0.497	7.85429	9.57397	5.202e-08	3.025e-07	7.96846	stable
ENSG00000010292	NCAPD2	protein_coding	-0.624	7.05469	-15.4381	5.275e-11	1.049e-09	15.2266	down
ENSG00000010295	IFFO1	protein_coding	-0.125	0.31117	-0.720433	0.4817	0.5351	-6.33203	stable
ENSG00000010310	GIPR	protein_coding	1.711	1.73265	10.2548	2.012e-08	1.351e-07	9.734	up
ENSG00000010318	PHF7	protein_coding	0.558	3.27708	6.36117	9.627e-06	2.939e-05	3.19556	stable
ENSG00000010319	SEMA3G	protein_coding	0.675	-0.287774	2.72261	0.0151	0.02332	-3.36231	up
ENSG00000010322	NISCH	protein_coding	-0.026	5.9199	-0.653524	0.5227	0.5748	-7.81457	stable
ENSG00000010361	FUZ	protein_coding	-0.472	2.52686	-3.52273	0.00284	0.005038	-2.44355	stable
ENSG00000010404	IDS	protein_coding	0.509	7.6859	13.3864	4.387e-10	5.541e-09	12.9879	stable
ENSG00000010438	PRSS3	protein_coding	1.315	2.3872	13.8165	2.752e-10	3.782e-09	13.9663	up
ENSG00000010539	ZNF200	protein_coding	-0.106	2.73684	-1.22356	0.2389	0.2872	-6.48759	stable
ENSG00000010626	LRRC23	protein_coding	0.881	1.66913	6.86069	3.915e-06	1.301e-05	4.47994	up
ENSG00000010704	HFE	protein_coding	-0.234	5.11358	-4.0623	0.0009123	0.001784	-1.89341	stable
ENSG00000010803	SCMH1	protein_coding	-0.557	5.42502	-11.4538	4.216e-09	3.6e-08	10.7746	stable
ENSG00000010810	FYN	protein_coding	0.215	5.47415	3.6979	0.001963	0.003592	-2.74392	stable
ENSG00000010818	HIVEP2	protein_coding	1.089	5.39426	16.3624	2.2e-11	5.179e-10	16.2829	up
ENSG00000011007	ELOA	protein_coding	0.394	6.26785	10.7391	1.053e-08	7.757e-08	9.75655	stable
ENSG00000011009	LYPLA2	protein_coding	-0.047	6.66601	-1.02375	0.3212	0.3744	-7.55719	stable
ENSG00000011021	CLCN6	protein_coding	-0.045	5.02209	-0.524477	0.6072	0.6562	-7.75161	stable
ENSG00000011028	MRC2	protein_coding	1.209	6.67143	15.3806	5.579e-11	1.093e-09	15.1771	up
ENSG00000011052	NME1-NME2	protein_coding	0.037	2.50158	0.242443	0.8115	0.8418	-7.20537	stable
ENSG00000011105	TSPAN9	protein_coding	-0.278	6.63834	-3.56525	0.002596	0.004644	-3.1417	stable
ENSG00000011114	BTBD7	protein_coding	0.17	5.32276	3.15328	0.006178	0.01026	-3.8199	stable
ENSG00000011132	APBA3	protein_coding	0.115	4.82492	1.80823	0.08948	0.1185	-6.31479	stable
ENSG00000011143	MKS1	protein_coding	-0.704	3.22292	-9.87557	3.395e-08	2.104e-07	9.01399	down
ENSG00000011198	ABHD5	protein_coding	-0.337	5.58058	-6.73041	4.934e-06	1.611e-05	3.39219	stable
ENSG00000011201	ANOS1	protein_coding	0.034	5.43018	0.625815	0.5403	0.5917	-7.73977	stable
ENSG00000011243	AKAP8L	protein_coding	0.263	5.97407	5.10814	0.0001066	0.0002541	0.160542	stable
ENSG00000011258	MBTD1	protein_coding	-0.03	3.51288	-0.337814	0.7399	0.7781	-7.40035	stable
ENSG00000011260	UTP18	protein_coding	-0.396	6.07947	-10.0376	2.71e-08	1.733e-07	8.7647	stable
ENSG00000011275	RNF216	protein_coding	0.24	6.15397	5.45695	5.349e-05	0.0001367	0.854669	stable
ENSG00000011295	TTC19	protein_coding	-0.334	5.82158	-8.63255	2.104e-07	1.002e-06	6.64486	stable
ENSG00000011304	PTBP1	protein_coding	-0.485	8.82145	-12.2278	1.645e-09	1.623e-08	11.5535	stable
ENSG00000011332	DPF1	protein_coding	-0.35	2.33267	-3.77432	0.001671	0.003105	-1.8188	stable
ENSG00000011347	SYT7	protein_coding	1.356	-0.731468	4.9686	0.0001411	0.0003277	1.20587	up
ENSG00000011376	LARS2	protein_coding	-0.425	5.22024	-8.65203	2.042e-07	9.757e-07	6.76104	stable
ENSG00000011405	PIK3C2A	protein_coding	0.308	5.87483	7.19909	2.17e-06	7.74e-06	4.23089	stable
ENSG00000011422	PLAUR	protein_coding	0.374	6.74978	5.45634	5.355e-05	0.0001368	0.819203	stable
ENSG00000011426	ANLN	protein_coding	-1.072	7.77226	-19.0726	2.141e-12	8.721e-11	18.5385	down
ENSG00000011451	WIZ	protein_coding	-0.062	6.47227	-1.40594	0.1789	0.2216	-7.10364	stable
ENSG00000011454	RABGAP1	protein_coding	-0.109	5.65474	-2.01147	0.06151	0.0842	-6.06319	stable
ENSG00000011465	DCN	protein_coding	-0.031	-3.09288	-0.109151	0.9144	0.9284	-5.90164	stable
ENSG00000011478	QPCTL	protein_coding	0.256	5.37363	3.34025	0.004171	0.007167	-3.47833	stable
ENSG00000011485	PPP5C	protein_coding	0.075	6.7373	2.11422	0.05062	0.07052	-6.01168	stable
ENSG00000011523	CEP68	protein_coding	0.688	3.34764	7.27029	1.92e-06	6.953e-06	4.87713	up
ENSG00000011566	MAP4K3	protein_coding	-0.09	4.98008	-2.0124	0.0614	0.08407	-5.941	stable
ENSG00000011638	TMEM159	protein_coding	0.209	4.97551	2.21117	0.04199	0.05934	-5.59505	stable
ENSG00000012048	BRCA1	protein_coding	-0.196	4.51757	-3.28192	0.004716	0.008019	-3.40171	stable
ENSG00000012061	ERCC1	protein_coding	0.18	5.95408	3.27298	0.004805	0.008159	-3.69511	stable
ENSG00000012124	CD22	protein_coding	0.204	3.96369	2.77896	0.01345	0.02098	-4.28359	stable
ENSG00000012171	SEMA3B	protein_coding	-0.633	6.76251	-9.62153	4.861e-08	2.854e-07	8.08804	down
ENSG00000012174	MBTPS2	protein_coding	0.07	5.43395	1.18407	0.2538	0.3036	-7.22302	stable
ENSG00000012211	PRICKLE3	protein_coding	0.147	4.60382	2.39328	0.02936	0.04293	-5.2052	stable
ENSG00000012223	LTF	protein_coding	0.088	-0.226364	0.501266	0.623	0.6713	-6.46759	stable
ENSG00000012232	EXTL3	protein_coding	0.301	6.37752	6.23731	1.21e-05	3.591e-05	2.3775	stable
ENSG00000012660	ELOVL5	protein_coding	-0.043	8.16798	-1.45637	0.1647	0.2056	-7.11257	stable
ENSG00000012779	ALOX5	protein_coding	0.448	2.99552	5.00195	0.0001319	0.0003081	0.627243	stable
ENSG00000012822	CALCOCO1	protein_coding	0.581	5.95245	10.4282	1.591e-08	1.096e-07	9.33257	stable
ENSG00000012963	UBR7	protein_coding	0.226	5.97232	4.31279	0.0005409	0.001109	-1.48662	stable
ENSG00000012983	MAP4K5	protein_coding	-0.003	5.93499	-0.0478726	0.9624	0.9685	-8.0167	stable
ENSG00000013016	EHD3	protein_coding	-1.008	2.8139	-14.281	1.687e-10	2.605e-09	14.4475	down
ENSG00000013275	PSMC4	protein_coding	0.31	7.19776	8.97837	1.244e-07	6.327e-07	7.08516	stable
ENSG00000013288	MAN2B2	protein_coding	-0.213	6.44438	-6.25905	1.162e-05	3.464e-05	2.40512	stable
ENSG00000013297	CLDN11	protein_coding	-0.84	-1.36258	-4.72985	0.000229	0.0005065	0.601297	down
ENSG00000013306	SLC25A39	protein_coding	0.377	7.82701	9.46907	6.049e-08	3.455e-07	7.8112	stable
ENSG00000013364	MVP	protein_coding	-0.021	7.69513	-0.48595	0.6336	0.6811	-8.03262	stable
ENSG00000013374	NUB1	protein_coding	0.014	6.84104	0.330137	0.7456	0.7833	-8.04381	stable
ENSG00000013375	PGM3	protein_coding	0.268	6.15116	3.93895	0.001182	0.00226	-2.28934	stable
ENSG00000013392	RWDD2A	protein_coding	0.371	2.87537	3.86026	0.001394	0.002627	-1.73198	stable
ENSG00000013441	CLK1	protein_coding	-0.195	5.18104	-3.29887	0.004551	0.007768	-3.49094	stable
ENSG00000013503	POLR3B	protein_coding	-0.133	4.0578	-1.84651	0.08348	0.1112	-6.00409	stable
ENSG00000013523	ANGEL1	protein_coding	0.241	3.2347	3.05387	0.007605	0.01242	-3.49763	stable
ENSG00000013561	RNF14	protein_coding	0.139	5.89587	3.57358	0.002551	0.004568	-3.04074	stable
ENSG00000013563	DNASE1L1	protein_coding	0.844	5.78605	14.2284	1.782e-10	2.709e-09	14.0326	up
ENSG00000013573	DDX11	protein_coding	0.22	5.19818	2.9517	0.009409	0.01507	-4.25253	stable
ENSG00000013583	HEBP1	protein_coding	0.391	5.85698	9.5418	5.448e-08	3.148e-07	8.04439	stable
ENSG00000013588	GPRC5A	protein_coding	-0.64	7.57601	-10.1928	2.189e-08	1.452e-07	8.88431	down
ENSG00000013619	MAMLD1	protein_coding	0.13	5.79709	1.74652	0.09996	0.131	-6.51427	stable
ENSG00000013810	TACC3	protein_coding	-0.741	6.95098	-18.8882	2.484e-12	9.67e-11	18.4086	down
ENSG00000014123	UFL1	protein_coding	-0.409	4.04773	-6.22402	1.24e-05	3.672e-05	2.78238	stable
ENSG00000014138	POLA2	protein_coding	0.119	4.10693	1.95715	0.06808	0.09238	-5.90155	stable
ENSG00000014164	ZC3H3	protein_coding	0.025	4.77504	0.477922	0.6392	0.6859	-7.73379	stable
ENSG00000014216	CAPN1	protein_coding	-0.313	8.42503	-9.57291	5.21e-08	3.028e-07	7.94471	stable
ENSG00000014641	MDH1	protein_coding	-0.083	6.92475	-1.76073	0.09746	0.128	-6.60214	stable
ENSG00000014824	SLC30A9	protein_coding	0.09	6.24216	2.17696	0.04487	0.0631	-5.8543	stable
ENSG00000014914	MTMR11	protein_coding	-0.126	3.44398	-2.02918	0.05949	0.08173	-5.54888	stable
ENSG00000014919	COX15	protein_coding	0.308	4.67169	5.5361	4.583e-05	0.0001189	1.27377	stable
ENSG00000015133	CCDC88C	protein_coding	0.429	4.90592	7.95944	6.091e-07	2.535e-06	5.67882	stable
ENSG00000015153	YAF2	protein_coding	-0.103	3.12605	-1.12219	0.2784	0.3289	-6.73458	stable
ENSG00000015171	ZMYND11	protein_coding	-0.563	6.09951	-14.1527	1.928e-10	2.88e-09	13.9313	stable
ENSG00000015285	WAS	protein_coding	0.851	0.172661	5.13201	0.0001017	0.0002434	1.42286	up
ENSG00000015475	BID	protein_coding	-0.124	4.85083	-1.95047	0.06894	0.09341	-6.08166	stable
ENSG00000015479	MATR3	protein_coding	-0.517	7.43639	-6.79843	4.372e-06	1.442e-05	3.36946	stable
ENSG00000015532	XYLT2	protein_coding	0.332	5.54703	7.58693	1.124e-06	4.348e-06	4.91635	stable
ENSG00000015568	RGPD5	protein_coding	0.649	4.55775	2.8577	0.01143	0.01806	-4.24854	up
ENSG00000015676	NUDCD3	protein_coding	-0.312	6.81944	-9.25301	8.283e-08	4.488e-07	7.53877	stable
ENSG00000016391	CHDH	protein_coding	-1.139	-0.825433	-4.65546	0.0002666	0.0005823	0.586127	down
ENSG00000016402	IL20RA	protein_coding	-0.227	-1.19772	-0.781802	0.4458	0.5004	-5.822	stable
ENSG00000016864	GLT8D1	protein_coding	0.101	5.67448	2.31507	0.03428	0.0493	-5.54764	stable
ENSG00000017260	ATP2C1	protein_coding	0.083	6.792	2.29206	0.03586	0.05135	-5.68324	stable
ENSG00000017797	RALBP1	protein_coding	0.057	7.46626	1.6688	0.1147	0.1483	-6.77797	stable
ENSG00000018189	RUFY3	protein_coding	-0.25	4.15324	-4.24481	0.0006231	0.001258	-1.31421	stable
ENSG00000018408	WWTR1	protein_coding	0.441	6.70678	8.85043	1.509e-07	7.488e-07	6.92228	stable
ENSG00000018510	AGPS	protein_coding	-0.43	6.18926	-11.8893	2.467e-09	2.281e-08	11.2681	stable
ENSG00000018610	CXorf56	protein_coding	-0.047	4.81904	-0.99416	0.335	0.3888	-7.34807	stable
ENSG00000018699	TTC27	protein_coding	-1.315	4.13232	-18.5745	3.208e-12	1.174e-10	18.3732	down
ENSG00000018869	ZNF582	protein_coding	0.649	-0.470094	2.8374	0.01192	0.01876	-2.99889	up
ENSG00000019144	PHLDB1	protein_coding	0.019	6.16114	0.263415	0.7956	0.828	-8.02848	stable
ENSG00000019186	CYP24A1	protein_coding	0.107	-1.18664	0.317955	0.7546	0.7914	-6.25842	stable
ENSG00000019485	PRDM11	protein_coding	-1.362	3.19808	-14.2563	1.731e-10	2.653e-09	14.4127	down
ENSG00000019505	SYT13	protein_coding	1.724	-0.941089	6.07302	1.643e-05	4.744e-05	3.20072	up
ENSG00000019549	SNAI2	protein_coding	-1.102	4.85156	-22.1997	2.07e-13	1.442e-11	21.0956	down
ENSG00000019582	CD74	protein_coding	-0.172	8.16417	-2.94536	0.009534	0.01526	-4.50849	stable
ENSG00000019995	ZRANB1	protein_coding	0.526	5.2401	10.089	2.524e-08	1.629e-07	8.96255	stable
ENSG00000020129	NCDN	protein_coding	0.001	5.53974	0.0238563	0.9813	0.9846	-7.99356	stable
ENSG00000020181	ADGRA2	protein_coding	-0.957	-0.118054	-3.68039	0.002037	0.00372	-1.4485	down
ENSG00000020256	ZFP64	protein_coding	-0.296	3.942	-5.07367	0.0001143	0.0002706	0.472643	stable
ENSG00000020426	MNAT1	protein_coding	-0.051	5.02621	-1.08769	0.2929	0.3445	-7.27863	stable
ENSG00000020577	SAMD4A	protein_coding	0.007	6.02666	0.0816685	0.9359	0.9466	-8.03198	stable
ENSG00000020922	MRE11	protein_coding	-0.351	4.88686	-6.26654	1.146e-05	3.426e-05	2.6275	stable
ENSG00000021300	PLEKHB1	protein_coding	0.59	2.29856	5.68404	3.442e-05	9.19e-05	2.07107	up
ENSG00000021355	SERPINB1	protein_coding	-0.937	6.87804	-16.1518	2.675e-11	6.123e-10	15.9454	down
ENSG00000021574	SPAST	protein_coding	0.34	4.23362	4.45732	0.0004009	0.0008449	-0.829126	stable
ENSG00000021645	NRXN3	protein_coding	-0.64	-1.18001	-1.92243	0.07262	0.09785	-4.40728	stable
ENSG00000021762	OSBPL5	protein_coding	-0.232	4.71584	-3.81245	0.001542	0.002884	-2.38318	stable
ENSG00000021776	AQR	protein_coding	-0.364	5.01087	-5.9322	2.142e-05	6.018e-05	1.9902	stable
ENSG00000021826	CPS1	protein_coding	-1.266	1.15395	-7.37449	1.608e-06	5.96e-06	5.43007	down
ENSG00000022267	FHL1	protein_coding	1.162	4.63043	19.3638	1.698e-12	7.251e-11	18.9696	up
ENSG00000022277	RTF2	protein_coding	-0.106	7.23873	-3.19777	0.005627	0.009436	-3.9378	stable
ENSG00000022556	NLRP2	protein_coding	-0.169	3.69467	-2.7099	0.0155	0.02388	-4.36645	stable
ENSG00000022567	SLC45A4	protein_coding	0.872	4.42381	12.6092	1.053e-09	1.129e-08	12.386	up
ENSG00000022840	RNF10	protein_coding	0.316	8.00711	9.03898	1.137e-07	5.851e-07	7.14925	stable
ENSG00000022976	ZNF839	protein_coding	0.115	4.09046	1.8389	0.08464	0.1126	-6.05175	stable
ENSG00000023041	ZDHHC6	protein_coding	-0.44	5.46412	-9.41465	6.544e-08	3.694e-07	7.90841	stable
ENSG00000023171	GRAMD1B	protein_coding	-0.645	0.566924	-2.96275	0.009196	0.01477	-3.174	down
ENSG00000023191	RNH1	protein_coding	-0.261	8.07092	-5.96605	2.009e-05	5.679e-05	1.74507	stable
ENSG00000023228	NDUFS1	protein_coding	-0.145	6.47059	-3.06696	0.0074	0.01211	-4.152	stable
ENSG00000023287	RB1CC1	protein_coding	0.808	5.8466	15.5274	4.838e-11	9.8e-10	15.428	up
ENSG00000023318	ERP44	protein_coding	0.424	5.98831	7.2749	1.905e-06	6.905e-06	4.3489	stable
ENSG00000023330	ALAS1	protein_coding	1.056	6.63577	23.8174	6.962e-14	6.603e-12	22.1229	up
ENSG00000023445	BIRC3	protein_coding	1.156	5.79417	12.223	1.654e-09	1.631e-08	11.7363	up
ENSG00000023516	AKAP11	protein_coding	0.029	5.42677	0.659459	0.519	0.5711	-7.70901	stable
ENSG00000023572	GLRX2	protein_coding	0.202	4.98077	3.66301	0.002113	0.003844	-2.71008	stable
ENSG00000023608	SNAPC1	protein_coding	-0.279	5.98787	-4.44775	0.0004089	0.0008595	-1.20201	stable
ENSG00000023697	DERA	protein_coding	-0.517	4.74842	-10.5141	1.418e-08	9.899e-08	9.6032	stable
ENSG00000023734	STRAP	protein_coding	0.093	6.49501	2.05531	0.05662	0.07811	-6.08433	stable
ENSG00000023839	ABCC2	protein_coding	0.596	0.697749	2.92565	0.009932	0.01586	-3.04665	up
ENSG00000023892	DEF6	protein_coding	-1.462	3.80614	-15.9663	3.183e-11	7.08e-10	16.0804	down
ENSG00000023902	PLEKHO1	protein_coding	0.007	4.71777	0.123093	0.9036	0.9196	-7.85087	stable
ENSG00000023909	GCLM	protein_coding	1.522	6.84061	22.8422	1.331e-13	1.059e-11	21.4562	up
ENSG00000024048	UBR2	protein_coding	0.18	6.85044	4.57326	0.0003156	0.0006796	-1.00241	stable
ENSG00000024422	EHD2	protein_coding	0.08	8.27697	1.70688	0.1073	0.1394	-6.76557	stable
ENSG00000024526	DEPDC1	protein_coding	-1.159	5.50818	-21.2758	3.992e-13	2.309e-11	20.3934	down
ENSG00000024862	CCDC28A	protein_coding	0.054	3.49018	0.731321	0.4752	0.5289	-7.2067	stable
ENSG00000025039	RRAGD	protein_coding	0.53	5.48059	10.2334	2.071e-08	1.382e-07	9.13474	stable
ENSG00000025156	HSF2	protein_coding	0.076	4.15209	1.13451	0.2734	0.3238	-7.00542	stable
ENSG00000025293	PHF20	protein_coding	0.212	6.15803	4.18257	0.0007094	0.001418	-1.78186	stable
ENSG00000025434	NR1H3	protein_coding	0.4	4.59727	3.93019	0.001204	0.002297	-2.05997	stable
ENSG00000025708	TYMP	protein_coding	-0.815	3.97543	-8.90974	1.38e-07	6.913e-07	7.36061	down
ENSG00000025770	NCAPH2	protein_coding	-0.087	5.68318	-1.65395	0.1177	0.1519	-6.68411	stable
ENSG00000025772	TOMM34	protein_coding	-0.131	6.65319	-3.47222	0.003159	0.005549	-3.32533	stable
ENSG00000025796	SEC63	protein_coding	-0.227	6.41145	-4.48155	0.0003813	0.0008076	-1.1673	stable
ENSG00000025800	KPNA6	protein_coding	0.141	6.91339	3.31735	0.004377	0.007495	-3.65572	stable
ENSG00000026025	VIM	protein_coding	-1.299	10.2039	-25.0532	3.172e-14	3.951e-12	22.8535	down
ENSG00000026036	RTEL1-TNFRSF6B	protein_coding	-0.645	4.80435	-7.33564	1.718e-06	6.321e-06	4.55168	down
ENSG00000026103	FAS	protein_coding	-0.156	1.93502	-1.20802	0.2447	0.2935	-6.28734	stable
ENSG00000026297	RNASET2	protein_coding	0.693	6.20331	15.4969	4.983e-11	1.001e-09	15.3394	up
ENSG00000026508	CD44	protein_coding	0.316	9.12348	6.49208	7.58e-06	2.368e-05	2.73028	stable
ENSG00000026652	AGPAT4	protein_coding	-0.226	3.37077	-2.40654	0.0286	0.04191	-4.85405	stable
ENSG00000026751	SLAMF7	protein_coding	-0.201	3.78485	-2.44862	0.0263	0.0388	-4.91362	stable
ENSG00000026950	BTN3A1	protein_coding	-0.025	5.00965	-0.571811	0.5754	0.626	-7.70112	stable
ENSG00000027001	MIPEP	protein_coding	-0.383	3.31742	-5.32973	6.867e-05	0.0001714	1.15662	stable
ENSG00000027075	PRKCH	protein_coding	0.78	2.29636	7.27165	1.916e-06	6.938e-06	5.06481	up
ENSG00000027697	IFNGR1	protein_coding	0.41	5.18015	9.88212	3.364e-08	2.088e-07	8.65518	stable
ENSG00000027847	B4GALT7	protein_coding	0.397	5.04414	8.92821	1.342e-07	6.756e-07	7.21241	stable
ENSG00000028116	VRK2	protein_coding	-0.411	3.6154	-5.99087	1.917e-05	5.441e-05	2.43184	stable
ENSG00000028137	TNFRSF1B	protein_coding	1.632	4.58697	20.1259	9.389e-13	4.517e-11	19.5841	up
ENSG00000028203	VEZT	protein_coding	0.056	6.20703	1.44394	0.1681	0.2094	-7.00813	stable
ENSG00000028277	POU2F2	protein_coding	0.091	3.56929	0.548919	0.5907	0.6404	-7.26828	stable
ENSG00000028310	BRD9	protein_coding	-0.467	5.72059	-10.3439	1.783e-08	1.212e-07	9.22972	stable
ENSG00000028528	SNX1	protein_coding	0.21	6.23329	4.68671	0.0002501	0.0005488	-0.733252	stable
ENSG00000028839	TBPL1	protein_coding	0.257	3.80608	3.44504	0.003345	0.00585	-2.86775	stable
ENSG00000029153	ARNTL2	protein_coding	0.297	5.45491	4.99559	0.0001336	0.0003116	-0.0071206	stable
ENSG00000029363	BCLAF1	protein_coding	-0.822	6.31106	-17.2451	9.935e-12	2.755e-10	17.0123	down
ENSG00000029364	SLC39A9	protein_coding	0.212	6.00689	3.93879	0.001182	0.00226	-2.26814	stable
ENSG00000029534	ANK1	protein_coding	-0.568	4.23573	-5.86683	2.425e-05	6.715e-05	1.92255	stable
ENSG00000029639	TFB1M	protein_coding	-0.415	2.724	-3.80519	0.001566	0.002926	-1.83285	stable
ENSG00000029725	RABEP1	protein_coding	-0.013	6.1662	-0.342812	0.7362	0.7752	-7.9874	stable
ENSG00000029993	HMGB3	protein_coding	-1.402	5.59151	-24.9375	3.409e-14	4.076e-12	22.8928	down
ENSG00000030066	NUP160	protein_coding	0.008	6.19903	0.183421	0.8568	0.8802	-8.00984	stable
ENSG00000030110	BAK1	protein_coding	0.156	6.90685	3.43876	0.00339	0.005921	-3.41289	stable
ENSG00000030304	MUSK	protein_coding	-0.74	0.585071	-4.57175	0.0003166	0.0006815	0.257595	down
ENSG00000030419	IKZF2	protein_coding	-0.694	1.99119	-5.02273	0.0001265	0.000297	0.943978	down
ENSG00000030582	GRN	protein_coding	0.305	9.28426	7.21466	2.113e-06	7.556e-06	4.05009	stable
ENSG00000031003	FAM13B	protein_coding	0.107	5.47648	1.74776	0.09975	0.1308	-6.4712	stable
ENSG00000031081	ARHGAP31	protein_coding	0.083	4.26458	1.18679	0.2527	0.3025	-7.01149	stable
ENSG00000031691	CENPQ	protein_coding	-0.155	4.36245	-2.22246	0.04108	0.05813	-5.44328	stable
ENSG00000031698	SARS1	protein_coding	-0.322	7.65863	-5.73418	3.125e-05	8.439e-05	1.31589	stable
ENSG00000031823	RANBP3	protein_coding	-0.108	6.48864	-2.83974	0.01187	0.01868	-4.62707	stable
ENSG00000032219	ARID4A	protein_coding	0.432	4.78052	8.55959	2.354e-07	1.105e-06	6.72836	stable
ENSG00000032389	EIPR1	protein_coding	-0.601	5.30551	-15.3624	5.679e-11	1.107e-09	15.2748	down
ENSG00000032444	PNPLA6	protein_coding	0.334	8.01255	6.72514	4.981e-06	1.624e-05	3.19333	stable
ENSG00000032742	IFT88	protein_coding	0.419	3.61124	4.78089	0.0002064	0.0004605	-0.026435	stable
ENSG00000033011	ALG1	protein_coding	-0.423	4.57401	-7.10163	2.568e-06	8.963e-06	4.22935	stable
ENSG00000033030	ZCCHC8	protein_coding	-0.423	4.85238	-9.76897	3.943e-08	2.399e-07	8.53792	stable
ENSG00000033050	ABCF2	protein_coding	-0.376	6.09669	-9.41531	6.538e-08	3.692e-07	7.84358	stable
ENSG00000033100	CHPF2	protein_coding	0.961	7.71364	22.8017	1.368e-13	1.082e-11	21.3903	up
ENSG00000033170	FUT8	protein_coding	-0.155	6.92228	-4.4013	0.0004501	0.0009381	-1.3812	stable
ENSG00000033178	UBA6	protein_coding	0.038	6.43855	0.836705	0.4151	0.4698	-7.70031	stable
ENSG00000033327	GAB2	protein_coding	0.336	4.49909	4.19789	0.0006871	0.001377	-1.46584	stable
ENSG00000033627	ATP6V0A1	protein_coding	0.786	5.92906	15.5243	4.853e-11	9.8e-10	15.4054	up
ENSG00000033800	PIAS1	protein_coding	0.133	4.64081	2.03572	0.05876	0.08083	-5.8347	stable
ENSG00000033867	SLC4A7	protein_coding	0.141	4.54977	1.50213	0.1526	0.1917	-6.65031	stable
ENSG00000034053	APBA2	protein_coding	-0.611	3.97415	-8.6825	1.948e-07	9.356e-07	7.05764	down
ENSG00000034152	MAP2K3	protein_coding	0.317	6.92797	4.22083	0.000655	0.001317	-1.7643	stable
ENSG00000034510	TMSB10	protein_coding	-0.631	10.4588	-13.3596	4.518e-10	5.68e-09	12.8705	down
ENSG00000034533	ASTE1	protein_coding	-0.897	1.47814	-7.57848	1.14e-06	4.396e-06	5.74607	down
ENSG00000034677	RNF19A	protein_coding	0.227	5.57438	4.87996	0.0001688	0.0003846	-0.260385	stable
ENSG00000034693	PEX3	protein_coding	0.283	3.95139	4.15383	0.0007533	0.001499	-1.44695	stable
ENSG00000034713	GABARAPL2	protein_coding	0.852	5.59084	17.7561	6.376e-12	1.981e-10	17.526	up
ENSG00000035115	SH3YL1	protein_coding	-0.1	2.5628	-0.884402	0.3896	0.4443	-6.76356	stable
ENSG00000035141	FAM136A	protein_coding	-1.006	5.79153	-25.5478	2.339e-14	3.161e-12	23.2656	down
ENSG00000035403	VCL	protein_coding	-0.315	8.2394	-7.08755	2.631e-06	9.155e-06	3.85895	stable
ENSG00000035499	DEPDC1B	protein_coding	-1.141	3.95079	-12.8535	7.957e-10	8.971e-09	12.7551	down
ENSG00000035664	DAPK2	protein_coding	0.794	2.43759	5.32835	6.886e-05	0.0001718	1.39778	up
ENSG00000035681	NSMAF	protein_coding	-0.351	5.02061	-6.93262	3.449e-06	1.164e-05	3.86381	stable
ENSG00000035687	ADSS2	protein_coding	-1.225	6.06814	-20.1194	9.436e-13	4.517e-11	19.4713	down
ENSG00000035862	TIMP2	protein_coding	0.15	9.82708	4.93311	0.0001516	0.0003495	-0.388708	stable
ENSG00000035928	RFC1	protein_coding	0.255	6.02708	6.50222	7.441e-06	2.331e-05	2.91666	stable
ENSG00000036054	TBC1D23	protein_coding	0.225	6.01738	4.82534	0.0001886	0.0004255	-0.408545	stable
ENSG00000036257	CUL3	protein_coding	-0.061	5.8455	-1.26762	0.2231	0.27	-7.19802	stable
ENSG00000036448	MYOM2	protein_coding	-0.102	0.0416549	-0.453203	0.6565	0.7022	-6.375	stable
ENSG00000036549	ZZZ3	protein_coding	-0.244	5.69242	-5.56562	4.328e-05	0.0001128	1.14511	stable
ENSG00000036672	USP2	protein_coding	1.399	-1.26777	4.27714	0.0005825	0.001184	-0.104685	up
ENSG00000037042	TUBG2	protein_coding	0.223	4.18439	2.58569	0.01996	0.03012	-4.75035	stable
ENSG00000037241	RPL26L1	protein_coding	-0.372	5.03415	-7.718	9.044e-07	3.592e-06	5.2348	stable
ENSG00000037474	NSUN2	protein_coding	-0.389	6.82561	-10.4255	1.597e-08	1.1e-07	9.26081	stable
ENSG00000037637	FBXO42	protein_coding	0.391	4.73831	8.03625	5.38e-07	2.277e-06	5.83894	stable
ENSG00000037749	MFAP3	protein_coding	0.221	5.25089	4.87755	0.0001696	0.0003863	-0.181455	stable
ENSG00000037757	MRI1	protein_coding	0.224	4.57028	3.61392	0.002343	0.004227	-2.77907	stable
ENSG00000037897	METTL1	protein_coding	-0.618	2.92177	-5.86859	2.417e-05	6.696e-05	2.30256	down
ENSG00000038002	AGA	protein_coding	-0.127	4.73448	-2.29028	0.03599	0.05151	-5.41391	stable
ENSG00000038210	PI4K2B	protein_coding	-0.725	5.37884	-14.7116	1.084e-10	1.852e-09	14.6115	down
ENSG00000038219	BOD1L1	protein_coding	0.134	6.25031	2.28368	0.03645	0.05214	-5.64887	stable
ENSG00000038274	MAT2B	protein_coding	-0.125	6.31182	-2.88275	0.01086	0.01721	-4.51123	stable
ENSG00000038358	EDC4	protein_coding	-0.121	6.22486	-2.00109	0.06272	0.08571	-6.17032	stable
ENSG00000038382	TRIO	protein_coding	-0.264	8.13201	-4.03453	0.000967	0.001882	-2.2245	stable
ENSG00000038532	CLEC16A	protein_coding	0.27	4.88668	5.40666	5.903e-05	0.0001492	0.947037	stable
ENSG00000039068	CDH1	protein_coding	-2.938	-0.224391	-12.1056	1.902e-09	1.835e-08	11.7032	down
ENSG00000039123	MTREX	protein_coding	-0.288	4.76628	-5.23413	8.297e-05	0.0002031	0.640246	stable
ENSG00000039139	DNAH5	protein_coding	-0.349	1.70538	-2.18364	0.04429	0.06236	-4.76564	stable
ENSG00000039319	ZFYVE16	protein_coding	0.076	5.32588	1.43034	0.1719	0.2137	-6.88698	stable
ENSG00000039523	RIPOR1	protein_coding	-0.204	7.12866	-4.84041	0.0001829	0.000414	-0.484025	stable
ENSG00000039560	RAI14	protein_coding	-0.546	6.62706	-12.1384	1.829e-09	1.778e-08	11.5527	stable
ENSG00000039650	PNKP	protein_coding	0.63	5.77368	12.4298	1.297e-09	1.345e-08	11.9543	up
ENSG00000040199	PHLPP2	protein_coding	0.299	3.98832	3.6798	0.002039	0.003724	-2.42105	stable
ENSG00000040275	SPDL1	protein_coding	-1.047	5.49581	-22.5153	1.664e-13	1.25e-11	21.2792	down
ENSG00000040341	STAU2	protein_coding	0.509	4.49685	9.75666	4.013e-08	2.437e-07	8.6011	stable
ENSG00000040487	SLC66A1	protein_coding	0.527	5.3963	8.94339	1.311e-07	6.628e-07	7.18187	stable
ENSG00000040531	CTNS	protein_coding	0.408	5.2531	7.35628	1.658e-06	6.129e-06	4.56926	stable
ENSG00000040608	RTN4R	protein_coding	-0.262	2.05405	-2.2005	0.04287	0.06048	-4.9644	stable
ENSG00000040633	PHF23	protein_coding	-0.054	6.30611	-0.947661	0.3575	0.4117	-7.60965	stable
ENSG00000040933	INPP4A	protein_coding	0.653	5.44958	11.2434	5.493e-09	4.48e-08	10.509	up
ENSG00000041353	RAB27B	protein_coding	-0.819	4.33751	-9.67639	4.496e-08	2.674e-07	8.50576	down
ENSG00000041357	PSMA4	protein_coding	0.044	7.17283	0.934058	0.3642	0.4185	-7.67821	stable
ENSG00000041515	MYO16	protein_coding	1.689	-0.0699534	8.59611	2.225e-07	1.051e-06	7.2907	up
ENSG00000041802	LSG1	protein_coding	0.118	5.611	2.31786	0.03409	0.04908	-5.53133	stable
ENSG00000041880	PARP3	protein_coding	-0.639	4.87335	-13.0675	6.25e-10	7.36e-09	12.8316	down
ENSG00000041982	TNC	protein_coding	-2.111	4.92069	-35.4222	1.397e-16	1.271e-13	28.2559	down
ENSG00000041988	THAP3	protein_coding	0.211	3.71908	3.17526	0.0059	0.00984	-3.44549	stable
ENSG00000042062	RIPOR3	protein_coding	1.287	-0.772641	5.09349	0.0001098	0.0002608	1.42455	up
ENSG00000042088	TDP1	protein_coding	-0.55	4.96991	-12.7605	8.847e-10	9.76e-09	12.4744	stable
ENSG00000042286	AIFM2	protein_coding	0.231	6.18121	5.91592	2.209e-05	6.181e-05	1.7647	stable
ENSG00000042317	SPATA7	protein_coding	-0.101	2.37729	-1.15576	0.2648	0.3151	-6.47055	stable
ENSG00000042429	MED17	protein_coding	0.097	5.93147	2.28153	0.03661	0.05234	-5.6311	stable
ENSG00000042445	RETSAT	protein_coding	-0.154	5.93073	-4.51282	0.0003575	0.0007612	-1.05868	stable
ENSG00000042493	CAPG	protein_coding	-0.49	8.83028	-11.2868	5.199e-09	4.281e-08	10.3511	stable
ENSG00000042753	AP2S1	protein_coding	0.075	7.84808	1.77243	0.09544	0.1256	-6.6417	stable
ENSG00000042980	ADAM28	protein_coding	0.302	2.18261	1.99673	0.06323	0.08636	-5.26088	stable
ENSG00000043093	DCUN1D1	protein_coding	0.185	5.10732	3.60931	0.002366	0.004263	-2.82863	stable
ENSG00000043143	JADE2	protein_coding	-0.976	6.24079	-18.7585	2.76e-12	1.047e-10	18.3427	down
ENSG00000043355	ZIC2	protein_coding	-0.66	3.05459	-6.86592	3.879e-06	1.29e-05	4.17263	down
ENSG00000043514	TRIT1	protein_coding	0.115	4.03652	1.97535	0.06581	0.08958	-5.79139	stable
ENSG00000043591	ADRB1	protein_coding	-0.934	-1.07359	-3.50914	0.002922	0.005169	-1.68149	down
ENSG00000044090	CUL7	protein_coding	-0.362	6.38994	-8.33675	3.333e-07	1.492e-06	6.11695	stable
ENSG00000044115	CTNNA1	protein_coding	0.163	9.49344	5.61513	3.931e-05	0.0001036	1.01311	stable
ENSG00000044446	PHKA2	protein_coding	-0.432	4.0813	-5.68452	3.438e-05	9.185e-05	1.66589	stable
ENSG00000044574	HSPA5	protein_coding	-1.164	10.3431	-7.87122	7.032e-07	2.877e-06	5.1769	down
ENSG00000046604	DSG2	protein_coding	-0.063	7.05039	-1.17018	0.2591	0.3091	-7.41821	stable
ENSG00000046647	GEMIN8	protein_coding	0.329	2.83669	3.90359	0.001273	0.002421	-1.66676	stable
ENSG00000046651	OFD1	protein_coding	-0.086	4.45915	-1.27595	0.2203	0.267	-6.92027	stable
ENSG00000046774	MAGEC2	protein_coding	0.519	0.189499	3.2873	0.004663	0.007936	-2.27384	stable
ENSG00000047056	WDR37	protein_coding	-0.026	4.63746	-0.398719	0.6954	0.7378	-7.69987	stable
ENSG00000047188	YTHDC2	protein_coding	-0.244	5.06967	-4.92765	0.0001533	0.0003526	-0.0561182	stable
ENSG00000047230	CTPS2	protein_coding	-0.485	3.49017	-5.88933	2.324e-05	6.464e-05	2.23248	stable
ENSG00000047249	ATP6V1H	protein_coding	0.265	5.65022	6.18024	1.345e-05	3.954e-05	2.3527	stable
ENSG00000047315	POLR2B	protein_coding	0.075	7.54276	2.0181	0.06074	0.08327	-6.21287	stable
ENSG00000047346	FAM214A	protein_coding	1.054	3.44162	11.438	4.3e-09	3.654e-08	11.1347	up
ENSG00000047365	ARAP2	protein_coding	0.251	3.2728	2.90195	0.01043	0.01659	-3.78714	stable
ENSG00000047410	TPR	protein_coding	-0.167	7.10534	-3.38962	0.003759	0.006505	-3.52184	stable
ENSG00000047578	KATNIP	protein_coding	0.041	3.78813	0.668368	0.5135	0.566	-7.34619	stable
ENSG00000047579	DTNBP1	protein_coding	-0.83	4.78718	-14.0825	2.076e-10	3.057e-09	14.0077	down
ENSG00000047597	XK	protein_coding	-1.379	1.08928	-8.62872	2.116e-07	1.006e-06	7.42926	down
ENSG00000047621	C12orf4	protein_coding	-0.225	3.86209	-3.00578	0.008408	0.01359	-3.80577	stable
ENSG00000047634	SCML1	protein_coding	0.38	5.14407	7.4081	1.519e-06	5.67e-06	4.70808	stable
ENSG00000047644	WWC3	protein_coding	0.622	6.98111	14.4506	1.415e-10	2.277e-09	14.1983	up
ENSG00000047849	MAP4	protein_coding	-0.208	8.91973	-5.72172	3.201e-05	8.617e-05	1.24082	stable
ENSG00000047932	GOPC	protein_coding	-0.2	5.34278	-3.79653	0.001595	0.002975	-2.46998	stable
ENSG00000048028	USP28	protein_coding	0.065	5.44608	1.49522	0.1544	0.1938	-6.83372	stable
ENSG00000048052	HDAC9	protein_coding	0.19	5.75656	1.55549	0.1395	0.1767	-6.77632	stable
ENSG00000048140	TSPAN17	protein_coding	-0.076	6.52296	-2.05969	0.05615	0.0775	-6.08573	stable
ENSG00000048162	NOP16	protein_coding	-1.043	4.74772	-15.6129	4.455e-11	9.186e-10	15.6011	down
ENSG00000048342	CC2D2A	protein_coding	-0.877	3.29643	-10.4384	1.57e-08	1.082e-07	9.80738	down
ENSG00000048392	RRM2B	protein_coding	0.653	5.55911	12.8787	7.732e-10	8.764e-09	12.5587	up
ENSG00000048405	ZNF800	protein_coding	0.442	4.16695	6.07061	1.65e-05	4.763e-05	2.46891	stable
ENSG00000048471	SNX29	protein_coding	0.834	3.76644	10.7481	1.041e-08	7.683e-08	10.1702	up
ENSG00000048544	MRPS10	protein_coding	0.04	7.40067	1.15801	0.2639	0.3141	-7.44505	stable
ENSG00000048649	RSF1	protein_coding	0.015	5.80573	0.341045	0.7375	0.776	-7.93771	stable
ENSG00000048707	VPS13D	protein_coding	0.156	4.88442	2.95278	0.009388	0.01505	-4.16284	stable
ENSG00000048740	CELF2	protein_coding	-0.944	3.85996	-9.1474	9.677e-08	5.108e-07	7.81178	down
ENSG00000048828	FAM120A	protein_coding	-0.045	7.79644	-1.24981	0.2294	0.277	-7.36515	stable
ENSG00000048991	R3HDM1	protein_coding	0.169	5.0668	3.49502	0.003011	0.005312	-3.05721	stable
ENSG00000049089	COL9A2	protein_coding	-1.761	4.18028	-20.1123	9.487e-13	4.517e-11	19.5931	down
ENSG00000049130	KITLG	protein_coding	-0.842	4.41498	-15.1362	7.09e-11	1.325e-09	15.1681	down
ENSG00000049167	ERCC8	protein_coding	-0.652	3.29949	-7.76519	8.367e-07	3.358e-06	5.73873	down
ENSG00000049192	ADAMTS6	protein_coding	-0.816	2.48578	-5.01337	0.0001289	0.000302	0.756929	down
ENSG00000049239	H6PD	protein_coding	0.437	6.72017	6.12864	1.481e-05	4.319e-05	2.13559	stable
ENSG00000049245	VAMP3	protein_coding	-0.024	6.61623	-0.709208	0.4884	0.5418	-7.82404	stable
ENSG00000049246	PER3	protein_coding	-0.596	3.80911	-9.78994	3.829e-08	2.337e-07	8.74743	down
ENSG00000049249	TNFRSF9	protein_coding	0.332	2.17882	3.15425	0.006165	0.01024	-3.07831	stable
ENSG00000049283	EPN3	protein_coding	0.085	1.23719	0.439762	0.666	0.7109	-6.8262	stable
ENSG00000049323	LTBP1	protein_coding	0.754	5.9276	8.77889	1.682e-07	8.231e-07	6.88283	up
ENSG00000049449	RCN1	protein_coding	-0.309	8.73369	-9.33867	7.308e-08	4.055e-07	7.5834	stable
ENSG00000049541	RFC2	protein_coding	0.091	5.59332	1.79846	0.09107	0.1203	-6.4344	stable
ENSG00000049618	ARID1B	protein_coding	-0.501	4.51343	-7.13617	2.419e-06	8.514e-06	4.32295	stable
ENSG00000049656	CLPTM1L	protein_coding	0.049	7.98338	1.30913	0.2091	0.2545	-7.30685	stable
ENSG00000049759	NEDD4L	protein_coding	-0.322	6.94254	-4.27548	0.0005845	0.001188	-1.65801	stable
ENSG00000049769	PPP1R3F	protein_coding	0.149	5.20348	2.05187	0.05699	0.07857	-5.99237	stable
ENSG00000049860	HEXB	protein_coding	0.486	7.56538	15.0066	8.063e-11	1.47e-09	14.7611	stable
ENSG00000049883	PTCD2	protein_coding	0.053	3.28238	0.73361	0.4738	0.5277	-7.13068	stable
ENSG00000050130	JKAMP	protein_coding	0.53	6.331	10.8297	9.351e-09	6.989e-08	9.86073	stable
ENSG00000050165	DKK3	protein_coding	0.496	1.28674	3.03428	0.007923	0.0129	-2.93736	stable
ENSG00000050327	ARHGEF5	protein_coding	-0.552	4.73167	-6.97319	3.212e-06	1.094e-05	3.97644	stable
ENSG00000050344	NFE2L3	protein_coding	0.315	7.31605	6.89525	3.684e-06	1.235e-05	3.54639	stable
ENSG00000050393	MCUR1	protein_coding	-0.076	6.6072	-2.09885	0.05212	0.0724	-6.01537	stable
ENSG00000050405	LIMA1	protein_coding	0.077	7.06282	2.01327	0.0613	0.08394	-6.20444	stable
ENSG00000050426	LETMD1	protein_coding	-0.207	3.86144	-2.47049	0.02517	0.03728	-4.86312	stable
ENSG00000050438	SLC4A8	protein_coding	-0.119	0.814115	-0.643877	0.5288	0.5805	-6.46553	stable
ENSG00000050730	TNIP3	protein_coding	1.597	-1.0612	6.01298	1.839e-05	5.248e-05	3.08809	up
ENSG00000050748	MAPK9	protein_coding	0.333	6.26819	7.35271	1.668e-06	6.162e-06	4.44637	stable
ENSG00000050820	BCAR1	protein_coding	0.172	7.62984	3.22355	0.005331	0.008973	-3.91816	stable
ENSG00000051009	FAM160A2	protein_coding	0.109	4.74491	2.61627	0.01876	0.02844	-4.81135	stable
ENSG00000051108	HERPUD1	protein_coding	-0.614	5.92769	-5.05277	0.0001191	0.0002811	0.0932769	down
ENSG00000051128	HOMER3	protein_coding	-0.541	5.93523	-9.90877	3.241e-08	2.018e-07	8.57317	stable
ENSG00000051180	RAD51	protein_coding	-0.258	3.66591	-3.37355	0.003889	0.006711	-3.03085	stable
ENSG00000051341	POLQ	protein_coding	-0.113	2.99702	-0.978251	0.3426	0.3965	-6.85507	stable
ENSG00000051382	PIK3CB	protein_coding	0.458	5.35069	10.0148	2.797e-08	1.782e-07	8.82695	stable
ENSG00000051523	CYBA	protein_coding	-0.082	7.6681	-1.74897	0.09953	0.1305	-6.6758	stable
ENSG00000051596	THOC3	protein_coding	-0.319	6.06629	-8.02252	5.5e-07	2.321e-06	5.60574	stable
ENSG00000051620	HEBP2	protein_coding	-0.109	6.18532	-2.77499	0.01356	0.02114	-4.72103	stable
ENSG00000051825	MPHOSPH9	protein_coding	-0.002	4.75826	-0.0455693	0.9642	0.9697	-7.80538	stable
ENSG00000052126	PLEKHA5	protein_coding	-0.105	5.05968	-2.14729	0.04751	0.06648	-5.73577	stable
ENSG00000052344	PRSS8	protein_coding	0.997	-1.28711	3.099	0.006921	0.01139	-2.45372	up
ENSG00000052723	SIKE1	protein_coding	0.254	5.68129	5.61196	3.956e-05	0.0001042	1.24191	stable
ENSG00000052749	RRP12	protein_coding	-0.665	5.39489	-8.3396	3.318e-07	1.487e-06	6.22638	down
ENSG00000052795	FNIP2	protein_coding	0.281	4.22222	3.5751	0.002543	0.004555	-2.68067	stable
ENSG00000052802	MSMO1	protein_coding	1.715	8.21485	24.3905	4.812e-14	5.031e-12	22.4637	up
ENSG00000052841	TTC17	protein_coding	0.327	6.01742	7.18452	2.225e-06	7.904e-06	4.17244	stable
ENSG00000053254	FOXN3	protein_coding	-0.022	6.02887	-0.380734	0.7084	0.7496	-7.94643	stable
ENSG00000053371	AKR7A2	protein_coding	0.021	6.01817	0.481878	0.6364	0.6838	-7.91289	stable
ENSG00000053372	MRTO4	protein_coding	-0.89	5.40072	-15.9387	3.267e-11	7.234e-10	15.8431	down
ENSG00000053438	NNAT	protein_coding	-0.183	-1.22846	-0.500362	0.6237	0.6719	-6.05982	stable
ENSG00000053501	USE1	protein_coding	-0.499	3.73826	-7.27893	1.892e-06	6.859e-06	4.71206	stable
ENSG00000053524	MCF2L2	protein_coding	1.557	0.0322893	7.56752	1.161e-06	4.468e-06	5.74715	up
ENSG00000053747	LAMA3	protein_coding	0.52	5.80893	7.84421	7.349e-07	2.99e-06	5.33514	stable
ENSG00000053770	AP5M1	protein_coding	0.056	5.57592	1.17126	0.2587	0.3088	-7.27267	stable
ENSG00000053900	ANAPC4	protein_coding	-0.636	4.06978	-8.32375	3.402e-07	1.517e-06	6.46133	down
ENSG00000054116	TRAPPC3	protein_coding	0.371	6.22022	8.44706	2.804e-07	1.283e-06	6.30559	stable
ENSG00000054118	THRAP3	protein_coding	-0.405	7.29495	-8.72083	1.837e-07	8.886e-07	6.679	stable
ENSG00000054148	PHPT1	protein_coding	-0.187	6.74646	-3.87482	0.001352	0.002557	-2.49796	stable
ENSG00000054219	LY75	protein_coding	-0.783	2.02059	-5.01649	0.0001281	0.0003003	0.845219	down
ENSG00000054267	ARID4B	protein_coding	0.062	5.44851	1.27363	0.2211	0.2679	-7.11453	stable
ENSG00000054277	OPN3	protein_coding	0.389	3.59726	5.28675	7.476e-05	0.0001848	1.01677	stable
ENSG00000054282	SDCCAG8	protein_coding	-0.597	3.49151	-6.05198	1.709e-05	4.916e-05	2.5425	down
ENSG00000054392	HHAT	protein_coding	-0.214	2.80957	-2.84011	0.01186	0.01867	-3.87894	stable
ENSG00000054523	KIF1B	protein_coding	0.615	5.8371	9.2004	8.949e-08	4.774e-07	7.5571	up
ENSG00000054598	FOXC1	protein_coding	-0.113	5.46632	-1.56814	0.1365	0.1733	-6.7803	stable
ENSG00000054611	TBC1D22A	protein_coding	-0.093	4.80052	-1.73866	0.1014	0.1327	-6.40479	stable
ENSG00000054654	SYNE2	protein_coding	-0.323	5.59319	-5.03471	0.0001235	0.0002906	0.0522041	stable
ENSG00000054690	PLEKHH1	protein_coding	0.505	2.70194	3.99011	0.001061	0.002048	-1.45642	stable
ENSG00000054793	ATP9A	protein_coding	-0.261	4.44785	-2.87152	0.01111	0.01758	-4.19435	stable
ENSG00000054965	FAM168A	protein_coding	-0.005	5.88094	-0.117888	0.9076	0.9228	-8.00866	stable
ENSG00000054967	RELT	protein_coding	0.524	4.78215	10.4411	1.564e-08	1.08e-07	9.48376	stable
ENSG00000054983	GALC	protein_coding	-0.178	5.14711	-3.709	0.001918	0.003515	-2.62836	stable
ENSG00000055044	NOP58	protein_coding	-0.795	5.6191	-13.9277	2.445e-10	3.471e-09	13.7352	down
ENSG00000055070	SZRD1	protein_coding	0.19	7.82492	4.64823	0.0002706	0.0005903	-0.916421	stable
ENSG00000055130	CUL1	protein_coding	-0.284	6.62374	-9.12035	1.007e-07	5.296e-07	7.34975	stable
ENSG00000055147	FAM114A2	protein_coding	0.482	4.09263	6.99354	3.1e-06	1.061e-05	4.18489	stable
ENSG00000055163	CYFIP2	protein_coding	0.546	1.65869	4.42331	0.0004301	0.0009005	-0.211431	stable
ENSG00000055208	TAB2	protein_coding	0.23	6.15031	5.53186	4.621e-05	0.0001197	1.01914	stable
ENSG00000055211	GINM1	protein_coding	0.958	5.94669	27.403	7.838e-15	1.542e-12	24.3691	up
ENSG00000055332	EIF2AK2	protein_coding	-0.276	6.07643	-5.44855	5.437e-05	0.0001387	0.869157	stable
ENSG00000055483	USP36	protein_coding	-0.331	5.72641	-4.1207	0.0008074	0.001597	-1.85931	stable
ENSG00000055609	KMT2C	protein_coding	0.397	5.74986	5.4209	5.74e-05	0.0001456	0.863114	stable
ENSG00000055732	MCOLN3	protein_coding	-0.031	3.08796	-0.306797	0.763	0.7992	-7.30117	stable
ENSG00000055917	PUM2	protein_coding	-0.189	6.64287	-4.32927	0.0005227	0.001074	-1.50145	stable
ENSG00000055950	MRPL43	protein_coding	0.009	6.41697	0.199387	0.8445	0.8698	-8.06078	stable
ENSG00000055955	ITIH4	protein_coding	-0.331	1.82794	-2.03515	0.05882	0.0809	-5.12325	stable
ENSG00000056050	HPF1	protein_coding	-0.176	4.34087	-3.03064	0.007983	0.01298	-3.88505	stable
ENSG00000056097	ZFR	protein_coding	-0.16	7.04436	-4.21439	0.0006639	0.001334	-1.77855	stable
ENSG00000056277	ZNF280C	protein_coding	0.292	2.73165	2.73031	0.01486	0.02299	-3.95527	stable
ENSG00000056558	TRAF1	protein_coding	0.514	4.67199	4.50545	0.000363	0.0007721	-0.857542	stable
ENSG00000056586	RC3H2	protein_coding	0.3	6.18086	5.83335	2.585e-05	7.11e-05	1.62169	stable
ENSG00000056736	IL17RB	protein_coding	0.041	-0.376841	0.169263	0.8677	0.8898	-6.35194	stable
ENSG00000056972	TRAF3IP2	protein_coding	-0.227	3.76458	-2.94295	0.009582	0.01533	-3.91583	stable
ENSG00000056998	GYG2	protein_coding	-0.943	2.51627	-9.69262	4.393e-08	2.625e-07	8.83597	down
ENSG00000057019	DCBLD2	protein_coding	-0.287	8.1579	-4.75847	0.000216	0.0004803	-0.695242	stable
ENSG00000057252	SOAT1	protein_coding	-0.184	6.92368	-3.52702	0.002814	0.004998	-3.22254	stable
ENSG00000057294	PKP2	protein_coding	-0.363	4.6479	-6.55249	6.793e-06	2.15e-05	3.18063	stable
ENSG00000057608	GDI2	protein_coding	-0.369	7.79701	-12.1802	1.74e-09	1.702e-08	11.5361	stable
ENSG00000057657	PRDM1	protein_coding	0.796	0.897432	5.07855	0.0001131	0.0002682	1.23137	up
ENSG00000057663	ATG5	protein_coding	0.047	5.07776	1.13065	0.2749	0.3254	-7.22601	stable
ENSG00000057704	TMCC3	protein_coding	0.366	5.10253	5.95415	2.055e-05	5.8e-05	2.01001	stable
ENSG00000057757	PITHD1	protein_coding	0.369	5.63283	7.2157	2.109e-06	7.546e-06	4.27936	stable
ENSG00000057935	MTA3	protein_coding	-0.441	4.63082	-9.70073	4.343e-08	2.601e-07	8.47306	stable
ENSG00000058056	USP13	protein_coding	-1.116	4.41457	-14.7819	1.01e-10	1.76e-09	14.8225	down
ENSG00000058063	ATP11B	protein_coding	0.232	6.40517	5.15992	9.616e-05	0.0002316	0.243082	stable
ENSG00000058085	LAMC2	protein_coding	0.273	5.74164	3.71719	0.001885	0.003462	-2.7206	stable
ENSG00000058091	CDK14	protein_coding	0.15	2.96042	1.43842	0.1697	0.2111	-6.20229	stable
ENSG00000058262	SEC61A1	protein_coding	-0.201	8.72307	-3.43389	0.003425	0.005977	-3.50788	stable
ENSG00000058272	PPP1R12A	protein_coding	-0.029	5.9309	-0.544306	0.5938	0.6432	-7.85582	stable
ENSG00000058335	RASGRF1	protein_coding	-0.869	2.30648	-8.01985	5.524e-07	2.331e-06	6.37801	down
ENSG00000058453	CROCC	protein_coding	0.245	4.1256	4.69699	0.0002449	0.0005384	-0.414138	stable
ENSG00000058600	POLR3E	protein_coding	0.378	5.409	8.22158	3.999e-07	1.75e-06	6.00751	stable
ENSG00000058668	ATP2B4	protein_coding	0.398	6.84343	8.3575	3.226e-07	1.451e-06	6.1226	stable
ENSG00000058673	ZC3H11A	protein_coding	-0.056	7.16508	-1.42044	0.1747	0.2167	-7.11049	stable
ENSG00000058729	RIOK2	protein_coding	-0.655	4.37716	-11.3462	4.825e-09	4.032e-08	10.8287	down
ENSG00000058799	YIPF1	protein_coding	0.779	4.86412	11.7848	2.801e-09	2.547e-08	11.306	up
ENSG00000058804	NDC1	protein_coding	-0.659	6.0586	-13.0367	6.469e-10	7.549e-09	12.6761	down
ENSG00000059122	FLYWCH1	protein_coding	0.615	5.85451	11.6922	3.138e-09	2.812e-08	11.0297	up
ENSG00000059145	UNKL	protein_coding	0.735	4.47054	9.45649	6.16e-08	3.508e-07	8.13313	up
ENSG00000059377	TBXAS1	protein_coding	0.915	2.29756	7.31808	1.77e-06	6.475e-06	5.10131	up
ENSG00000059378	PARP12	protein_coding	-0.093	5.55689	-1.83809	0.08477	0.1127	-6.35379	stable
ENSG00000059573	ALDH18A1	protein_coding	-0.23	6.67958	-6.01248	1.841e-05	5.252e-05	1.91769	stable
ENSG00000059588	TARBP1	protein_coding	-0.356	3.92311	-3.46215	0.003227	0.00566	-2.879	stable
ENSG00000059691	GATB	protein_coding	-0.672	4.19702	-11.9846	2.199e-09	2.066e-08	11.6596	down
ENSG00000059728	MXD1	protein_coding	1.23	4.55464	14.1698	1.894e-10	2.848e-09	14.1878	up
ENSG00000059758	CDK17	protein_coding	0.401	5.42995	7.18177	2.236e-06	7.935e-06	4.25421	stable
ENSG00000059769	DNAJC25	protein_coding	0.314	4.21283	5.74968	3.034e-05	8.217e-05	1.79295	stable
ENSG00000059804	SLC2A3	protein_coding	0.939	6.90307	19.4722	1.558e-12	6.792e-11	18.9167	up
ENSG00000059915	PSD	protein_coding	0.442	1.3175	2.67358	0.01669	0.02554	-3.83123	stable
ENSG00000060069	CTDP1	protein_coding	0.217	5.00592	4.2775	0.0005821	0.001183	-1.45994	stable
ENSG00000060138	YBX3	protein_coding	-0.329	6.973	-6.68687	5.334e-06	1.73e-05	3.18715	stable
ENSG00000060140	STYK1	protein_coding	0.36	2.59764	4.44761	0.000409	0.0008596	-0.456274	stable
ENSG00000060237	WNK1	protein_coding	0.382	7.2886	5.87977	2.366e-05	6.571e-05	1.62802	stable
ENSG00000060339	CCAR1	protein_coding	-0.38	6.1495	-8.9998	1.205e-07	6.163e-07	7.20022	stable
ENSG00000060491	OGFR	protein_coding	-0.042	7.74941	-0.685062	0.5031	0.5559	-7.92487	stable
ENSG00000060558	GNA15	protein_coding	-0.177	5.94986	-3.41997	0.003527	0.00614	-3.38375	stable
ENSG00000060566	CREB3L3	protein_coding	2.351	-1.21855	8.03666	5.376e-07	2.276e-06	6.22707	up
ENSG00000060642	PIGV	protein_coding	0.501	4.22057	8.74652	1.767e-07	8.605e-07	7.1211	stable
ENSG00000060656	PTPRU	protein_coding	-0.517	6.38184	-11.2204	5.656e-09	4.595e-08	10.3719	stable
ENSG00000060688	SNRNP40	protein_coding	-0.355	5.25876	-7.13698	2.415e-06	8.504e-06	4.1852	stable
ENSG00000060749	QSER1	protein_coding	-0.349	5.65333	-9.17637	9.271e-08	4.925e-07	7.54865	stable
ENSG00000060762	MPC1	protein_coding	0.428	5.19074	8.6131	2.168e-07	1.027e-06	6.70554	stable
ENSG00000060971	ACAA1	protein_coding	0.591	5.78362	11.457	4.199e-09	3.589e-08	10.7386	up
ENSG00000060982	BCAT1	protein_coding	-0.936	6.18464	-17.2021	1.032e-11	2.825e-10	16.9882	down
ENSG00000061273	HDAC7	protein_coding	-0.341	5.83792	-8.04462	5.308e-07	2.251e-06	5.65831	stable
ENSG00000061337	LZTS1	protein_coding	-1.419	-0.800212	-5.61667	3.92e-05	0.0001034	2.34273	down
ENSG00000061455	PRDM6	protein_coding	-0.689	-0.478002	-2.89499	0.01058	0.01681	-2.92643	down
ENSG00000061656	SPAG4	protein_coding	0.83	4.09472	10.0484	2.67e-08	1.714e-07	9.11729	up
ENSG00000061676	NCKAP1	protein_coding	0.222	7.83277	6.63985	5.803e-06	1.869e-05	3.05806	stable
ENSG00000061794	MRPS35	protein_coding	-0.226	5.29969	-5.70308	3.318e-05	8.898e-05	1.46137	stable
ENSG00000061918	GUCY1B1	protein_coding	1.386	0.125728	5.63455	3.786e-05	0.0001001	2.42538	up
ENSG00000061936	SFSWAP	protein_coding	-0.168	5.2679	-3.91347	0.001247	0.002376	-2.23804	stable
ENSG00000061938	TNK2	protein_coding	0.605	6.67045	8.96621	1.267e-07	6.435e-07	7.08936	up
ENSG00000061987	MON2	protein_coding	0.263	4.90026	4.33564	0.0005158	0.001062	-1.23538	stable
ENSG00000062038	CDH3	protein_coding	-2.204	-0.268089	-11.0177	7.329e-09	5.686e-08	10.2698	down
ENSG00000062194	GPBP1	protein_coding	0.045	6.34252	1.19676	0.2489	0.2982	-7.33105	stable
ENSG00000062282	DGAT2	protein_coding	0.499	2.93687	7.61159	1.079e-06	4.204e-06	5.42132	stable
ENSG00000062370	ZNF112	protein_coding	-0.583	1.19122	-3.51865	0.002864	0.005076	-1.98993	stable
ENSG00000062485	CS	protein_coding	-0.077	6.81656	-1.88425	0.07791	0.1044	-6.39541	stable
ENSG00000062524	LTK	protein_coding	0.331	2.77717	3.21419	0.005437	0.009137	-3.12483	stable
ENSG00000062582	MRPS24	protein_coding	0.225	6.8559	4.89076	0.0001651	0.0003769	-0.363905	stable
ENSG00000062598	ELMO2	protein_coding	0.494	6.00917	12.413	1.322e-09	1.363e-08	11.9313	stable
ENSG00000062650	WAPL	protein_coding	-0.081	6.49058	-1.96967	0.06651	0.09048	-6.2246	stable
ENSG00000062716	VMP1	protein_coding	0.942	7.21664	28.3665	4.567e-15	1.081e-12	24.8884	up
ENSG00000062725	APPBP2	protein_coding	0.227	5.41227	3.71533	0.001892	0.003475	-2.65985	stable
ENSG00000062822	POLD1	protein_coding	-0.012	6.67336	-0.231761	0.8197	0.8491	-8.081	stable
ENSG00000063046	EIF4B	protein_coding	-0.277	7.6127	-6.43305	8.44e-06	2.605e-05	2.67777	stable
ENSG00000063169	BICRA	protein_coding	0.087	4.83576	1.81685	0.0881	0.1168	-6.30649	stable
ENSG00000063176	SPHK2	protein_coding	-0.104	5.14528	-1.92777	0.0719	0.09701	-6.1893	stable
ENSG00000063177	RPL18	protein_coding	-0.382	8.98195	-9.63779	4.749e-08	2.801e-07	8.02786	stable
ENSG00000063180	CA11	protein_coding	-0.037	2.35805	-0.256978	0.8005	0.8322	-7.17272	stable
ENSG00000063241	ISOC2	protein_coding	-0.888	5.16996	-14.4227	1.457e-10	2.33e-09	14.31	down
ENSG00000063244	U2AF2	protein_coding	-0.303	8.43561	-6.45504	8.108e-06	2.513e-05	2.67183	stable
ENSG00000063245	EPN1	protein_coding	0.086	8.62804	1.44564	0.1677	0.209	-7.16037	stable
ENSG00000063322	MED29	protein_coding	0.196	5.7758	4.09681	0.0008487	0.001669	-1.92235	stable
ENSG00000063438	AHRR	protein_coding	-1.459	-0.458506	-1.66514	0.1154	0.1492	-5.02573	stable
ENSG00000063587	ZNF275	protein_coding	-0.554	3.48819	-6.20996	1.273e-05	3.76e-05	2.88605	stable
ENSG00000063601	MTMR1	protein_coding	-0.069	5.98619	-1.62676	0.1234	0.1584	-6.73146	stable
ENSG00000063660	GPC1	protein_coding	0.389	7.34592	5.08151	0.0001125	0.0002667	-0.00609822	stable
ENSG00000063761	ADCK1	protein_coding	0.421	1.67364	3.18687	0.005758	0.00963	-2.85533	stable
ENSG00000063854	HAGH	protein_coding	0.755	5.91471	14.7708	1.021e-10	1.771e-09	14.6029	up
ENSG00000063978	RNF4	protein_coding	-0.102	6.74051	-2.58796	0.01987	0.03	-5.12784	stable
ENSG00000064012	CASP8	protein_coding	0.338	4.72632	7.25244	1.98e-06	7.143e-06	4.51785	stable
ENSG00000064042	LIMCH1	protein_coding	-0.526	7.1489	-10.6687	1.155e-08	8.359e-08	9.5885	stable
ENSG00000064102	INTS13	protein_coding	0.417	4.42871	7.95777	6.108e-07	2.54e-06	5.789	stable
ENSG00000064115	TM7SF3	protein_coding	0.56	5.69834	10.2759	1.955e-08	1.316e-07	9.15074	stable
ENSG00000064199	SPA17	protein_coding	-0.351	4.06564	-5.09668	0.0001091	0.0002594	0.485219	stable
ENSG00000064205	CCN5	protein_coding	1.655	-0.42035	6.46274	7.995e-06	2.483e-05	3.91577	up
ENSG00000064225	ST3GAL6	protein_coding	0.183	4.19556	3.40215	0.003662	0.00635	-3.1081	stable
ENSG00000064300	NGFR	protein_coding	-1.198	5.99332	-5.89179	2.313e-05	6.436e-05	1.79628	down
ENSG00000064309	CDON	protein_coding	0.436	5.10595	4.01939	0.0009982	0.001937	-1.96628	stable
ENSG00000064313	TAF2	protein_coding	-0.171	5.1954	-2.9114	0.01023	0.01629	-4.2849	stable
ENSG00000064393	HIPK2	protein_coding	0.465	6.81383	8.74171	1.78e-07	8.653e-07	6.75277	stable
ENSG00000064419	TNPO3	protein_coding	0.06	6.31985	1.41693	0.1758	0.2179	-7.05124	stable
ENSG00000064489	BORCS8-MEF2B	protein_coding	0.365	2.57553	2.65999	0.01716	0.02619	-4.16803	stable
ENSG00000064490	RFXANK	protein_coding	-0.256	5.6632	-5.4148	5.809e-05	0.0001471	0.805824	stable
ENSG00000064545	TMEM161A	protein_coding	0.242	5.4151	4.02981	0.0009766	0.001899	-2.03788	stable
ENSG00000064547	LPAR2	protein_coding	-1.107	2.78834	-13.084	6.135e-10	7.261e-09	13.1433	down
ENSG00000064601	CTSA	protein_coding	0.461	8.57345	12.1878	1.724e-09	1.692e-08	11.5136	stable
ENSG00000064607	SUGP2	protein_coding	0.088	6.57083	1.21721	0.2412	0.2897	-7.33393	stable
ENSG00000064651	SLC12A2	protein_coding	0.307	4.61791	4.7657	0.0002129	0.000474	-0.272104	stable
ENSG00000064652	SNX24	protein_coding	-0.376	4.8654	-7.38606	1.577e-06	5.86e-06	4.71071	stable
ENSG00000064666	CNN2	protein_coding	-0.03	7.64985	-0.840615	0.413	0.4677	-7.78818	stable
ENSG00000064687	ABCA7	protein_coding	0.986	5.62635	18.9327	2.396e-12	9.455e-11	18.5235	up
ENSG00000064703	DDX20	protein_coding	-0.202	4.81615	-4.33662	0.0005148	0.001061	-1.26107	stable
ENSG00000064726	BTBD1	protein_coding	0.01	6.15715	0.269382	0.7911	0.8243	-7.99737	stable
ENSG00000064886	CHI3L2	protein_coding	-1.145	0.32033	-5.75083	3.027e-05	8.2e-05	2.5903	down
ENSG00000064932	SBNO2	protein_coding	0.159	7.63041	3.56057	0.002622	0.004684	-3.20996	stable
ENSG00000064933	PMS1	protein_coding	-0.35	3.99463	-4.85414	0.0001778	0.0004033	0.0460513	stable
ENSG00000064961	HMG20B	protein_coding	0.144	7.69962	3.01881	0.008183	0.01327	-4.33319	stable
ENSG00000064995	TAF11	protein_coding	0.072	5.0439	1.58551	0.1325	0.1688	-6.6398	stable
ENSG00000064999	ANKS1A	protein_coding	0.327	6.05804	7.0229	2.945e-06	1.014e-05	3.8841	stable
ENSG00000065000	AP3D1	protein_coding	0.123	8.27031	3.42182	0.003513	0.006119	-3.51882	stable
ENSG00000065029	ZNF76	protein_coding	-0.015	6.2711	-0.418761	0.681	0.7246	-7.97663	stable
ENSG00000065054	SLC9A3R2	protein_coding	0.368	7.86057	7.68911	9.487e-07	3.745e-06	4.92414	stable
ENSG00000065057	NTHL1	protein_coding	0.357	4.11069	4.00193	0.001035	0.002003	-1.82586	stable
ENSG00000065060	UHRF1BP1	protein_coding	-0.076	5.57191	-1.27574	0.2203	0.2671	-7.11631	stable
ENSG00000065135	GNAI3	protein_coding	-0.332	7.01475	-9.04031	1.134e-07	5.844e-07	7.19915	stable
ENSG00000065150	IPO5	protein_coding	-0.463	7.22781	-10.0469	2.675e-08	1.716e-07	8.70476	stable
ENSG00000065154	OAT	protein_coding	0.01	7.51114	0.272642	0.7886	0.8223	-8.10362	stable
ENSG00000065183	WDR3	protein_coding	-0.451	5.42086	-7.62407	1.057e-06	4.125e-06	5.02804	stable
ENSG00000065243	PKN2	protein_coding	-0.016	6.01976	-0.29186	0.7742	0.8093	-7.97834	stable
ENSG00000065268	WDR18	protein_coding	-0.711	5.41485	-13.8261	2.724e-10	3.75e-09	13.6164	down
ENSG00000065308	TRAM2	protein_coding	-0.188	8.27589	-4.17152	0.000726	0.001449	-1.93168	stable
ENSG00000065325	GLP2R	protein_coding	0.034	-0.887666	0.181293	0.8584	0.8817	-6.57577	stable
ENSG00000065328	MCM10	protein_coding	-0.274	4.73887	-3.96518	0.001118	0.002149	-2.02873	stable
ENSG00000065357	DGKA	protein_coding	0.456	3.3506	5.04786	0.0001203	0.0002836	0.602288	stable
ENSG00000065361	ERBB3	protein_coding	1.042	3.17765	12.1386	1.828e-09	1.778e-08	12.0478	up
ENSG00000065413	ANKRD44	protein_coding	0.184	2.32437	1.76667	0.09643	0.1267	-5.62474	stable
ENSG00000065427	KARS1	protein_coding	-0.532	6.47566	-14.9556	8.483e-11	1.533e-09	14.7598	stable
ENSG00000065457	ADAT1	protein_coding	0.27	4.43603	4.20708	0.0006741	0.001352	-1.449	stable
ENSG00000065485	PDIA5	protein_coding	-0.173	4.68767	-2.4018	0.02887	0.04226	-5.22004	stable
ENSG00000065491	TBC1D22B	protein_coding	0.263	5.62692	3.97704	0.001091	0.0021	-2.1484	stable
ENSG00000065518	NDUFB4	protein_coding	0.118	6.02521	2.04947	0.05725	0.0789	-6.05437	stable
ENSG00000065526	SPEN	protein_coding	0.389	6.03004	6.18331	1.337e-05	3.935e-05	2.30447	stable
ENSG00000065534	MYLK	protein_coding	-0.879	6.1284	-14.1893	1.856e-10	2.801e-09	13.964	down
ENSG00000065548	ZC3H15	protein_coding	-0.172	6.16277	-4.89569	0.0001635	0.0003734	-0.282333	stable
ENSG00000065559	MAP2K4	protein_coding	0.054	5.51889	1.17218	0.2584	0.3084	-7.25722	stable
ENSG00000065600	PACC1	protein_coding	0.577	4.57809	9.63176	4.79e-08	2.818e-07	8.39783	stable
ENSG00000065609	SNAP91	protein_coding	-0.012	2.41648	-0.107976	0.9154	0.9291	-7.12923	stable
ENSG00000065613	SLK	protein_coding	0.052	7.02596	1.40498	0.1792	0.2218	-7.12324	stable
ENSG00000065615	CYB5R4	protein_coding	0.32	5.08192	5.91168	2.227e-05	6.223e-05	1.93276	stable
ENSG00000065618	COL17A1	protein_coding	1.837	4.18852	17.2908	9.544e-12	2.692e-10	17.2634	up
ENSG00000065665	SEC61A2	protein_coding	0.713	3.50853	7.78769	8.063e-07	3.246e-06	5.71526	up
ENSG00000065717	TLE2	protein_coding	1.064	0.861152	7.60418	1.092e-06	4.245e-06	5.80005	up
ENSG00000065802	ASB1	protein_coding	-0.646	5.36252	-11.7641	2.873e-09	2.603e-08	11.1994	down
ENSG00000065809	FAM107B	protein_coding	-0.039	6.55332	-0.85405	0.4057	0.4605	-7.70173	stable
ENSG00000065833	ME1	protein_coding	1.012	5.42926	17.2269	1.01e-11	2.778e-10	17.0734	up
ENSG00000065882	TBC1D1	protein_coding	-0.008	5.70381	-0.199846	0.8441	0.8695	-7.97416	stable
ENSG00000065883	CDK13	protein_coding	-0.204	5.90576	-4.64347	0.0002733	0.0005956	-0.784028	stable
ENSG00000065911	MTHFD2	protein_coding	-0.645	5.41108	-8.50545	2.56e-07	1.187e-06	6.5166	down
ENSG00000065923	SLC9A7	protein_coding	0.422	5.69174	7.35953	1.649e-06	6.098e-06	4.51796	stable
ENSG00000065970	FOXJ2	protein_coding	0.22	4.83527	3.42418	0.003496	0.00609	-3.16605	stable
ENSG00000065978	YBX1	protein_coding	-0.402	10.2404	-13.0988	6.034e-10	7.159e-09	12.5724	stable
ENSG00000065989	PDE4A	protein_coding	0.192	5.91717	4.07387	0.0008905	0.001745	-2.00361	stable
ENSG00000066027	PPP2R5A	protein_coding	0.525	5.54348	11.2152	5.693e-09	4.616e-08	10.4592	stable
ENSG00000066044	ELAVL1	protein_coding	-0.223	7.05614	-7.05647	2.778e-06	9.623e-06	3.85745	stable
ENSG00000066056	TIE1	protein_coding	-0.237	0.314257	-0.80478	0.4328	0.4878	-6.21202	stable
ENSG00000066084	DIP2B	protein_coding	0.142	5.24432	1.7175	0.1053	0.1372	-6.47171	stable
ENSG00000066117	SMARCD1	protein_coding	-0.402	5.69629	-10.4065	1.638e-08	1.124e-07	9.32679	stable
ENSG00000066135	KDM4A	protein_coding	-0.166	5.70696	-3.90697	0.001264	0.002406	-2.30289	stable
ENSG00000066136	NFYC	protein_coding	-0.514	5.48565	-10.4172	1.615e-08	1.111e-07	9.36758	stable
ENSG00000066185	ZMYND12	protein_coding	-0.488	-0.0780051	-2.06154	0.05596	0.07725	-4.52819	stable
ENSG00000066230	SLC9A3	protein_coding	-0.283	2.49259	-2.70815	0.01555	0.02396	-4.03238	stable
ENSG00000066248	NGEF	protein_coding	0.054	3.7388	0.830572	0.4185	0.4732	-7.20013	stable
ENSG00000066279	ASPM	protein_coding	-1.109	6.06314	-23.586	8.101e-14	7.173e-12	21.991	down
ENSG00000066322	ELOVL1	protein_coding	0.035	7.32131	0.779542	0.4471	0.5016	-7.8186	stable
ENSG00000066379	POLR1H	protein_coding	-0.323	4.09417	-4.84004	0.000183	0.0004143	-0.0154652	stable
ENSG00000066422	ZBTB11	protein_coding	0.491	5.06903	8.32573	3.392e-07	1.514e-06	6.29659	stable
ENSG00000066427	ATXN3	protein_coding	0.256	4.15419	4.63056	0.0002806	0.0006107	-0.466579	stable
ENSG00000066455	GOLGA5	protein_coding	0.089	5.78255	1.72662	0.1036	0.1353	-6.54233	stable
ENSG00000066557	LRRC40	protein_coding	-0.186	4.29204	-3.05547	0.00758	0.01239	-3.80378	stable
ENSG00000066583	ISOC1	protein_coding	-0.192	3.88367	-2.81764	0.01242	0.01948	-4.20414	stable
ENSG00000066629	EML1	protein_coding	-0.293	0.971954	-1.55271	0.1401	0.1775	-5.57172	stable
ENSG00000066651	TRMT11	protein_coding	-0.317	3.70815	-4.03795	0.0009601	0.00187	-1.60323	stable
ENSG00000066654	THUMPD1	protein_coding	-0.289	4.67075	-6.09461	1.578e-05	4.579e-05	2.37309	stable
ENSG00000066697	MSANTD3	protein_coding	0.222	6.12268	5.3157	7.06e-05	0.0001755	0.569218	stable
ENSG00000066739	ATG2B	protein_coding	0.433	5.03758	7.42248	1.482e-06	5.545e-06	4.77103	stable
ENSG00000066777	ARFGEF1	protein_coding	0.042	5.2878	0.745063	0.4671	0.5214	-7.62183	stable
ENSG00000066827	ZFAT	protein_coding	0.048	4.10102	0.626063	0.5401	0.5915	-7.50808	stable
ENSG00000066855	MTFR1	protein_coding	0.197	5.04798	2.63945	0.01789	0.02723	-4.8103	stable
ENSG00000066923	STAG3	protein_coding	1.019	-0.4762	3.18985	0.005722	0.009577	-2.3269	up
ENSG00000066926	FECH	protein_coding	-0.4	4.23007	-7.43594	1.449e-06	5.44e-06	4.86859	stable
ENSG00000066933	MYO9A	protein_coding	0.022	4.71461	0.344501	0.735	0.774	-7.72479	stable
ENSG00000067057	PFKP	protein_coding	0.318	9.22396	8.14932	4.487e-07	1.941e-06	5.6664	stable
ENSG00000067064	IDI1	protein_coding	0.961	7.47536	20.5294	6.92e-13	3.593e-11	19.7253	up
ENSG00000067066	SP100	protein_coding	0.127	5.89709	2.68793	0.01621	0.02489	-4.85665	stable
ENSG00000067082	KLF6	protein_coding	-0.719	7.48084	-8.7994	1.63e-07	8.016e-07	6.79451	down
ENSG00000067113	PLPP1	protein_coding	0.087	5.07559	2.02846	0.05957	0.08183	-5.99034	stable
ENSG00000067141	NEO1	protein_coding	0.891	4.45591	12.5135	1.176e-09	1.236e-08	12.3452	up
ENSG00000067167	TRAM1	protein_coding	-0.178	7.79554	-2.67278	0.01672	0.02558	-5.01964	stable
ENSG00000067177	PHKA1	protein_coding	-0.205	4.3463	-3.43688	0.003403	0.005943	-3.01489	stable
ENSG00000067182	TNFRSF1A	protein_coding	-0.012	7.00919	-0.283799	0.7802	0.8147	-8.06685	stable
ENSG00000067191	CACNB1	protein_coding	-0.912	3.73913	-6.75968	4.684e-06	1.537e-05	3.80692	down
ENSG00000067208	EVI5	protein_coding	0	5.67268	-0.0056306	0.9956	0.9962	-7.98866	stable
ENSG00000067221	STOML1	protein_coding	0.553	3.97115	7.94173	6.269e-07	2.602e-06	5.8082	stable
ENSG00000067225	PKM	protein_coding	-0.17	11.4913	-3.79196	0.00161	0.003001	-2.8353	stable
ENSG00000067248	DHX29	protein_coding	0.037	5.84706	0.86946	0.3975	0.4522	-7.61403	stable
ENSG00000067334	DNTTIP2	protein_coding	0.298	6.57172	7.09798	2.584e-06	9.014e-06	3.96396	stable
ENSG00000067365	METTL22	protein_coding	0.307	2.60058	2.84544	0.01173	0.0185	-3.78868	stable
ENSG00000067369	TP53BP1	protein_coding	0.343	5.60599	8.03775	5.367e-07	2.273e-06	5.71033	stable
ENSG00000067533	RRP15	protein_coding	-1.093	4.62995	-19.267	1.833e-12	7.698e-11	18.8969	down
ENSG00000067560	RHOA	protein_coding	-0.192	9.2854	-6.09146	1.587e-05	4.602e-05	1.95609	stable
ENSG00000067596	DHX8	protein_coding	0.121	6.00273	2.10142	0.05187	0.07212	-5.95176	stable
ENSG00000067601	PMS2P4	transcribed_unprocessed_pseudogene	-0.221	0.190793	-1.25752	0.2267	0.2739	-5.79736	stable
ENSG00000067606	PRKCZ	protein_coding	-0.053	4.31063	-0.908821	0.377	0.4316	-7.36458	stable
ENSG00000067704	IARS2	protein_coding	-0.102	7.51903	-2.36997	0.03075	0.04476	-5.58859	stable
ENSG00000067715	SYT1	protein_coding	-1.251	1.04213	-7.54529	1.205e-06	4.621e-06	5.71133	down
ENSG00000067798	NAV3	protein_coding	0.156	4.35305	1.55166	0.1404	0.1778	-6.5148	stable
ENSG00000067829	IDH3G	protein_coding	0.063	6.00499	1.50681	0.1514	0.1904	-6.92487	stable
ENSG00000067836	ROGDI	protein_coding	0.983	4.38491	9.48685	5.896e-08	3.381e-07	8.18389	up
ENSG00000067900	ROCK1	protein_coding	0.048	6.31651	1.07351	0.299	0.351	-7.47362	stable
ENSG00000067955	CBFB	protein_coding	-0.506	5.44194	-14.0848	2.071e-10	3.053e-09	13.9335	stable
ENSG00000067992	PDK3	protein_coding	0.413	4.90209	5.66949	3.539e-05	9.423e-05	1.50869	stable
ENSG00000068001	HYAL2	protein_coding	0.489	5.83092	10.3455	1.779e-08	1.21e-07	9.20691	stable
ENSG00000068024	HDAC4	protein_coding	0.073	4.01459	1.05992	0.305	0.3573	-7.06105	stable
ENSG00000068028	RASSF1	protein_coding	-1.026	4.8385	-16.2485	2.444e-11	5.7e-10	16.1959	down
ENSG00000068078	FGFR3	protein_coding	1.372	2.46492	11.2851	5.211e-09	4.287e-08	11.0183	up
ENSG00000068079	IFI35	protein_coding	-0.137	5.12865	-1.77969	0.0942	0.1241	-6.38658	stable
ENSG00000068097	HEATR6	protein_coding	0.374	4.67475	7.18551	2.221e-06	7.893e-06	4.39559	stable
ENSG00000068120	COASY	protein_coding	0.566	6.60431	11.1486	6.197e-09	4.943e-08	10.2651	stable
ENSG00000068137	PLEKHH3	protein_coding	0.46	5.95085	6.13337	1.468e-05	4.286e-05	2.18179	stable
ENSG00000068305	MEF2A	protein_coding	0.279	5.62623	4.82792	0.0001876	0.0004237	-0.351263	stable
ENSG00000068308	OTUD5	protein_coding	-0.216	6.4607	-4.61625	0.000289	0.0006274	-0.906388	stable
ENSG00000068323	TFE3	protein_coding	0.189	7.54137	4.6276	0.0002823	0.0006142	-0.946901	stable
ENSG00000068354	TBC1D25	protein_coding	0.161	5.75131	3.65483	0.002149	0.003902	-2.87152	stable
ENSG00000068366	ACSL4	protein_coding	-0.1	7.75589	-2.02114	0.0604	0.08286	-6.21649	stable
ENSG00000068383	INPP5A	protein_coding	-0.287	4.62806	-4.89737	0.0001629	0.0003724	-0.0497435	stable
ENSG00000068394	GPKOW	protein_coding	-0.313	5.08612	-5.14234	9.959e-05	0.0002389	0.349048	stable
ENSG00000068400	GRIPAP1	protein_coding	0.093	5.6708	2.11457	0.05058	0.07048	-5.90411	stable
ENSG00000068438	FTSJ1	protein_coding	-0.245	6.22186	-5.99182	1.914e-05	5.434e-05	1.91156	stable
ENSG00000068489	PRR11	protein_coding	-0.991	6.47327	-14.4128	1.471e-10	2.35e-09	14.1883	down
ENSG00000068615	REEP1	protein_coding	-0.23	1.45982	-1.61888	0.1251	0.1604	-5.58633	stable
ENSG00000068650	ATP11A	protein_coding	0.262	5.90633	4.33655	0.0005148	0.001061	-1.42701	stable
ENSG00000068654	POLR1A	protein_coding	-0.426	6.46458	-10.1172	2.428e-08	1.578e-07	8.84967	stable
ENSG00000068697	LAPTM4A	protein_coding	0.186	7.97999	5.22442	8.458e-05	0.0002066	0.275395	stable
ENSG00000068724	TTC7A	protein_coding	-0.005	5.88575	-0.0669431	0.9475	0.956	-8.03675	stable
ENSG00000068745	IP6K2	protein_coding	0.066	5.37508	1.63088	0.1225	0.1574	-6.6528	stable
ENSG00000068784	SRBD1	protein_coding	-0.267	3.90528	-3.66932	0.002085	0.003798	-2.41364	stable
ENSG00000068796	KIF2A	protein_coding	-0.109	5.83276	-2.16248	0.04614	0.06475	-5.83167	stable
ENSG00000068878	PSME4	protein_coding	0.426	6.56187	8.55018	2.389e-07	1.119e-06	6.46835	stable
ENSG00000068885	IFT80	protein_coding	0.33	4.21073	5.86148	2.45e-05	6.78e-05	2.01456	stable
ENSG00000068903	SIRT2	protein_coding	0.203	5.74602	5.59894	4.057e-05	0.0001065	1.17914	stable
ENSG00000068912	ERLEC1	protein_coding	0.38	6.63305	9.53414	5.508e-08	3.18e-07	7.98873	stable
ENSG00000068971	PPP2R5B	protein_coding	0.712	5.61667	14.5441	1.286e-10	2.115e-09	14.3968	up
ENSG00000069011	PITX1	protein_coding	-0.234	7.04069	-2.7145	0.01535	0.02368	-4.91478	stable
ENSG00000069020	MAST4	protein_coding	0.048	3.94457	0.652881	0.5231	0.5751	-7.40969	stable
ENSG00000069122	ADGRF5	protein_coding	0.285	7.72649	4.66052	0.0002639	0.0005768	-0.882266	stable
ENSG00000069248	NUP133	protein_coding	-0.156	5.88258	-3.42076	0.003521	0.00613	-3.35388	stable
ENSG00000069275	NUCKS1	protein_coding	-0.885	8.66657	-22.0951	2.227e-13	1.527e-11	20.8645	down
ENSG00000069329	VPS35	protein_coding	-0.015	7.04908	-0.40414	0.6915	0.7342	-8.02702	stable
ENSG00000069345	DNAJA2	protein_coding	-0.063	6.06188	-1.42325	0.1739	0.2159	-7.02775	stable
ENSG00000069399	BCL3	protein_coding	-0.006	5.4929	-0.0851184	0.9332	0.9445	-7.98499	stable
ENSG00000069424	KCNAB2	protein_coding	0.804	3.83919	11.0967	6.622e-09	5.224e-08	10.6013	up
ENSG00000069493	CLEC2D	protein_coding	0.397	0.228106	2.16191	0.04619	0.06481	-4.3841	stable
ENSG00000069509	FUNDC1	protein_coding	-0.74	4.13924	-12.135	1.836e-09	1.784e-08	11.8471	down
ENSG00000069535	MAOB	protein_coding	0.733	2.49396	5.19347	8.995e-05	0.0002183	1.05755	up
ENSG00000069667	RORA	protein_coding	0.966	1.35994	6.83726	4.081e-06	1.352e-05	4.51669	up
ENSG00000069702	TGFBR3	protein_coding	1.294	4.66135	11.4536	4.217e-09	3.6e-08	10.9237	up
ENSG00000069812	HES2	protein_coding	0.387	1.88871	3.17466	0.005907	0.009851	-3.05819	stable
ENSG00000069849	ATP1B3	protein_coding	0.654	6.87414	19.0763	2.135e-12	8.719e-11	18.5732	up
ENSG00000069869	NEDD4	protein_coding	-0.154	5.19125	-1.84744	0.08334	0.111	-6.25354	stable
ENSG00000069943	PIGB	protein_coding	-0.773	2.83942	-9.68092	4.467e-08	2.661e-07	8.81189	down
ENSG00000069956	MAPK6	protein_coding	0.041	5.8863	0.869347	0.3976	0.4522	-7.61232	stable
ENSG00000069966	GNB5	protein_coding	0.253	5.42498	5.40523	5.919e-05	0.0001496	0.838885	stable
ENSG00000069974	RAB27A	protein_coding	-0.266	5.06284	-6.45892	8.051e-06	2.498e-05	2.9674	stable
ENSG00000069998	HDHD5	protein_coding	-0.47	5.44473	-10.6022	1.261e-08	8.967e-08	9.61636	stable
ENSG00000070010	UFD1	protein_coding	0.549	5.89473	12.4005	1.342e-09	1.38e-08	11.9211	stable
ENSG00000070018	LRP6	protein_coding	-0.013	5.25787	-0.179928	0.8595	0.8825	-7.9029	stable
ENSG00000070047	PHRF1	protein_coding	0.115	6.91364	2.08063	0.05396	0.07475	-6.08724	stable
ENSG00000070061	ELP1	protein_coding	0.262	6.24613	5.45239	5.397e-05	0.0001378	0.8441	stable
ENSG00000070081	NUCB2	protein_coding	0.166	6.29129	3.35087	0.004079	0.007019	-3.54367	stable
ENSG00000070087	PFN2	protein_coding	0.854	4.83764	14.6707	1.13e-10	1.916e-09	14.649	up
ENSG00000070159	PTPN3	protein_coding	0.321	4.7872	6.09274	1.583e-05	4.593e-05	2.32968	stable
ENSG00000070182	SPTB	protein_coding	-0.105	-0.448152	-0.378351	0.7102	0.7511	-6.3698	stable
ENSG00000070214	SLC44A1	protein_coding	0.462	6.21074	9.16115	9.482e-08	5.018e-07	7.4438	stable
ENSG00000070269	TMEM260	protein_coding	-0.058	3.50549	-0.820565	0.424	0.4788	-7.11785	stable
ENSG00000070366	SMG6	protein_coding	0.066	5.75891	1.49812	0.1536	0.1929	-6.89244	stable
ENSG00000070367	EXOC5	protein_coding	-0.112	6.89727	-3.12302	0.006582	0.01088	-4.06074	stable
ENSG00000070371	CLTCL1	protein_coding	0.047	3.57628	0.706571	0.49	0.5433	-7.28723	stable
ENSG00000070404	FSTL3	protein_coding	-0.496	5.46178	-10.6282	1.219e-08	8.716e-08	9.62677	stable
ENSG00000070413	DGCR2	protein_coding	0.401	7.01142	9.93521	3.124e-08	1.957e-07	8.53867	stable
ENSG00000070423	RNF126	protein_coding	-0.26	6.32874	-4.93256	0.0001517	0.0003497	-0.247288	stable
ENSG00000070444	MNT	protein_coding	-0.005	4.75101	-0.0974256	0.9236	0.9361	-7.82089	stable
ENSG00000070476	ZXDC	protein_coding	0.428	4.11363	5.68842	3.413e-05	9.121e-05	1.69462	stable
ENSG00000070495	JMJD6	protein_coding	0.546	5.47139	14.4928	1.355e-10	2.202e-09	14.366	stable
ENSG00000070501	POLB	protein_coding	1.142	3.83043	15.3735	5.618e-11	1.099e-09	15.4883	up
ENSG00000070540	WIPI1	protein_coding	0.733	6.08911	8.60144	2.207e-07	1.044e-06	6.5904	up
ENSG00000070610	GBA2	protein_coding	0.404	5.79685	9.17942	9.23e-08	4.908e-07	7.50925	stable
ENSG00000070614	NDST1	protein_coding	-0.05	7.74896	-1.30732	0.2097	0.2552	-7.29857	stable
ENSG00000070669	ASNS	protein_coding	-0.369	5.91552	-3.98654	0.001069	0.002062	-2.11361	stable
ENSG00000070718	AP3M2	protein_coding	0.814	4.55132	14.9344	8.665e-11	1.561e-09	14.9653	up
ENSG00000070731	ST6GALNAC2	protein_coding	-0.084	2.49113	-0.741343	0.4693	0.5236	-6.90527	stable
ENSG00000070756	PABPC1	protein_coding	-0.284	9.65618	-8.85206	1.505e-07	7.472e-07	6.80289	stable
ENSG00000070759	TESK2	protein_coding	0.849	3.40724	10.3093	1.868e-08	1.264e-07	9.61662	up
ENSG00000070761	CFAP20	protein_coding	0.046	4.97583	1.06262	0.3038	0.3562	-7.30299	stable
ENSG00000070770	CSNK2A2	protein_coding	0.224	5.11887	4.01941	0.0009982	0.001937	-1.95671	stable
ENSG00000070778	PTPN21	protein_coding	0.081	5.36131	1.29695	0.2131	0.2591	-7.09442	stable
ENSG00000070785	EIF2B3	protein_coding	-0.208	5.1215	-4.60944	0.000293	0.0006356	-0.750552	stable
ENSG00000070814	TCOF1	protein_coding	-0.244	6.64264	-6.57662	6.503e-06	2.065e-05	2.99493	stable
ENSG00000070831	CDC42	protein_coding	-0.478	8.61882	-13.8154	2.755e-10	3.782e-09	13.437	stable
ENSG00000070882	OSBPL3	protein_coding	-0.661	7.1817	-12.4934	1.204e-09	1.26e-08	11.9495	down
ENSG00000070950	RAD18	protein_coding	-0.349	4.98914	-5.53218	4.618e-05	0.0001197	1.17156	stable
ENSG00000070961	ATP2B1	protein_coding	-0.315	7.48536	-2.49722	0.02386	0.03547	-5.33238	stable
ENSG00000071051	NCK2	protein_coding	0.028	6.45129	0.511999	0.6157	0.6641	-7.95308	stable
ENSG00000071054	MAP4K4	protein_coding	-0.045	8.55644	-1.56541	0.1371	0.174	-6.97927	stable
ENSG00000071073	MGAT4A	protein_coding	0.925	3.84393	15.7256	3.999e-11	8.432e-10	15.8309	up
ENSG00000071082	RPL31	protein_coding	-0.406	9.44419	-9.33499	7.347e-08	4.072e-07	7.55595	stable
ENSG00000071127	WDR1	protein_coding	0.017	9.89713	0.590003	0.5635	0.6143	-8.04858	stable
ENSG00000071189	SNX13	protein_coding	0.302	5.09724	5.99949	1.886e-05	5.367e-05	2.1099	stable
ENSG00000071205	ARHGAP10	protein_coding	-0.401	4.31421	-6.81507	4.245e-06	1.402e-05	3.77689	stable
ENSG00000071242	RPS6KA2	protein_coding	0.131	4.92543	2.18545	0.04414	0.06216	-5.65094	stable
ENSG00000071243	ING3	protein_coding	-0.238	3.47363	-3.31514	0.004398	0.007529	-3.06007	stable
ENSG00000071246	VASH1	protein_coding	1.093	3.28472	13.5246	3.771e-10	4.911e-09	13.594	up
ENSG00000071282	LMCD1	protein_coding	0.461	2.99366	7.10007	2.575e-06	8.985e-06	4.56973	stable
ENSG00000071462	BUD23	protein_coding	-0.218	5.79723	-4.931	0.0001522	0.0003506	-0.183244	stable
ENSG00000071537	SEL1L	protein_coding	0.013	7.10579	0.132119	0.8965	0.9135	-8.09253	stable
ENSG00000071539	TRIP13	protein_coding	-1.024	4.65417	-14.7239	1.071e-10	1.838e-09	14.6965	down
ENSG00000071553	ATP6AP1	protein_coding	0.334	7.96291	10.1902	2.197e-08	1.455e-07	8.86582	stable
ENSG00000071564	TCF3	protein_coding	-0.261	6.92369	-5.15688	9.675e-05	0.0002326	0.174637	stable
ENSG00000071575	TRIB2	protein_coding	0.129	6.423	2.27242	0.03727	0.0532	-5.69439	stable
ENSG00000071626	DAZAP1	protein_coding	-0.547	7.20297	-14.0282	2.198e-10	3.19e-09	13.7229	stable
ENSG00000071655	MBD3	protein_coding	-0.144	8.34635	-2.10959	0.05107	0.0711	-6.10774	stable
ENSG00000071794	HLTF	protein_coding	0.294	5.65482	4.86506	0.000174	0.0003953	-0.281713	stable
ENSG00000071859	FAM50A	protein_coding	0.241	7.72233	5.84838	2.512e-05	6.933e-05	1.5316	stable
ENSG00000071889	FAM3A	protein_coding	0.431	6.38627	9.10218	1.035e-07	5.418e-07	7.32764	stable
ENSG00000071894	CPSF1	protein_coding	-0.166	7.14019	-3.94488	0.001167	0.002233	-2.37314	stable
ENSG00000071967	CYBRD1	protein_coding	0.011	7.41558	0.29751	0.7699	0.8057	-8.08865	stable
ENSG00000071994	PDCD2	protein_coding	-0.16	5.69335	-3.39856	0.003689	0.006393	-3.38762	stable
ENSG00000072042	RDH11	protein_coding	0.702	7.52588	18.5489	3.277e-12	1.187e-10	18.1062	up
ENSG00000072062	PRKACA	protein_coding	0.454	7.22542	10.9039	8.49e-09	6.443e-08	9.89459	stable
ENSG00000072071	ADGRL1	protein_coding	0.111	5.56479	1.81121	0.089	0.1179	-6.4393	stable
ENSG00000072110	ACTN1	protein_coding	-0.583	9.20848	-15.5233	4.857e-11	9.8e-10	15.2362	stable
ENSG00000072121	ZFYVE26	protein_coding	0.468	5.06602	7.40631	1.523e-06	5.682e-06	4.728	stable
ENSG00000072134	EPN2	protein_coding	1.031	5.84717	22.0566	2.288e-13	1.555e-11	20.9436	up
ENSG00000072135	PTPN18	protein_coding	-0.223	4.59427	-5.12041	0.0001041	0.0002485	0.433352	stable
ENSG00000072163	LIMS2	protein_coding	-1.096	3.95072	-17.0248	1.207e-11	3.194e-10	17.0237	down
ENSG00000072195	SPEG	protein_coding	0.386	4.24713	6.88576	3.746e-06	1.252e-05	3.8738	stable
ENSG00000072201	LNX1	protein_coding	-0.296	2.16538	-2.31736	0.03412	0.04912	-4.70948	stable
ENSG00000072210	ALDH3A2	protein_coding	1.413	6.49869	15.1073	7.296e-11	1.353e-09	14.9317	up
ENSG00000072274	TFRC	protein_coding	0.368	8.92451	4.63659	0.0002772	0.0006038	-0.972972	stable
ENSG00000072310	SREBF1	protein_coding	-1.559	8.07033	-26.5256	1.303e-14	2.128e-12	23.7988	down
ENSG00000072364	AFF4	protein_coding	0.16	7.36536	2.735	0.01472	0.02279	-4.86586	stable
ENSG00000072401	UBE2D1	protein_coding	0.54	5.46549	12.4446	1.274e-09	1.326e-08	12.047	stable
ENSG00000072415	MPP5	protein_coding	-0.249	6.56226	-3.76244	0.001713	0.003179	-2.70383	stable
ENSG00000072422	RHOBTB1	protein_coding	-0.189	2.46834	-1.91589	0.0735	0.09894	-5.44403	stable
ENSG00000072501	SMC1A	protein_coding	-0.033	7.61964	-0.749309	0.4646	0.5191	-7.85413	stable
ENSG00000072506	HSD17B10	protein_coding	-0.296	6.08808	-5.72907	3.156e-05	8.513e-05	1.39679	stable
ENSG00000072518	MARK2	protein_coding	0.224	6.60346	5.25909	7.896e-05	0.0001941	0.417431	stable
ENSG00000072571	HMMR	protein_coding	-1.551	2.53553	-17.8801	5.735e-12	1.82e-10	17.6984	down
ENSG00000072609	CHFR	protein_coding	-0.473	4.74225	-7.70396	9.256e-07	3.671e-06	5.25659	stable
ENSG00000072682	P4HA2	protein_coding	1.219	7.20276	39.0712	2.979e-17	4.453e-14	29.9219	up
ENSG00000072736	NFATC3	protein_coding	0.386	4.53657	3.84188	0.001449	0.002725	-2.17923	stable
ENSG00000072756	TRNT1	protein_coding	-0.643	2.99221	-8.24799	3.835e-07	1.687e-06	6.57686	down
ENSG00000072778	ACADVL	protein_coding	1.281	8.57361	41.8955	9.897e-18	3.267e-14	31.0226	up
ENSG00000072786	STK10	protein_coding	0.279	7.09624	7.32512	1.749e-06	6.407e-06	4.33901	stable
ENSG00000072803	FBXW11	protein_coding	0.36	6.49395	8.76388	1.72e-07	8.408e-07	6.80373	stable
ENSG00000072818	ACAP1	protein_coding	0.613	0.663579	4.28759	0.00057	0.001161	-0.319522	up
ENSG00000072832	CRMP1	protein_coding	-0.586	2.19196	-6.00426	1.87e-05	5.324e-05	2.7355	down
ENSG00000072840	EVC	protein_coding	-0.149	5.54409	-2.67847	0.01653	0.02531	-4.8453	stable
ENSG00000072849	DERL2	protein_coding	-0.249	5.74407	-4.9742	0.0001395	0.0003243	-0.0793242	stable
ENSG00000072864	NDE1	protein_coding	-0.297	5.00616	-5.68286	3.449e-05	9.208e-05	1.46879	stable
ENSG00000072954	TMEM38A	protein_coding	1.121	5.52777	21.1704	4.309e-13	2.431e-11	20.3026	up
ENSG00000072958	AP1M1	protein_coding	-0.179	7.47741	-4.93923	0.0001497	0.0003457	-0.296712	stable
ENSG00000073008	PVR	protein_coding	-0.208	7.52248	-3.03996	0.007829	0.01276	-4.2753	stable
ENSG00000073050	XRCC1	protein_coding	-0.231	4.60063	-3.95839	0.001135	0.002177	-2.04717	stable
ENSG00000073060	SCARB1	protein_coding	0.188	5.72343	3.47148	0.003164	0.005556	-3.24568	stable
ENSG00000073111	MCM2	protein_coding	-0.563	6.55455	-11.4654	4.155e-09	3.558e-08	10.681	stable
ENSG00000073150	PANX2	protein_coding	2.526	3.58461	28.3147	4.699e-15	1.081e-12	24.556	up
ENSG00000073169	SELENOO	protein_coding	0.402	5.59793	5.96484	2.014e-05	5.691e-05	1.90642	stable
ENSG00000073282	TP63	protein_coding	-0.388	-0.764891	-1.62907	0.1229	0.1578	-5.00553	stable
ENSG00000073331	ALPK1	protein_coding	-0.012	2.1929	-0.136711	0.893	0.9108	-7.06166	stable
ENSG00000073350	LLGL2	protein_coding	0.031	5.14601	0.474959	0.6413	0.6879	-7.83228	stable
ENSG00000073417	PDE8A	protein_coding	-0.171	4.95225	-3.18987	0.005722	0.009577	-3.67209	stable
ENSG00000073464	CLCN4	protein_coding	-0.029	5.80248	-0.487572	0.6325	0.6801	-7.88466	stable
ENSG00000073536	NLE1	protein_coding	-1.313	4.22736	-20.6746	6.208e-13	3.332e-11	20.0168	down
ENSG00000073578	SDHA	protein_coding	0.136	7.74611	2.55984	0.02103	0.03161	-5.24647	stable
ENSG00000073584	SMARCE1	protein_coding	-0.5	6.29739	-14.4043	1.485e-10	2.363e-09	14.188	stable
ENSG00000073605	GSDMB	protein_coding	1.604	0.609641	6.48885	7.624e-06	2.381e-05	3.93581	up
ENSG00000073614	KDM5A	protein_coding	0.214	4.79219	4.28694	0.0005708	0.001162	-1.33046	stable
ENSG00000073670	ADAM11	protein_coding	1.179	0.654575	5.02166	0.0001268	0.0002976	1.15945	up
ENSG00000073711	PPP2R3A	protein_coding	-0.182	4.28333	-2.45746	0.02584	0.03817	-4.99314	stable
ENSG00000073712	FERMT2	protein_coding	-0.16	5.80904	-4.88003	0.0001688	0.0003846	-0.286395	stable
ENSG00000073756	PTGS2	protein_coding	-0.493	1.1997	-1.64151	0.1203	0.1549	-5.43202	stable
ENSG00000073792	IGF2BP2	protein_coding	-0.138	6.10628	-2.39208	0.02943	0.04302	-5.44425	stable
ENSG00000073803	MAP3K13	protein_coding	0.35	4.7897	7.30824	1.8e-06	6.566e-06	4.58922	stable
ENSG00000073849	ST6GAL1	protein_coding	-0.798	1.24262	-5.02334	0.0001264	0.0002968	1.08621	down
ENSG00000073910	FRY	protein_coding	-0.081	0.17659	-0.479072	0.6384	0.6855	-6.38301	stable
ENSG00000073921	PICALM	protein_coding	0.174	7.91149	4.36539	0.0004849	0.001004	-1.50422	stable
ENSG00000073969	NSF	protein_coding	-0.414	5.50592	-6.87953	3.787e-06	1.264e-05	3.69603	stable
ENSG00000074047	GLI2	protein_coding	-0.285	2.66638	-2.51454	0.02304	0.03436	-4.48729	stable
ENSG00000074054	CLASP1	protein_coding	-0.004	5.53693	-0.0637657	0.9499	0.9582	-7.95309	stable
ENSG00000074071	MRPS34	protein_coding	-0.196	6.07124	-4.56712	0.0003197	0.000687	-0.978334	stable
ENSG00000074181	NOTCH3	protein_coding	2.316	1.32356	18.0217	5.086e-12	1.649e-10	17.2818	up
ENSG00000074201	CLNS1A	protein_coding	-0.28	5.84371	-7.00221	3.053e-06	1.047e-05	3.8496	stable
ENSG00000074211	PPP2R2C	protein_coding	0.358	1.60887	3.51206	0.002904	0.00514	-2.31072	stable
ENSG00000074219	TEAD2	protein_coding	0.308	5.19365	4.77802	0.0002076	0.0004631	-0.435896	stable
ENSG00000074266	EED	protein_coding	-0.051	4.82873	-0.890595	0.3864	0.4412	-7.43321	stable
ENSG00000074319	TSG101	protein_coding	0.202	6.42116	4.41908	0.0004339	0.0009075	-1.30866	stable
ENSG00000074356	NCBP3	protein_coding	-0.195	5.45278	-4.41869	0.0004342	0.0009081	-1.19686	stable
ENSG00000074370	ATP2A3	protein_coding	0.432	0.00751498	1.82249	0.0872	0.1157	-4.90442	stable
ENSG00000074410	CA12	protein_coding	0.445	6.036	5.04962	0.0001199	0.0002827	0.0627645	stable
ENSG00000074416	MGLL	protein_coding	-0.13	6.42529	-1.32861	0.2027	0.2475	-7.1821	stable
ENSG00000074527	NTN4	protein_coding	0.337	4.68833	3.7242	0.001857	0.003417	-2.57105	stable
ENSG00000074582	BCS1L	protein_coding	-0.055	3.97183	-0.896188	0.3835	0.4382	-7.24558	stable
ENSG00000074590	NUAK1	protein_coding	-0.464	5.78848	-10.2466	2.034e-08	1.362e-07	9.08889	stable
ENSG00000074603	DPP8	protein_coding	0.188	4.83589	2.65193	0.01744	0.02659	-4.73188	stable
ENSG00000074621	SLC24A1	protein_coding	-0.776	2.58293	-7.89209	6.796e-07	2.793e-06	6.07057	down
ENSG00000074657	ZNF532	protein_coding	-0.624	4.13213	-9.72989	4.167e-08	2.514e-07	8.61526	down
ENSG00000074660	SCARF1	protein_coding	0.116	1.39897	0.774738	0.4498	0.5043	-6.58333	stable
ENSG00000074695	LMAN1	protein_coding	0.393	7.76354	6.96319	3.269e-06	1.11e-05	3.65505	stable
ENSG00000074696	HACD3	protein_coding	0.058	6.83525	1.37449	0.1883	0.2317	-7.15799	stable
ENSG00000074755	ZZEF1	protein_coding	0.39	5.65986	9.22467	8.635e-08	4.64e-07	7.60358	stable
ENSG00000074800	ENO1	protein_coding	-0.228	11.8948	-7.07191	2.704e-06	9.385e-06	3.72423	stable
ENSG00000074842	MYDGF	protein_coding	0.277	8.4022	5.00545	0.000131	0.0003063	-0.196311	stable
ENSG00000074855	ANO8	protein_coding	0.392	6.03865	5.36402	6.419e-05	0.000161	0.658045	stable
ENSG00000074935	TUBE1	protein_coding	0.126	3.0231	0.848159	0.4089	0.4637	-6.92408	stable
ENSG00000074964	ARHGEF10L	protein_coding	-0.376	4.58002	-6.17601	1.355e-05	3.983e-05	2.45511	stable
ENSG00000074966	TXK	protein_coding	-0.258	1.16126	-1.63262	0.1221	0.157	-5.55018	stable
ENSG00000075089	ACTR6	protein_coding	0.122	4.87001	1.77096	0.09569	0.1259	-6.32471	stable
ENSG00000075131	TIPIN	protein_coding	-0.723	2.96466	-6.77089	4.591e-06	1.508e-05	4.02697	down
ENSG00000075142	SRI	protein_coding	-0.282	6.35394	-5.76312	2.956e-05	8.022e-05	1.44505	stable
ENSG00000075151	EIF4G3	protein_coding	0.476	6.85619	8.66113	2.013e-07	9.633e-07	6.61676	stable
ENSG00000075188	NUP37	protein_coding	-0.836	4.24073	-12.1577	1.787e-09	1.743e-08	11.8719	down
ENSG00000075213	SEMA3A	protein_coding	-1.628	3.58354	-18.2817	4.089e-12	1.418e-10	18.146	down
ENSG00000075218	GTSE1	protein_coding	-0.772	5.94073	-18.7824	2.707e-12	1.032e-10	18.3701	down
ENSG00000075223	SEMA3C	protein_coding	-0.597	5.75314	-9.97314	2.963e-08	1.871e-07	8.70481	down
ENSG00000075234	TTC38	protein_coding	-0.403	5.59931	-9.40258	6.66e-08	3.753e-07	7.86709	stable
ENSG00000075239	ACAT1	protein_coding	-0.762	6.44228	-20.3652	7.829e-13	3.925e-11	19.632	down
ENSG00000075240	GRAMD4	protein_coding	0.325	4.7019	5.0635	0.0001166	0.0002756	0.286145	stable
ENSG00000075275	CELSR1	protein_coding	0.34	4.72797	6.94968	3.347e-06	1.133e-05	3.91006	stable
ENSG00000075292	ZNF638	protein_coding	-0.277	5.4335	-5.2327	8.32e-05	0.0002036	0.520924	stable
ENSG00000075303	SLC25A40	protein_coding	-0.429	4.03087	-6.40354	8.908e-06	2.736e-05	3.11896	stable
ENSG00000075336	TIMM21	protein_coding	-0.045	4.13167	-0.761589	0.4574	0.512	-7.45043	stable
ENSG00000075391	RASAL2	protein_coding	-0.415	5.77883	-8.12554	4.661e-07	2.004e-06	5.82449	stable
ENSG00000075399	VPS9D1	protein_coding	0.896	4.20464	11.5828	3.591e-09	3.147e-08	11.1226	up
ENSG00000075407	ZNF37A	protein_coding	-0.126	4.71836	-2.51612	0.02297	0.03426	-4.96871	stable
ENSG00000075413	MARK3	protein_coding	0.325	6.44746	8.68018	1.955e-07	9.383e-07	6.66706	stable
ENSG00000075415	SLC25A3	protein_coding	-0.387	8.82071	-11.5006	3.977e-09	3.426e-08	10.6317	stable
ENSG00000075420	FNDC3B	protein_coding	-0.012	6.97144	-0.146009	0.8857	0.9052	-8.09391	stable
ENSG00000075426	FOSL2	protein_coding	-0.102	8.1312	-1.94801	0.06925	0.0938	-6.36741	stable
ENSG00000075461	CACNG4	protein_coding	1.392	-1.66035	2.77468	0.01357	0.02115	-2.99659	up
ENSG00000075539	FRYL	protein_coding	0.023	5.72079	0.388278	0.7029	0.7447	-7.89901	stable
ENSG00000075568	TMEM131	protein_coding	0.681	6.71123	13.6837	3.174e-10	4.261e-09	13.3823	up
ENSG00000075618	FSCN1	protein_coding	0.48	6.7032	8.08709	4.957e-07	2.12e-06	5.65303	stable
ENSG00000075624	ACTB	protein_coding	-1.06	11.7905	-25.8993	1.891e-14	2.734e-12	23.363	down
ENSG00000075643	MOCOS	protein_coding	-0.44	5.20447	-3.83003	0.001486	0.002787	-2.39494	stable
ENSG00000075651	PLD1	protein_coding	0.296	4.28706	4.39471	0.0004563	0.00095	-0.972408	stable
ENSG00000075702	WDR62	protein_coding	-0.412	5.68309	-7.50519	1.289e-06	4.907e-06	4.74912	stable
ENSG00000075711	DLG1	protein_coding	-0.237	7.27558	-4.97876	0.0001382	0.0003217	-0.196492	stable
ENSG00000075785	RAB7A	protein_coding	0.075	8.30011	2.04275	0.05798	0.07985	-6.21274	stable
ENSG00000075790	BCAP29	protein_coding	0.178	5.45209	4.19898	0.0006856	0.001374	-1.64797	stable
ENSG00000075826	SEC31B	protein_coding	0.256	2.81764	1.57377	0.1352	0.1719	-6.06883	stable
ENSG00000075856	SART3	protein_coding	-0.165	6.46253	-4.49774	0.0003688	0.0007836	-1.14943	stable
ENSG00000075914	EXOSC7	protein_coding	-0.425	5.02625	-7.97863	5.905e-07	2.466e-06	5.66451	stable
ENSG00000075945	KIFAP3	protein_coding	-0.254	3.99755	-4.19425	0.0006924	0.001386	-1.35212	stable
ENSG00000075975	MKRN2	protein_coding	0.128	5.78488	2.96309	0.009189	0.01476	-4.29543	stable
ENSG00000076003	MCM6	protein_coding	-0.891	6.08287	-15.9981	3.089e-11	6.912e-10	15.8427	down
ENSG00000076043	REXO2	protein_coding	-0.075	7.29447	-2.3386	0.03272	0.04733	-5.64055	stable
ENSG00000076053	RBM7	protein_coding	-0.386	5.4174	-9.47652	5.984e-08	3.425e-07	8.02622	stable
ENSG00000076067	RBMS2	protein_coding	-0.237	6.27401	-5.27842	7.6e-05	0.0001876	0.493857	stable
ENSG00000076108	BAZ2A	protein_coding	0.498	6.87821	9.60901	4.948e-08	2.897e-07	8.08587	stable
ENSG00000076201	PTPN23	protein_coding	-0.274	6.83056	-4.92427	0.0001543	0.0003548	-0.290167	stable
ENSG00000076242	MLH1	protein_coding	-0.356	5.6182	-8.434	2.862e-07	1.304e-06	6.3518	stable
ENSG00000076248	UNG	protein_coding	-0.857	5.95713	-15.6257	4.401e-11	9.11e-10	15.4841	down
ENSG00000076258	FMO4	protein_coding	-0.292	-0.721648	-1.03189	0.3175	0.3706	-5.73539	stable
ENSG00000076321	KLHL20	protein_coding	0.346	4.47011	5.16273	9.563e-05	0.0002305	0.560868	stable
ENSG00000076351	SLC46A1	protein_coding	-0.11	4.69259	-2.06548	0.05554	0.07678	-5.80124	stable
ENSG00000076356	PLXNA2	protein_coding	-0.41	4.78904	-4.31973	0.0005331	0.001095	-1.28148	stable
ENSG00000076382	SPAG5	protein_coding	-0.645	6.36626	-17.2696	9.724e-12	2.722e-10	17.0236	down
ENSG00000076513	ANKRD13A	protein_coding	0.265	6.0608	5.85104	2.499e-05	6.902e-05	1.65371	stable
ENSG00000076554	TPD52	protein_coding	0.095	5.87176	1.89738	0.07605	0.1021	-6.29422	stable
ENSG00000076555	ACACB	protein_coding	0.444	3.28046	4.18342	0.0007082	0.001416	-1.18755	stable
ENSG00000076604	TRAF4	protein_coding	0.498	6.39829	10.354	1.759e-08	1.198e-07	9.17524	stable
ENSG00000076641	PAG1	protein_coding	1.028	4.81578	17.0532	1.177e-11	3.148e-10	16.993	up
ENSG00000076650	GPATCH1	protein_coding	-0.142	3.82269	-2.27719	0.03692	0.05275	-5.23083	stable
ENSG00000076662	ICAM3	protein_coding	-0.364	3.17078	-4.47871	0.0003835	0.000812	-0.551359	stable
ENSG00000076685	NT5C2	protein_coding	-0.35	7.22608	-6.59613	6.278e-06	2.002e-05	2.99578	stable
ENSG00000076706	MCAM	protein_coding	0.01	6.92668	0.241715	0.8121	0.8423	-8.08185	stable
ENSG00000076770	MBNL3	protein_coding	-2.073	2.28937	-12.6273	1.031e-09	1.11e-08	12.6403	down
ENSG00000076826	CAMSAP3	protein_coding	0.14	3.48093	1.80271	0.09038	0.1196	-5.99066	stable
ENSG00000076864	RAP1GAP	protein_coding	0.885	2.98976	8.9268	1.345e-07	6.763e-07	7.69281	up
ENSG00000076924	XAB2	protein_coding	-0.192	6.10059	-3.73412	0.001819	0.003351	-2.74384	stable
ENSG00000076928	ARHGEF1	protein_coding	-0.308	7.31308	-6.39998	8.966e-06	2.752e-05	2.61099	stable
ENSG00000076944	STXBP2	protein_coding	-0.187	7.09755	-4.1126	0.0008212	0.00162	-2.01337	stable
ENSG00000076984	MAP2K7	protein_coding	0.408	6.90505	10.5395	1.371e-08	9.605e-08	9.40873	stable
ENSG00000077044	DGKD	protein_coding	0.291	6.11745	5.98443	1.941e-05	5.504e-05	1.90898	stable
ENSG00000077092	RARB	protein_coding	1.762	-0.422711	6.51128	7.32e-06	2.296e-05	4.00301	up
ENSG00000077097	TOP2B	protein_coding	-0.169	6.84071	-2.78956	0.01316	0.02057	-4.73259	stable
ENSG00000077147	TM9SF3	protein_coding	0.065	7.7849	1.85474	0.08223	0.1096	-6.49817	stable
ENSG00000077150	NFKB2	protein_coding	0.68	7.333	14.3746	1.531e-10	2.416e-09	14.0962	up
ENSG00000077152	UBE2T	protein_coding	-0.136	5.32486	-3.00891	0.008353	0.01351	-4.15076	stable
ENSG00000077157	PPP1R12B	protein_coding	0.372	3.19213	4.05818	0.0009203	0.001798	-1.43452	stable
ENSG00000077232	DNAJC10	protein_coding	-0.362	6.84878	-4.19476	0.0006916	0.001385	-1.80178	stable
ENSG00000077235	GTF3C1	protein_coding	0.345	6.5637	6.41185	8.773e-06	2.698e-05	2.69484	stable
ENSG00000077238	IL4R	protein_coding	-0.13	5.31083	-2.19335	0.04347	0.06124	-5.71491	stable
ENSG00000077254	USP33	protein_coding	-0.154	5.97479	-3.73535	0.001814	0.003343	-2.69809	stable
ENSG00000077312	SNRPA	protein_coding	-1.033	5.57537	-21.6849	2.975e-13	1.882e-11	20.6779	down
ENSG00000077348	EXOSC5	protein_coding	-1.199	4.73662	-19.0198	2.234e-12	9e-11	18.6825	down
ENSG00000077380	DYNC1I2	protein_coding	-0.086	6.68893	-2.47804	0.02479	0.03675	-5.33207	stable
ENSG00000077420	APBB1IP	protein_coding	-0.347	5.04836	-4.6939	0.0002465	0.0005414	-0.59344	stable
ENSG00000077454	LRCH4	protein_coding	0.447	6.41783	10.7303	1.065e-08	7.82e-08	9.69703	stable
ENSG00000077458	FAM76B	protein_coding	0.064	4.61981	1.12305	0.2781	0.3286	-7.13773	stable
ENSG00000077463	SIRT6	protein_coding	0.087	5.5304	1.50523	0.1518	0.1908	-6.87569	stable
ENSG00000077514	POLD3	protein_coding	-0.266	4.55511	-4.03045	0.0009753	0.001897	-1.8421	stable
ENSG00000077549	CAPZB	protein_coding	0.044	7.94543	1.3339	0.201	0.2457	-7.27355	stable
ENSG00000077585	GPR137B	protein_coding	0.715	3.50834	9.33896	7.305e-08	4.055e-07	8.20958	up
ENSG00000077684	JADE1	protein_coding	-0.572	5.30413	-12.9663	7.003e-10	8.082e-09	12.6711	stable
ENSG00000077713	SLC25A43	protein_coding	0.028	5.3906	0.668486	0.5134	0.566	-7.70897	stable
ENSG00000077721	UBE2A	protein_coding	0.138	7.13624	4.21475	0.0006634	0.001333	-1.78346	stable
ENSG00000077782	FGFR1	protein_coding	0.708	7.72118	19.9359	1.086e-12	5.058e-11	19.2426	up
ENSG00000077942	FBLN1	protein_coding	-0.795	1.4227	-5.76212	2.962e-05	8.036e-05	2.46973	down
ENSG00000077984	CST7	protein_coding	0.211	4.56804	3.29275	0.00461	0.007858	-3.38133	stable
ENSG00000078018	MAP2	protein_coding	0.452	3.32806	4.04121	0.0009536	0.001858	-1.51029	stable
ENSG00000078043	PIAS2	protein_coding	0.197	3.81166	3.18757	0.005749	0.009617	-3.45458	stable
ENSG00000078061	ARAF	protein_coding	0.358	6.61121	10.2506	2.023e-08	1.356e-07	9.02066	stable
ENSG00000078070	MCCC1	protein_coding	-0.359	5.17786	-8.26469	3.735e-07	1.647e-06	6.12552	stable
ENSG00000078081	LAMP3	protein_coding	0.623	1.71196	2.07366	0.05468	0.07567	-4.86999	stable
ENSG00000078114	NEBL	protein_coding	-0.902	1.54928	-7.54613	1.204e-06	4.615e-06	5.62661	down
ENSG00000078124	ACER3	protein_coding	-0.07	4.66348	-1.26564	0.2238	0.2708	-6.981	stable
ENSG00000078140	UBE2K	protein_coding	0.134	7.03412	4.0683	0.0009009	0.001764	-2.08926	stable
ENSG00000078142	PIK3C3	protein_coding	-0.091	5.57205	-1.59068	0.1313	0.1675	-6.72466	stable
ENSG00000078177	N4BP2	protein_coding	-1.126	2.69758	-7.30792	1.801e-06	6.567e-06	5.09443	down
ENSG00000078237	TIGAR	protein_coding	0.037	3.08524	0.416801	0.6824	0.7258	-7.28729	stable
ENSG00000078246	TULP3	protein_coding	0.044	4.97128	0.98048	0.3415	0.3955	-7.36937	stable
ENSG00000078269	SYNJ2	protein_coding	0.337	7.16618	6.47855	7.769e-06	2.421e-05	2.78319	stable
ENSG00000078304	PPP2R5C	protein_coding	-0.007	6.71336	-0.15761	0.8767	0.8973	-8.07268	stable
ENSG00000078319	PMS2P1	transcribed_unprocessed_pseudogene	-0.226	3.42332	-3.26464	0.00489	0.008289	-3.17077	stable
ENSG00000078369	GNB1	protein_coding	-0.254	8.79926	-8.66378	2.005e-07	9.601e-07	6.52239	stable
ENSG00000078401	EDN1	protein_coding	-0.785	3.03613	-7.18448	2.225e-06	7.904e-06	4.71586	down
ENSG00000078403	MLLT10	protein_coding	-0.354	4.97484	-7.11227	2.521e-06	8.817e-06	4.20596	stable
ENSG00000078487	ZCWPW1	protein_coding	-0.008	1.31044	-0.044752	0.9649	0.9702	-6.82855	stable
ENSG00000078618	NRDC	protein_coding	0.248	7.64035	7.58855	1.121e-06	4.338e-06	4.77824	stable
ENSG00000078668	VDAC3	protein_coding	0.005	6.38421	0.135457	0.8939	0.9117	-8.0685	stable
ENSG00000078674	PCM1	protein_coding	0.077	6.01727	1.6979	0.109	0.1415	-6.60841	stable
ENSG00000078687	TNRC6C	protein_coding	0.214	3.98096	3.39906	0.003685	0.006388	-3.00287	stable
ENSG00000078699	CBFA2T2	protein_coding	0.192	5.22833	4.1865	0.0007037	0.001407	-1.63903	stable
ENSG00000078747	ITCH	protein_coding	0.037	6.54783	0.839601	0.4136	0.4681	-7.7041	stable
ENSG00000078804	TP53INP2	protein_coding	0.681	6.2572	11.6804	3.184e-09	2.845e-08	10.9922	up
ENSG00000078808	SDF4	protein_coding	0.415	7.93962	10.8218	9.448e-09	7.048e-08	9.74597	stable
ENSG00000078900	TP73	protein_coding	-1.268	2.44337	-13.6834	3.175e-10	4.261e-09	13.8257	down
ENSG00000078902	TOLLIP	protein_coding	0.45	7.3263	9.31046	7.615e-08	4.199e-07	7.59249	stable
ENSG00000078967	UBE2D4	protein_coding	0.931	4.04006	12.8976	7.568e-10	8.61e-09	12.817	up
ENSG00000079134	THOC1	protein_coding	-0.271	4.85129	-6.02213	1.808e-05	5.171e-05	2.16352	stable
ENSG00000079150	FKBP7	protein_coding	0.015	3.63618	0.178117	0.8609	0.8837	-7.50288	stable
ENSG00000079156	OSBPL6	protein_coding	0.511	3.49933	5.72173	3.201e-05	8.617e-05	1.94603	stable
ENSG00000079215	SLC1A3	protein_coding	-0.538	3.46997	-5.53709	4.574e-05	0.0001187	1.42672	stable
ENSG00000079246	XRCC5	protein_coding	-0.479	7.85457	-14.7623	1.03e-10	1.78e-09	14.4943	stable
ENSG00000079257	LXN	protein_coding	-0.334	2.86244	-2.71175	0.01544	0.02379	-4.14926	stable
ENSG00000079263	SP140	protein_coding	0.978	3.28532	10.1217	2.413e-08	1.569e-07	9.42044	up
ENSG00000079277	MKNK1	protein_coding	0.398	5.29332	8.52371	2.489e-07	1.159e-06	6.54003	stable
ENSG00000079313	REXO1	protein_coding	0.173	6.22256	3.0802	0.007198	0.01181	-4.11977	stable
ENSG00000079332	SAR1A	protein_coding	0.068	7.34213	1.75273	0.09886	0.1298	-6.63787	stable
ENSG00000079335	CDC14A	protein_coding	-0.008	2.86346	-0.0827232	0.9351	0.9459	-7.2812	stable
ENSG00000079337	RAPGEF3	protein_coding	-0.669	1.33794	-4.79606	0.0002001	0.0004484	0.515446	down
ENSG00000079385	CEACAM1	protein_coding	-1.458	-1.1036	-5.06425	0.0001164	0.0002753	1.38867	down
ENSG00000079387	SENP1	protein_coding	-0.266	3.97045	-4.46876	0.0003915	0.0008269	-0.757109	stable
ENSG00000079393	DUSP13	protein_coding	3.831	-0.253353	13.3113	4.765e-10	5.941e-09	12.2397	up
ENSG00000079432	CIC	protein_coding	0.467	7.63764	9.0164	1.176e-07	6.027e-07	7.12219	stable
ENSG00000079435	LIPE	protein_coding	-1.116	1.93931	-9.18354	9.174e-08	4.882e-07	8.18446	down
ENSG00000079459	FDFT1	protein_coding	0.841	8.02959	19.2176	1.907e-12	7.917e-11	18.6522	up
ENSG00000079462	PAFAH1B3	protein_coding	-0.453	5.86116	-11.7182	3.039e-09	2.737e-08	11.0574	stable
ENSG00000079482	OPHN1	protein_coding	-0.745	5.25905	-10.1003	2.485e-08	1.608e-07	8.98259	down
ENSG00000079616	KIF22	protein_coding	-1.111	5.71648	-22.5435	1.632e-13	1.232e-11	21.2821	down
ENSG00000079691	CARMIL1	protein_coding	-0.668	4.28105	-11.7315	2.99e-09	2.698e-08	11.3006	down
ENSG00000079739	PGM1	protein_coding	0.122	7.48985	3.62393	0.002294	0.004143	-3.05662	stable
ENSG00000079785	DDX1	protein_coding	-0.319	6.67861	-9.58015	5.157e-08	3.003e-07	8.04393	stable
ENSG00000079805	DNM2	protein_coding	0.119	8.81193	2.70004	0.01581	0.02433	-5.01705	stable
ENSG00000079819	EPB41L2	protein_coding	0.138	6.26811	2.92537	0.009938	0.01587	-4.41857	stable
ENSG00000079841	RIMS1	protein_coding	-1.517	-0.776404	-6.22233	1.244e-05	3.68e-05	3.48006	down
ENSG00000079931	MOXD1	protein_coding	0.372	2.65996	3.76103	0.001718	0.003187	-1.89338	stable
ENSG00000079950	STX7	protein_coding	0.023	5.82329	0.436226	0.6685	0.7132	-7.90233	stable
ENSG00000079974	RABL2B	protein_coding	0.047	3.41001	0.502536	0.6222	0.6705	-7.33603	stable
ENSG00000079999	KEAP1	protein_coding	-0.172	7.01949	-2.95505	0.009344	0.01499	-4.42974	stable
ENSG00000080031	PTPRH	protein_coding	0.624	2.83872	5.10044	0.0001083	0.0002577	0.838579	up
ENSG00000080189	SLC35C2	protein_coding	0.274	6.02486	6.23882	1.206e-05	3.582e-05	2.41085	stable
ENSG00000080200	CRYBG3	protein_coding	0.448	4.43793	5.69404	3.376e-05	9.038e-05	1.6759	stable
ENSG00000080298	RFX3	protein_coding	0.541	2.21993	4.90389	0.0001608	0.0003681	0.627853	stable
ENSG00000080345	RIF1	protein_coding	-0.244	6.00385	-4.23306	0.0006385	0.001287	-1.64424	stable
ENSG00000080371	RAB21	protein_coding	0.295	6.02538	6.50656	7.383e-06	2.315e-05	2.92705	stable
ENSG00000080493	SLC4A4	protein_coding	-0.642	0.630763	-2.67362	0.01669	0.02554	-3.4692	down
ENSG00000080503	SMARCA2	protein_coding	-0.116	5.77605	-2.72826	0.01492	0.02308	-4.76765	stable
ENSG00000080546	SESN1	protein_coding	0.32	2.74194	3.3514	0.004075	0.007012	-2.76489	stable
ENSG00000080561	MID2	protein_coding	-0.218	3.24376	-2.25543	0.03853	0.05481	-5.03648	stable
ENSG00000080603	SRCAP	protein_coding	0.009	5.57674	0.113237	0.9113	0.9254	-7.97277	stable
ENSG00000080608	PUM3	protein_coding	-0.849	5.30351	-12.9594	7.058e-10	8.103e-09	12.6667	down
ENSG00000080709	KCNN2	protein_coding	1.093	-0.972949	3.59616	0.002432	0.004374	-1.43002	up
ENSG00000080802	CNOT4	protein_coding	0.39	4.68299	6.99625	3.085e-06	1.057e-05	4.07408	stable
ENSG00000080815	PSEN1	protein_coding	0.331	6.44004	10.2548	2.012e-08	1.351e-07	9.04704	stable
ENSG00000080819	CPOX	protein_coding	0.619	7.2562	12.4796	1.223e-09	1.276e-08	11.9287	up
ENSG00000080822	CLDND1	protein_coding	0.553	7.81818	14.1493	1.935e-10	2.887e-09	13.8364	stable
ENSG00000080823	MOK	protein_coding	-0.521	4.06258	-6.37724	9.347e-06	2.86e-05	3.01785	stable
ENSG00000080824	HSP90AA1	protein_coding	-0.118	10.2683	-3.38057	0.003832	0.006618	-3.66383	stable
ENSG00000080839	RBL1	protein_coding	-0.065	5.19167	-1.00544	0.3297	0.3834	-7.38935	stable
ENSG00000080845	DLGAP4	protein_coding	0.181	6.89748	4.54334	0.0003357	0.0007188	-1.08439	stable
ENSG00000080947	CROCCP3	transcribed_unprocessed_pseudogene	0.251	-0.188851	0.993294	0.3354	0.3892	-5.99094	stable
ENSG00000080986	NDC80	protein_coding	-1.547	5.12689	-30.4172	1.531e-15	4.767e-13	25.992	down
ENSG00000081014	AP4E1	protein_coding	0.296	4.4984	4.41022	0.0004419	0.0009221	-1.0128	stable
ENSG00000081019	RSBN1	protein_coding	0.218	4.64874	3.90894	0.001259	0.002397	-2.11831	stable
ENSG00000081026	MAGI3	protein_coding	0.245	3.88033	3.40376	0.003649	0.006332	-2.97055	stable
ENSG00000081041	CXCL2	protein_coding	-1.297	2.38318	-4.02865	0.000979	0.001903	-1.23756	down
ENSG00000081052	COL4A4	protein_coding	1.011	0.77902	5.39863	5.996e-05	0.0001514	1.91952	up
ENSG00000081059	TCF7	protein_coding	1.152	2.02498	10.7361	1.057e-08	7.784e-08	10.3536	up
ENSG00000081087	OSTM1	protein_coding	0.391	5.76492	6.5416	6.929e-06	2.19e-05	3.02925	stable
ENSG00000081154	PCNP	protein_coding	-0.037	7.47915	-0.795148	0.4382	0.4927	-7.80594	stable
ENSG00000081177	EXD2	protein_coding	-0.335	4.33386	-4.78523	0.0002046	0.0004571	-0.195923	stable
ENSG00000081181	ARG2	protein_coding	0.464	3.1898	5.0971	0.000109	0.0002592	0.69221	stable
ENSG00000081189	MEF2C	protein_coding	0.277	3.03968	3.52789	0.002809	0.00499	-2.53448	stable
ENSG00000081307	UBA5	protein_coding	-0.722	4.21651	-13.5263	3.764e-10	4.906e-09	13.4914	down
ENSG00000081320	STK17B	protein_coding	0.653	5.5424	13.8973	2.525e-10	3.534e-09	13.7267	up
ENSG00000081377	CDC14B	protein_coding	0.511	5.35253	10.8395	9.232e-09	6.914e-08	9.98143	stable
ENSG00000081386	ZNF510	protein_coding	0.126	3.74767	2.09135	0.05287	0.07336	-5.50332	stable
ENSG00000081665	ZNF506	protein_coding	-0.085	3.69598	-1.22216	0.2394	0.2877	-6.76693	stable
ENSG00000081692	JMJD4	protein_coding	-0.107	4.66317	-1.94684	0.0694	0.09398	-6.03208	stable
ENSG00000081721	DUSP12	protein_coding	-0.356	4.57115	-7.01316	2.995e-06	1.029e-05	4.08739	stable
ENSG00000081760	AACS	protein_coding	-0.188	5.51604	-4.20066	0.0006832	0.00137	-1.68561	stable
ENSG00000081791	DELE1	protein_coding	-0.391	4.87087	-6.34133	9.984e-06	3.035e-05	2.76506	stable
ENSG00000081803	CADPS2	protein_coding	-0.299	3.44619	-4.09721	0.000848	0.001668	-1.36936	stable
ENSG00000081818	PCDHB4	protein_coding	0.564	-1.02761	1.56696	0.1368	0.1736	-4.94842	stable
ENSG00000081853	PCDHGA2	protein_coding	0.147	-0.409067	0.626762	0.5397	0.5911	-6.22429	stable
ENSG00000081870	HSPB11	protein_coding	-0.17	5.36945	-2.68788	0.01621	0.02489	-4.79912	stable
ENSG00000081913	PHLPP1	protein_coding	-0.258	3.79246	-3.73983	0.001797	0.003316	-2.35228	stable
ENSG00000081923	ATP8B1	protein_coding	-0.174	4.86346	-2.9233	0.009981	0.01592	-4.27422	stable
ENSG00000082014	SMARCD3	protein_coding	-0.694	3.53516	-8.01466	5.571e-07	2.347e-06	6.0475	down
ENSG00000082068	WDR70	protein_coding	-0.308	4.16318	-5.48439	5.069e-05	0.0001302	1.25898	stable
ENSG00000082146	STRADB	protein_coding	0.09	5.47465	1.83652	0.08501	0.113	-6.33389	stable
ENSG00000082153	BZW1	protein_coding	-0.418	8.43854	-9.73146	4.158e-08	2.511e-07	8.19035	stable
ENSG00000082196	C1QTNF3	protein_coding	-0.63	-0.829989	-2.26097	0.03811	0.05427	-4.03658	stable
ENSG00000082212	ME2	protein_coding	-0.086	4.81175	-1.69465	0.1096	0.1422	-6.46577	stable
ENSG00000082213	C5orf22	protein_coding	0.097	5.11303	1.69568	0.1094	0.1419	-6.46533	stable
ENSG00000082258	CCNT2	protein_coding	-0.289	4.4044	-3.46389	0.003215	0.005641	-2.96931	stable
ENSG00000082269	FAM135A	protein_coding	-0.404	3.11335	-4.48519	0.0003784	0.0008027	-0.466945	stable
ENSG00000082438	COBLL1	protein_coding	-0.735	1.34758	-4.91021	0.0001588	0.0003641	0.849615	down
ENSG00000082458	DLG3	protein_coding	-0.715	4.79714	-14.3967	1.496e-10	2.374e-09	14.3674	down
ENSG00000082497	SERTAD4	protein_coding	-1.146	3.591	-11.1995	5.808e-09	4.696e-08	10.7486	down
ENSG00000082512	TRAF5	protein_coding	-0.468	3.89525	-6.59807	6.257e-06	1.996e-05	3.49029	stable
ENSG00000082515	MRPL22	protein_coding	-0.306	5.01915	-6.02075	1.812e-05	5.181e-05	2.1122	stable
ENSG00000082516	GEMIN5	protein_coding	-0.375	4.96274	-7.53534	1.226e-06	4.689e-06	4.96191	stable
ENSG00000082641	NFE2L1	protein_coding	0.103	8.7542	2.35895	0.03143	0.04564	-5.66317	stable
ENSG00000082701	GSK3B	protein_coding	0.302	5.79638	5.30126	7.264e-05	0.00018	0.587602	stable
ENSG00000082781	ITGB5	protein_coding	0.238	8.20309	5.47136	5.2e-05	0.0001333	0.755677	stable
ENSG00000082805	ERC1	protein_coding	-0.132	5.21419	-2.81138	0.01258	0.01971	-4.49808	stable
ENSG00000082898	XPO1	protein_coding	-0.472	7.65781	-11.7539	2.909e-09	2.631e-08	11.0095	stable
ENSG00000082996	RNF13	protein_coding	0.311	4.90436	5.90999	2.234e-05	6.242e-05	1.96247	stable
ENSG00000083093	PALB2	protein_coding	-0.354	3.53795	-5.69768	3.352e-05	8.979e-05	1.8613	stable
ENSG00000083097	DOP1A	protein_coding	0.337	3.02526	3.38353	0.003808	0.006579	-2.77128	stable
ENSG00000083099	LYRM2	protein_coding	-0.218	5.05369	-5.03351	0.0001238	0.0002913	0.150025	stable
ENSG00000083123	BCKDHB	protein_coding	-0.031	3.64401	-0.463423	0.6493	0.6954	-7.42849	stable
ENSG00000083168	KAT6A	protein_coding	0.001	5.41169	0.0187141	0.9853	0.988	-7.91863	stable
ENSG00000083223	TUT7	protein_coding	0.438	5.03393	8.7688	1.708e-07	8.348e-07	7.02332	stable
ENSG00000083290	ULK2	protein_coding	-0.963	3.74236	-11.6292	3.391e-09	3.007e-08	11.2803	down
ENSG00000083312	TNPO1	protein_coding	0.195	7.49519	5.22319	8.479e-05	0.000207	0.303153	stable
ENSG00000083444	PLOD1	protein_coding	0.44	8.08141	12.3409	1.439e-09	1.464e-08	11.7159	stable
ENSG00000083454	P2RX5	protein_coding	-0.349	3.2952	-3.16399	0.006041	0.01005	-3.3703	stable
ENSG00000083457	ITGAE	protein_coding	-0.173	4.34296	-2.76636	0.0138	0.02149	-4.4485	stable
ENSG00000083520	DIS3	protein_coding	-0.004	5.34962	-0.084186	0.934	0.9451	-7.92299	stable
ENSG00000083535	PIBF1	protein_coding	0.004	3.47738	0.0593238	0.9534	0.9611	-7.47772	stable
ENSG00000083544	TDRD3	protein_coding	-1.231	2.86633	-13.4308	4.178e-10	5.343e-09	13.5493	down
ENSG00000083635	NUFIP1	protein_coding	-0.37	2.9414	-3.55963	0.002627	0.004691	-2.37574	stable
ENSG00000083642	PDS5B	protein_coding	-0.025	4.65241	-0.330269	0.7455	0.7833	-7.72421	stable
ENSG00000083720	OXCT1	protein_coding	-1.488	3.35827	-16.5451	1.86e-11	4.507e-10	16.6402	down
ENSG00000083750	RRAGB	protein_coding	-1.257	3.73418	-15.7083	4.066e-11	8.537e-10	15.8247	down
ENSG00000083799	CYLD	protein_coding	0.499	5.59769	9.78619	3.849e-08	2.348e-07	8.45317	stable
ENSG00000083807	SLC27A5	protein_coding	-0.727	1.89843	-7.33181	1.729e-06	6.35e-06	5.22102	down
ENSG00000083812	ZNF324	protein_coding	0.19	3.76534	2.57423	0.02043	0.03078	-4.64078	stable
ENSG00000083814	ZNF671	protein_coding	0.016	2.13882	0.135256	0.8941	0.9118	-7.09063	stable
ENSG00000083817	ZNF416	protein_coding	0.092	2.60857	0.686953	0.502	0.5549	-6.95243	stable
ENSG00000083828	ZNF586	protein_coding	0.082	2.18799	0.601007	0.5563	0.6075	-6.895	stable
ENSG00000083838	ZNF446	protein_coding	0.143	3.51699	2.00185	0.06263	0.0856	-5.64321	stable
ENSG00000083844	ZNF264	protein_coding	0.045	4.11533	0.743379	0.4681	0.5223	-7.36437	stable
ENSG00000083845	RPS5	protein_coding	-0.532	8.8952	-12.7621	8.83e-10	9.757e-09	12.2077	stable
ENSG00000083857	FAT1	protein_coding	-0.413	7.68933	-8.79381	1.644e-07	8.069e-07	6.76959	stable
ENSG00000083896	YTHDC1	protein_coding	-0.081	6.16357	-2.25399	0.03863	0.05496	-5.71114	stable
ENSG00000083937	CHMP2B	protein_coding	-0.052	5.15763	-0.707776	0.4893	0.5427	-7.61071	stable
ENSG00000084070	SMAP2	protein_coding	0.662	5.24126	13.935	2.426e-10	3.447e-09	13.8065	up
ENSG00000084072	PPIE	protein_coding	-0.689	5.44004	-12.6216	1.038e-09	1.114e-08	12.2458	down
ENSG00000084073	ZMPSTE24	protein_coding	0.004	6.77701	0.101899	0.9201	0.9332	-8.08582	stable
ENSG00000084090	STARD7	protein_coding	-0.176	7.21846	-4.61685	0.0002886	0.0006268	-0.943511	stable
ENSG00000084092	NOA1	protein_coding	0.018	5.43582	0.379214	0.7095	0.7506	-7.9162	stable
ENSG00000084093	REST	protein_coding	0.024	5.29352	0.43974	0.666	0.7109	-7.79989	stable
ENSG00000084112	SSH1	protein_coding	0.477	7.43343	9.70491	4.317e-08	2.587e-07	8.19246	stable
ENSG00000084207	GSTP1	protein_coding	0.409	8.18782	11.1366	6.292e-09	5.011e-08	10.1751	stable
ENSG00000084234	APLP2	protein_coding	0.55	10.8313	16.7655	1.523e-11	3.852e-10	16.4155	stable
ENSG00000084444	FAM234B	protein_coding	0.84	3.09761	9.37941	6.887e-08	3.855e-07	8.33919	up
ENSG00000084463	WBP11	protein_coding	0.005	6.04534	0.135058	0.8943	0.9118	-8.03181	stable
ENSG00000084623	EIF3I	protein_coding	-0.063	7.79019	-2.17888	0.0447	0.06289	-5.95103	stable
ENSG00000084636	COL16A1	protein_coding	0.61	1.96676	4.57949	0.0003116	0.0006724	-0.00473399	up
ENSG00000084652	TXLNA	protein_coding	-0.317	6.86698	-7.43998	1.439e-06	5.407e-06	4.56345	stable
ENSG00000084676	NCOA1	protein_coding	0.383	4.96474	6.42393	8.582e-06	2.644e-05	2.95261	stable
ENSG00000084693	AGBL5	protein_coding	0.067	4.55805	1.38134	0.1862	0.2295	-6.8299	stable
ENSG00000084710	EFR3B	protein_coding	2.998	1.05999	16.4207	2.085e-11	4.947e-10	15.8216	up
ENSG00000084731	KIF3C	protein_coding	0.549	6.13954	14.859	9.345e-11	1.647e-09	14.6801	stable
ENSG00000084733	RAB10	protein_coding	0.292	7.75441	6.07839	1.627e-05	4.7e-05	1.99238	stable
ENSG00000084734	GCKR	protein_coding	1.601	0.547451	7.32945	1.736e-06	6.369e-06	5.38696	up
ENSG00000084754	HADHA	protein_coding	-0.088	7.29986	-2.64684	0.01763	0.02684	-5.04633	stable
ENSG00000084764	MAPRE3	protein_coding	1.143	4.68004	13.4376	4.147e-10	5.312e-09	13.3168	up
ENSG00000084774	CAD	protein_coding	-1.087	6.50923	-26.6718	1.196e-14	2.054e-12	23.9253	down
ENSG00000085063	CD59	protein_coding	0.199	8.6769	2.46306	0.02555	0.03778	-5.46749	stable
ENSG00000085117	CD82	protein_coding	0.697	7.77931	16.7613	1.529e-11	3.854e-10	16.4872	up
ENSG00000085185	BCORL1	protein_coding	0.216	5.32705	3.26652	0.004871	0.008261	-3.60009	stable
ENSG00000085224	ATRX	protein_coding	-0.458	5.97246	-8.71444	1.855e-07	8.95e-07	6.76692	stable
ENSG00000085231	AK6	protein_coding	-0.206	5.15148	-4.83331	0.0001855	0.0004195	-0.286256	stable
ENSG00000085274	MYNN	protein_coding	0.246	4.08972	3.65149	0.002165	0.003928	-2.51947	stable
ENSG00000085276	MECOM	protein_coding	-0.301	5.05581	-5.39669	6.019e-05	0.0001519	0.890254	stable
ENSG00000085365	SCAMP1	protein_coding	-0.002	5.66849	-0.0566522	0.9555	0.963	-7.97838	stable
ENSG00000085377	PREP	protein_coding	-0.022	5.34841	-0.531775	0.6022	0.6516	-7.79226	stable
ENSG00000085382	HACE1	protein_coding	0.131	3.82366	1.7282	0.1033	0.1349	-6.10411	stable
ENSG00000085415	SEH1L	protein_coding	-0.273	6.46405	-5.71422	3.247e-05	8.729e-05	1.35578	stable
ENSG00000085433	WDR47	protein_coding	0.614	5.10391	11.0485	7.044e-09	5.503e-08	10.3178	up
ENSG00000085449	WDFY1	protein_coding	-0.461	5.64332	-10.2992	1.894e-08	1.279e-07	9.18702	stable
ENSG00000085465	OVGP1	protein_coding	-0.472	-1.21632	-1.17596	0.2569	0.3069	-5.44509	stable
ENSG00000085491	SLC25A24	protein_coding	-0.411	6.8801	-7.72127	8.995e-07	3.575e-06	5.04947	stable
ENSG00000085511	MAP3K4	protein_coding	-0.042	4.26921	-0.591147	0.5627	0.6136	-7.51839	stable
ENSG00000085644	ZNF213	protein_coding	0.097	3.35623	1.20663	0.2452	0.2941	-6.74708	stable
ENSG00000085662	AKR1B1	protein_coding	1.619	8.97938	33.7391	3.006e-16	1.881e-13	27.6249	up
ENSG00000085719	CPNE3	protein_coding	0.001	6.81889	0.0207446	0.9837	0.9866	-8.09074	stable
ENSG00000085721	RRN3	protein_coding	0.07	4.79305	1.45863	0.1641	0.2049	-6.75518	stable
ENSG00000085733	CTTN	protein_coding	-0.049	8.35629	-1.37629	0.1878	0.2311	-7.23256	stable
ENSG00000085760	MTIF2	protein_coding	-0.121	5.45174	-2.59813	0.01946	0.02943	-4.95931	stable
ENSG00000085788	DDHD2	protein_coding	-0.018	4.65322	-0.256238	0.801	0.8325	-7.78519	stable
ENSG00000085831	TTC39A	protein_coding	-1.003	0.616131	-4.95313	0.0001456	0.0003371	1.0465	down
ENSG00000085832	EPS15	protein_coding	-0.004	5.89044	-0.0763039	0.9401	0.95	-8.00258	stable
ENSG00000085840	ORC1	protein_coding	0.3	4.03921	4.13271	0.0007873	0.001559	-1.49286	stable
ENSG00000085871	MGST2	protein_coding	0	4.23275	0.00415609	0.9967	0.9971	-7.67703	stable
ENSG00000085872	CHERP	protein_coding	-0.103	6.76469	-2.13844	0.04832	0.0675	-5.97896	stable
ENSG00000085978	ATG16L1	protein_coding	0.159	4.90405	2.92167	0.01001	0.01597	-4.23364	stable
ENSG00000085982	USP40	protein_coding	-0.07	5.53343	-1.77767	0.09455	0.1245	-6.44306	stable
ENSG00000085998	POMGNT1	protein_coding	0.127	6.71306	3.38636	0.003785	0.006543	-3.5117	stable
ENSG00000085999	RAD54L	protein_coding	-0.304	4.53678	-3.64794	0.002181	0.003955	-2.65953	stable
ENSG00000086015	MAST2	protein_coding	0.018	6.72859	0.39944	0.6949	0.7373	-8.01802	stable
ENSG00000086061	DNAJA1	protein_coding	-0.184	7.90053	-3.92324	0.001221	0.002329	-2.44854	stable
ENSG00000086062	B4GALT1	protein_coding	0.01	7.59456	0.209583	0.8366	0.8632	-8.12474	stable
ENSG00000086065	CHMP5	protein_coding	0.401	7.16625	5.97173	1.988e-05	5.623e-05	1.81017	stable
ENSG00000086102	NFX1	protein_coding	0.062	5.40325	1.48417	0.1573	0.197	-6.84618	stable
ENSG00000086189	DIMT1	protein_coding	0.012	5.34489	0.231517	0.8199	0.8492	-7.91614	stable
ENSG00000086200	IPO11	protein_coding	-0.124	4.99781	-2.00599	0.06214	0.085	-5.93993	stable
ENSG00000086232	EIF2AK1	protein_coding	0.179	7.00601	4.82028	0.0001905	0.0004293	-0.508903	stable
ENSG00000086289	EPDR1	protein_coding	-0.369	5.68233	-8.22018	4.008e-07	1.753e-06	6.00627	stable
ENSG00000086300	SNX10	protein_coding	-0.781	2.0638	-4.48741	0.0003767	0.0007995	-0.145671	down
ENSG00000086475	SEPHS1	protein_coding	-0.507	6.48178	-14.2828	1.684e-10	2.604e-09	14.0406	stable
ENSG00000086504	MRPL28	protein_coding	-0.265	5.99812	-5.22574	8.436e-05	0.0002061	0.39703	stable
ENSG00000086544	ITPKC	protein_coding	0.387	4.63761	5.21273	8.657e-05	0.0002108	0.594117	stable
ENSG00000086589	RBM22	protein_coding	0.089	5.30931	2.02043	0.06048	0.08295	-6.00443	stable
ENSG00000086598	TMED2	protein_coding	0.038	8.544	1.02875	0.319	0.372	-7.64408	stable
ENSG00000086619	ERO1B	protein_coding	0.133	3.32532	0.888002	0.3877	0.4426	-6.98033	stable
ENSG00000086666	ZFAND6	protein_coding	0.302	6.1407	9.14885	9.656e-08	5.099e-07	7.42709	stable
ENSG00000086696	HSD17B2	protein_coding	-0.848	0.483543	-4.41121	0.000441	0.0009209	-0.0228717	down
ENSG00000086712	TXLNG	protein_coding	-0.044	5.21828	-0.952459	0.3551	0.4094	-7.42562	stable
ENSG00000086730	LAT2	protein_coding	2.894	2.77806	27.0222	9.753e-15	1.822e-12	23.379	up
ENSG00000086758	HUWE1	protein_coding	-0.312	8.49539	-6.63031	5.904e-06	1.898e-05	3.00783	stable
ENSG00000086827	ZW10	protein_coding	-0.46	5.32709	-10.1922	2.191e-08	1.452e-07	9.08771	stable
ENSG00000086848	ALG9	protein_coding	-0.182	5.16856	-3.4125	0.003583	0.006228	-3.25467	stable
ENSG00000087008	ACOX3	protein_coding	0.261	4.12019	5.00475	0.0001312	0.0003066	0.278378	stable
ENSG00000087053	MTMR2	protein_coding	-0.384	5.80682	-10.3316	1.813e-08	1.229e-07	9.21644	stable
ENSG00000087074	PPP1R15A	protein_coding	0.309	7.65479	1.98761	0.06432	0.08775	-6.27088	stable
ENSG00000087077	TRIP6	protein_coding	-0.954	6.13491	-18.6422	3.035e-12	1.125e-10	18.2405	down
ENSG00000087085	ACHE	protein_coding	1.428	1.18663	9.91021	3.235e-08	2.016e-07	9.26155	up
ENSG00000087086	FTL	protein_coding	1.446	11.9591	35.85	1.157e-16	1.153e-13	28.5782	up
ENSG00000087087	SRRT	protein_coding	-0.515	6.96893	-15.061	7.638e-11	1.405e-09	14.8362	stable
ENSG00000087088	BAX	protein_coding	-0.151	7.07821	-3.22002	0.005371	0.009032	-3.88997	stable
ENSG00000087095	NLK	protein_coding	0.03	3.79455	0.336238	0.7411	0.7792	-7.49355	stable
ENSG00000087111	PIGS	protein_coding	0.029	6.58524	0.65142	0.5241	0.5758	-7.87061	stable
ENSG00000087152	ATXN7L3	protein_coding	0.134	6.76249	3.6377	0.002229	0.004034	-2.98866	stable
ENSG00000087157	PGS1	protein_coding	0.478	4.83918	9.27239	8.051e-08	4.394e-07	7.77108	stable
ENSG00000087191	PSMC5	protein_coding	0.325	7.38228	9.47349	6.011e-08	3.437e-07	7.83893	stable
ENSG00000087206	UIMC1	protein_coding	-0.105	4.63375	-1.89894	0.07583	0.1018	-6.08985	stable
ENSG00000087245	MMP2	protein_coding	0.263	0.0425339	0.782053	0.4456	0.5002	-5.9881	stable
ENSG00000087253	LPCAT2	protein_coding	-0.237	4.95081	-2.06637	0.05545	0.07666	-5.8723	stable
ENSG00000087258	GNAO1	protein_coding	-0.336	4.75816	-4.57022	0.0003176	0.0006832	-0.775958	stable
ENSG00000087263	OGFOD1	protein_coding	-0.224	5.18999	-4.83472	0.000185	0.0004186	-0.275369	stable
ENSG00000087266	SH3BP2	protein_coding	0.048	6.40181	1.17511	0.2572	0.3072	-7.37262	stable
ENSG00000087269	NOP14	protein_coding	-0.11	6.46787	-2.84147	0.01182	0.01862	-4.60512	stable
ENSG00000087274	ADD1	protein_coding	-0.202	7.94144	-4.89503	0.0001637	0.0003738	-0.405481	stable
ENSG00000087299	L2HGDH	protein_coding	0.408	4.19937	5.68969	3.404e-05	9.106e-05	1.69987	stable
ENSG00000087301	TXNDC16	protein_coding	1.066	3.83577	15.2922	6.082e-11	1.169e-09	15.423	up
ENSG00000087302	RTRAF	protein_coding	-0.03	7.12404	-0.798118	0.4365	0.4911	-7.78851	stable
ENSG00000087338	GMCL1	protein_coding	0.323	5.68144	5.62652	3.846e-05	0.0001016	1.27344	stable
ENSG00000087365	SF3B2	protein_coding	0.171	8.43904	5.5827	4.187e-05	0.0001095	0.980622	stable
ENSG00000087448	KLHL42	protein_coding	-0.166	3.82125	-2.32871	0.03337	0.04815	-5.13619	stable
ENSG00000087460	GNAS	protein_coding	-0.104	10.2838	-2.59901	0.01943	0.02939	-5.2556	stable
ENSG00000087470	DNM1L	protein_coding	-0.254	6.03439	-5.59396	4.096e-05	0.0001074	1.14291	stable
ENSG00000087494	PTHLH	protein_coding	2.374	0.643366	13.9592	2.364e-10	3.376e-09	13.5951	up
ENSG00000087502	ERGIC2	protein_coding	0.424	5.27449	8.74022	1.784e-07	8.669e-07	6.89377	stable
ENSG00000087510	TFAP2C	protein_coding	0.014	3.69963	0.213271	0.8338	0.8609	-7.53592	stable
ENSG00000087586	AURKA	protein_coding	-1.715	6.68629	-39.8295	2.199e-17	4.11e-14	30.2052	down
ENSG00000087842	PIR	protein_coding	0.913	3.43686	7.3854	1.578e-06	5.865e-06	5.00815	up
ENSG00000087884	AAMDC	protein_coding	-0.124	3.67299	-1.29113	0.2151	0.2613	-6.71603	stable
ENSG00000087903	RFX2	protein_coding	0.43	3.45941	6.14451	1.437e-05	4.204e-05	2.73216	stable
ENSG00000087995	METTL2A	protein_coding	0.11	4.93556	2.15595	0.04672	0.06545	-5.68192	stable
ENSG00000088035	ALG6	protein_coding	0.326	3.83311	4.70513	0.0002409	0.0005304	-0.244952	stable
ENSG00000088038	CNOT3	protein_coding	-0.164	6.11442	-3.45102	0.003303	0.005782	-3.34431	stable
ENSG00000088179	PTPN4	protein_coding	0.37	3.76781	5.69078	3.397e-05	9.088e-05	1.81323	stable
ENSG00000088205	DDX18	protein_coding	-0.345	6.31335	-7.89917	6.718e-07	2.763e-06	5.39624	stable
ENSG00000088247	KHSRP	protein_coding	-0.438	8.70997	-10.6426	1.196e-08	8.585e-08	9.47683	stable
ENSG00000088256	GNA11	protein_coding	0.028	7.7751	0.665242	0.5154	0.5679	-7.92878	stable
ENSG00000088280	ASAP3	protein_coding	0.56	6.08226	6.40445	8.893e-06	2.732e-05	2.7376	stable
ENSG00000088298	EDEM2	protein_coding	0.297	5.15368	4.46434	0.0003951	0.0008335	-1.041	stable
ENSG00000088305	DNMT3B	protein_coding	-0.656	3.28976	-8.99673	1.211e-07	6.183e-07	7.67854	down
ENSG00000088325	TPX2	protein_coding	-1.207	7.69529	-23.9995	6.186e-14	6.206e-12	22.2098	down
ENSG00000088340	FER1L4	transcribed_unitary_pseudogene	3.198	3.78007	22.2848	1.951e-13	1.39e-11	21.087	up
ENSG00000088356	PDRG1	protein_coding	-0.424	4.72099	-6.83063	4.129e-06	1.367e-05	3.70601	stable
ENSG00000088367	EPB41L1	protein_coding	0.394	5.79128	5.64268	3.727e-05	9.869e-05	1.26994	stable
ENSG00000088387	DOCK9	protein_coding	-0.582	6.86261	-6.03858	1.753e-05	5.025e-05	1.96693	stable
ENSG00000088448	ANKRD10	protein_coding	-0.2	4.14407	-3.29552	0.004583	0.007817	-3.28944	stable
ENSG00000088451	TGDS	protein_coding	-0.366	3.05618	-3.65789	0.002136	0.003879	-2.19188	stable
ENSG00000088538	DOCK3	protein_coding	0.849	2.03883	5.82659	2.618e-05	7.197e-05	2.57284	up
ENSG00000088543	C3orf18	protein_coding	-0.359	4.1375	-6.46985	7.892e-06	2.454e-05	3.17978	stable
ENSG00000088682	COQ9	protein_coding	0.233	4.95727	4.07039	0.000897	0.001758	-1.87285	stable
ENSG00000088726	TMEM40	protein_coding	2.405	-1.34191	7.19692	2.178e-06	7.764e-06	4.93563	up
ENSG00000088727	KIF9	protein_coding	-0.188	1.70093	-1.20102	0.2473	0.2963	-6.2346	stable
ENSG00000088756	ARHGAP28	protein_coding	0.461	-0.542533	1.58724	0.1321	0.1684	-5.07034	stable
ENSG00000088766	CRLS1	protein_coding	-0.088	5.47526	-2.11167	0.05086	0.07085	-5.8858	stable
ENSG00000088808	PPP1R13B	protein_coding	0.655	4.16617	8.95716	1.285e-07	6.508e-07	7.44724	up
ENSG00000088812	ATRN	protein_coding	0.354	6.02596	9.57065	5.227e-08	3.037e-07	8.09722	stable
ENSG00000088826	SMOX	protein_coding	-0.792	4.64513	-7.76831	8.324e-07	3.343e-06	5.38025	down
ENSG00000088832	FKBP1A	protein_coding	0.021	9.56405	0.705218	0.4909	0.544	-7.95927	stable
ENSG00000088833	NSFL1C	protein_coding	0.294	6.69579	8.03108	5.425e-07	2.294e-06	5.57501	stable
ENSG00000088836	SLC4A11	protein_coding	1.043	3.9523	14.3897	1.507e-10	2.387e-09	14.4164	up
ENSG00000088854	C20orf194	protein_coding	-0.181	4.39627	-3.25935	0.004945	0.008378	-3.39314	stable
ENSG00000088876	ZNF343	protein_coding	-0.277	3.00786	-3.24626	0.005083	0.008593	-3.04884	stable
ENSG00000088881	EBF4	protein_coding	0.015	5.01851	0.2239	0.8257	0.8544	-7.92726	stable
ENSG00000088888	MAVS	protein_coding	-0.052	7.44563	-0.965715	0.3486	0.4028	-7.65648	stable
ENSG00000088899	LZTS3	protein_coding	1.544	4.93448	32.1544	6.402e-16	2.93e-13	26.8462	up
ENSG00000088930	XRN2	protein_coding	-0.283	6.72054	-7.86462	7.108e-07	2.905e-06	5.30757	stable
ENSG00000088970	KIZ	protein_coding	-0.259	2.90628	-3.61806	0.002323	0.004193	-2.27569	stable
ENSG00000088986	DYNLL1	protein_coding	0.112	7.6672	3.33351	0.004231	0.007264	-3.67762	stable
ENSG00000089006	SNX5	protein_coding	-0.852	6.02994	-18.9211	2.419e-12	9.49e-11	18.4926	down
ENSG00000089009	RPL6	protein_coding	-0.589	9.73652	-15.0203	7.953e-11	1.457e-09	14.7084	down
ENSG00000089022	MAPKAPK5	protein_coding	-0.189	5.07823	-3.75074	0.001756	0.00325	-2.55986	stable
ENSG00000089048	ESF1	protein_coding	-0.279	4.80311	-4.64839	0.0002705	0.0005903	-0.580124	stable
ENSG00000089050	RBBP9	protein_coding	0.013	4.79879	0.230519	0.8206	0.8498	-7.80335	stable
ENSG00000089053	ANAPC5	protein_coding	-0.117	6.72853	-3.35388	0.004053	0.006978	-3.58196	stable
ENSG00000089057	SLC23A2	protein_coding	0.451	5.42492	6.88452	3.754e-06	1.255e-05	3.7281	stable
ENSG00000089060	SLC8B1	protein_coding	0.389	6.28894	9.34318	7.26e-08	4.036e-07	7.71309	stable
ENSG00000089063	TMEM230	protein_coding	0.327	6.92993	8.89934	1.401e-07	7.008e-07	6.98395	stable
ENSG00000089091	DZANK1	protein_coding	-0.025	0.999787	-0.135631	0.8938	0.9116	-6.7253	stable
ENSG00000089094	KDM2B	protein_coding	-0.482	5.28885	-10.8772	8.791e-09	6.637e-08	10.0197	stable
ENSG00000089123	TASP1	protein_coding	-0.252	1.91872	-2.42467	0.02759	0.04055	-4.38727	stable
ENSG00000089127	OAS1	protein_coding	-1.654	1.88795	-9.67028	4.535e-08	2.694e-07	8.91959	down
ENSG00000089154	GCN1	protein_coding	0.037	7.93284	0.771901	0.4515	0.506	-7.85332	stable
ENSG00000089157	RPLP0	protein_coding	-0.731	10.6093	-18.2205	4.303e-12	1.462e-10	17.7425	down
ENSG00000089159	PXN	protein_coding	0.205	8.85668	6.51471	7.275e-06	2.284e-05	2.77469	stable
ENSG00000089163	SIRT4	protein_coding	1.513	1.0665	8.43082	2.876e-07	1.31e-06	7.13101	up
ENSG00000089177	KIF16B	protein_coding	-0.56	3.17626	-7.6809	9.617e-07	3.79e-06	5.62399	stable
ENSG00000089195	TRMT6	protein_coding	-0.196	4.72598	-2.97271	0.009007	0.01448	-4.08804	stable
ENSG00000089220	PEBP1	protein_coding	-1.058	7.27594	-21.3088	3.897e-13	2.267e-11	20.3217	down
ENSG00000089234	BRAP	protein_coding	0.158	4.92682	3.88083	0.001335	0.002527	-2.2268	stable
ENSG00000089248	ERP29	protein_coding	0.439	7.77511	10.768	1.014e-08	7.499e-08	9.68855	stable
ENSG00000089280	FUS	protein_coding	-0.621	8.43877	-18.6395	3.042e-12	1.125e-10	18.1485	down
ENSG00000089289	IGBP1	protein_coding	-0.131	5.78344	-3.0375	0.00787	0.01282	-4.14651	stable
ENSG00000089327	FXYD5	protein_coding	-0.003	6.67767	-0.0796026	0.9375	0.9478	-8.09043	stable
ENSG00000089335	ZNF302	protein_coding	0.001	3.63013	0.010378	0.9918	0.9931	-7.50179	stable
ENSG00000089351	GRAMD1A	protein_coding	-0.12	6.19418	-2.36899	0.03081	0.04484	-5.52095	stable
ENSG00000089486	CDIP1	protein_coding	0.22	4.86978	4.24609	0.0006214	0.001255	-1.4765	stable
ENSG00000089505	CMTM1	protein_coding	-0.763	-0.256578	-3.75201	0.001751	0.003242	-1.32324	down
ENSG00000089597	GANAB	protein_coding	-0.079	9.41734	-2.77463	0.01357	0.02115	-4.87998	stable
ENSG00000089639	GMIP	protein_coding	0	4.97407	0.00162085	0.9987	0.9988	-7.91978	stable
ENSG00000089682	RBM41	protein_coding	0.102	3.90241	1.40251	0.1799	0.2226	-6.60085	stable
ENSG00000089685	BIRC5	protein_coding	-1.355	6.26947	-24.9993	3.28e-14	3.986e-12	22.9046	down
ENSG00000089693	MLF2	protein_coding	0.196	7.8463	4.05793	0.0009207	0.001799	-2.16687	stable
ENSG00000089723	OTUB2	protein_coding	1.903	4.48844	23.4835	8.668e-14	7.49e-12	21.9776	up
ENSG00000089737	DDX24	protein_coding	0.376	7.38469	9.31337	7.583e-08	4.187e-07	7.60408	stable
ENSG00000089775	ZBTB25	protein_coding	0.258	3.41752	3.97647	0.001092	0.002103	-1.64262	stable
ENSG00000089818	NECAP1	protein_coding	0.432	4.37082	7.92884	6.401e-07	2.646e-06	5.76018	stable
ENSG00000089820	ARHGAP4	protein_coding	1.558	1.95882	11.3908	4.562e-09	3.854e-08	11.1919	up
ENSG00000089847	ANKRD24	protein_coding	0.646	0.263892	3.71278	0.001902	0.003492	-1.39439	up
ENSG00000089876	DHX32	protein_coding	0.567	6.0148	13.6853	3.169e-10	4.261e-09	13.42	stable
ENSG00000089902	RCOR1	protein_coding	0.123	6.25366	2.42144	0.02776	0.0408	-5.39353	stable
ENSG00000089916	GPATCH2L	protein_coding	0.267	5.03067	4.08488	0.0008702	0.00171	-1.79883	stable
ENSG00000090006	LTBP4	protein_coding	-0.338	6.95177	-6.98906	3.124e-06	1.068e-05	3.73325	stable
ENSG00000090013	BLVRB	protein_coding	0.136	6.46289	2.343	0.03244	0.04697	-5.57856	stable
ENSG00000090020	SLC9A1	protein_coding	0.015	5.68633	0.31206	0.759	0.7954	-7.94827	stable
ENSG00000090054	SPTLC1	protein_coding	-0.013	6.49026	-0.370854	0.7156	0.756	-8.00522	stable
ENSG00000090060	PAPOLA	protein_coding	0.164	7.49137	4.7321	0.000228	0.0005044	-0.712287	stable
ENSG00000090061	CCNK	protein_coding	-0.086	6.23118	-2.11098	0.05093	0.07093	-5.97311	stable
ENSG00000090097	PCBP4	protein_coding	-0.855	5.09048	-16.7552	1.537e-11	3.862e-10	16.6522	down
ENSG00000090238	YPEL3	protein_coding	1.036	5.04276	17.4363	8.404e-12	2.439e-10	17.2896	up
ENSG00000090263	MRPS33	protein_coding	-0.271	5.54319	-6.118	1.51e-05	4.399e-05	2.22835	stable
ENSG00000090266	NDUFB2	protein_coding	-0.082	7.23459	-1.43483	0.1707	0.2122	-7.10336	stable
ENSG00000090273	NUDC	protein_coding	-0.383	7.24187	-10.7227	1.076e-08	7.88e-08	9.64741	stable
ENSG00000090316	MAEA	protein_coding	-0.144	6.52693	-4.01607	0.001005	0.00195	-2.17864	stable
ENSG00000090339	ICAM1	protein_coding	0.531	7.42069	6.03541	1.763e-05	5.054e-05	1.91902	stable
ENSG00000090372	STRN4	protein_coding	-0.005	7.86372	-0.118737	0.907	0.9223	-8.16294	stable
ENSG00000090376	IRAK3	protein_coding	-1.223	0.298694	-4.37648	0.0004739	0.0009833	-0.0671463	down
ENSG00000090382	LYZ	protein_coding	-0.324	-0.529298	-1.58504	0.1326	0.169	-5.23298	stable
ENSG00000090432	MUL1	protein_coding	0.254	5.80727	4.94343	0.0001485	0.0003431	-0.152688	stable
ENSG00000090447	TFAP4	protein_coding	-1.284	3.35712	-16.6566	1.681e-11	4.135e-10	16.7366	down
ENSG00000090470	PDCD7	protein_coding	-0.03	4.50053	-0.528794	0.6042	0.6533	-7.60264	stable
ENSG00000090487	SPG21	protein_coding	0.049	6.11807	1.41063	0.1776	0.22	-7.03964	stable
ENSG00000090520	DNAJB11	protein_coding	-0.2	6.68695	-2.55954	0.02104	0.03162	-5.17854	stable
ENSG00000090530	P3H2	protein_coding	0.067	6.46755	1.53438	0.1446	0.1826	-6.92507	stable
ENSG00000090554	FLT3LG	protein_coding	-0.801	2.02645	-6.06811	1.658e-05	4.784e-05	2.91405	down
ENSG00000090565	RAB11FIP3	protein_coding	0.193	5.27453	3.51862	0.002865	0.005076	-3.09556	stable
ENSG00000090581	GNPTG	protein_coding	0.292	5.37761	5.36107	6.456e-05	0.0001619	0.746159	stable
ENSG00000090612	ZNF268	protein_coding	0.064	3.42339	0.887246	0.3881	0.4429	-7.03295	stable
ENSG00000090615	GOLGA3	protein_coding	0.289	6.65625	5.85694	2.471e-05	6.833e-05	1.61911	stable
ENSG00000090621	PABPC4	protein_coding	-0.707	7.4518	-19.0253	2.224e-12	9e-11	18.5118	down
ENSG00000090661	CERS4	protein_coding	0.186	4.29345	1.70779	0.1071	0.1392	-6.30163	stable
ENSG00000090674	MCOLN1	protein_coding	0.567	5.79694	12.4255	1.303e-09	1.349e-08	11.9518	stable
ENSG00000090686	USP48	protein_coding	-0.014	6.10581	-0.321541	0.752	0.7891	-7.98047	stable
ENSG00000090776	EFNB1	protein_coding	1.01	3.25225	11.4676	4.144e-09	3.55e-08	11.1637	up
ENSG00000090857	PDPR	protein_coding	-0.006	4.90511	-0.0865529	0.9321	0.9434	-7.81597	stable
ENSG00000090861	AARS1	protein_coding	-0.136	7.58724	-2.38333	0.02995	0.0437	-5.56433	stable
ENSG00000090863	GLG1	protein_coding	0.489	7.45487	12.6945	9.542e-10	1.04e-08	12.1852	stable
ENSG00000090889	KIF4A	protein_coding	-1.167	5.88301	-24.8078	3.697e-14	4.218e-12	22.7977	down
ENSG00000090905	TNRC6A	protein_coding	0.334	5.00355	5.21197	8.67e-05	0.0002111	0.565822	stable
ENSG00000090924	PLEKHG2	protein_coding	0.656	4.75245	7.29864	1.83e-06	6.658e-06	4.56728	up
ENSG00000090971	NAT14	protein_coding	-0.817	5.31635	-16.2036	2.548e-11	5.888e-10	16.0981	down
ENSG00000090975	PITPNM2	protein_coding	-0.376	5.04766	-6.60593	6.169e-06	1.972e-05	3.21405	stable
ENSG00000090989	EXOC1	protein_coding	-0.148	4.99422	-3.35368	0.004055	0.006981	-3.3462	stable
ENSG00000091009	RBM27	protein_coding	-0.106	5.05891	-1.97199	0.06623	0.0901	-6.01328	stable
ENSG00000091039	OSBPL8	protein_coding	0.074	6.8629	1.57848	0.1341	0.1707	-6.86355	stable
ENSG00000091073	DTX2	protein_coding	0.092	5.31617	1.87214	0.07966	0.1064	-6.2696	stable
ENSG00000091127	PUS7	protein_coding	-0.14	4.19259	-1.87327	0.07949	0.1063	-5.98	stable
ENSG00000091129	NRCAM	protein_coding	1.727	1.41212	11.3901	4.566e-09	3.854e-08	11.1483	up
ENSG00000091136	LAMB1	protein_coding	-0.384	7.03027	-8.36079	3.21e-07	1.444e-06	6.11296	stable
ENSG00000091137	SLC26A4	protein_coding	0.546	-0.407251	2.03541	0.05879	0.08086	-4.44607	stable
ENSG00000091140	DLD	protein_coding	-0.303	6.61857	-7.87827	6.951e-07	2.849e-06	5.32909	stable
ENSG00000091157	WDR7	protein_coding	0.546	3.3887	7.13317	2.431e-06	8.548e-06	4.58388	stable
ENSG00000091164	TXNL1	protein_coding	-0.12	5.50949	-2.64904	0.01755	0.02672	-4.90258	stable
ENSG00000091262	ABCC6	protein_coding	-0.447	1.27666	-3.39229	0.003738	0.00647	-2.33367	stable
ENSG00000091317	CMTM6	protein_coding	0.182	7.28361	4.01286	0.001012	0.001961	-2.21296	stable
ENSG00000091409	ITGA6	protein_coding	-0.47	8.21659	-9.25967	8.202e-08	4.454e-07	7.48273	stable
ENSG00000091428	RAPGEF4	protein_coding	0.302	-0.758482	0.681659	0.5052	0.558	-6.01098	stable
ENSG00000091436	MAP3K20	protein_coding	-0.493	5.98651	-10.2318	2.076e-08	1.385e-07	9.06319	stable
ENSG00000091483	FH	protein_coding	-0.327	5.9701	-8.51843	2.509e-07	1.166e-06	6.44463	stable
ENSG00000091490	SEL1L3	protein_coding	0.985	3.23848	9.62759	4.819e-08	2.832e-07	8.68308	up
ENSG00000091527	CDV3	protein_coding	-0.718	7.19701	-16.7138	1.596e-11	3.976e-10	16.4701	down
ENSG00000091536	MYO15A	protein_coding	0.33	-0.924045	1.15504	0.2651	0.3154	-5.616	stable
ENSG00000091542	ALKBH5	protein_coding	0.568	7.55134	13.9147	2.479e-10	3.496e-09	13.5866	stable
ENSG00000091592	NLRP1	protein_coding	-0.215	4.82896	-2.5575	0.02113	0.03173	-4.92387	stable
ENSG00000091622	PITPNM3	protein_coding	-0.34	5.40908	-6.37174	9.442e-06	2.888e-05	2.70221	stable
ENSG00000091640	SPAG7	protein_coding	0.26	5.24166	3.77397	0.001672	0.003107	-2.55842	stable
ENSG00000091651	ORC6	protein_coding	-0.1	4.36586	-1.46612	0.1621	0.2026	-6.68158	stable
ENSG00000091656	ZFHX4	protein_coding	-0.361	2.50057	-3.00357	0.008447	0.01365	-3.40835	stable
ENSG00000091732	ZC3HC1	protein_coding	-0.363	4.10457	-4.86301	0.0001747	0.0003967	-0.00546616	stable
ENSG00000091844	RGS17	protein_coding	1.267	1.3783	7.99664	5.735e-07	2.404e-06	6.45384	up
ENSG00000091947	TMEM101	protein_coding	-0.292	5.33941	-6.61665	6.051e-06	1.939e-05	3.21044	stable
ENSG00000091986	CCDC80	protein_coding	-0.788	6.2502	-18.256	4.177e-12	1.439e-10	17.9053	down
ENSG00000092010	PSME1	protein_coding	-0.206	7.24517	-4.42306	0.0004303	0.0009008	-1.35702	stable
ENSG00000092020	PPP2R3C	protein_coding	-0.017	5.00559	-0.322496	0.7513	0.7886	-7.81796	stable
ENSG00000092036	HAUS4	protein_coding	-0.265	5.05181	-5.16013	9.612e-05	0.0002315	0.392009	stable
ENSG00000092094	OSGEP	protein_coding	-0.246	5.18396	-5.26172	7.855e-05	0.0001932	0.590565	stable
ENSG00000092098	RNF31	protein_coding	-0.194	5.49904	-3.50798	0.00293	0.005181	-3.1465	stable
ENSG00000092108	SCFD1	protein_coding	-0.052	5.86728	-1.09648	0.2892	0.3406	-7.39995	stable
ENSG00000092140	G2E3	protein_coding	-0.649	4.34685	-8.65551	2.031e-07	9.708e-07	6.9687	down
ENSG00000092148	HECTD1	protein_coding	0.052	6.9141	1.00896	0.3281	0.3816	-7.57348	stable
ENSG00000092199	HNRNPC	protein_coding	-0.413	9.00395	-11.6815	3.179e-09	2.843e-08	10.8602	stable
ENSG00000092200	RPGRIP1	protein_coding	-0.888	-0.744318	-3.95526	0.001142	0.00219	-0.761323	down
ENSG00000092201	SUPT16H	protein_coding	-0.665	7.58799	-17.3352	9.18e-12	2.614e-10	17.0306	down
ENSG00000092203	TOX4	protein_coding	0.179	6.27062	4.21278	0.0006661	0.001338	-1.72296	stable
ENSG00000092208	GEMIN2	protein_coding	0.142	3.43438	1.90473	0.07503	0.1008	-5.76232	stable
ENSG00000092295	TGM1	protein_coding	-0.791	-0.252402	-4.47214	0.0003888	0.0008218	0.149739	down
ENSG00000092330	TINF2	protein_coding	0.576	5.40453	15.7287	3.987e-11	8.419e-10	15.6462	stable
ENSG00000092421	SEMA6A	protein_coding	0.687	0.333365	3.44589	0.003339	0.005841	-1.99331	up
ENSG00000092439	TRPM7	protein_coding	0.363	5.11388	5.53265	4.614e-05	0.0001196	1.18281	stable
ENSG00000092445	TYRO3	protein_coding	0.465	4.5364	9.18753	9.12e-08	4.855e-07	7.70552	stable
ENSG00000092470	WDR76	protein_coding	-0.542	4.20905	-7.78909	8.044e-07	3.24e-06	5.53281	stable
ENSG00000092531	SNAP23	protein_coding	0.122	5.64098	2.7644	0.01386	0.02157	-4.67155	stable
ENSG00000092621	PHGDH	protein_coding	-1.18	3.26846	-12.9587	7.063e-10	8.103e-09	12.9889	down
ENSG00000092820	EZR	protein_coding	-0.506	7.98622	-16.4612	2.009e-11	4.79e-10	16.1935	stable
ENSG00000092841	MYL6	protein_coding	-0.322	9.03595	-6.0741	1.64e-05	4.736e-05	1.9244	stable
ENSG00000092847	AGO1	protein_coding	-0.219	4.80845	-3.41075	0.003596	0.006249	-3.17375	stable
ENSG00000092853	CLSPN	protein_coding	-0.268	5.47643	-4.52041	0.0003519	0.0007506	-0.985602	stable
ENSG00000092871	RFFL	protein_coding	0.357	4.87848	5.78099	2.857e-05	7.789e-05	1.72328	stable
ENSG00000092929	UNC13D	protein_coding	-0.767	7.68635	-14.2124	1.812e-10	2.744e-09	13.9019	down
ENSG00000092931	MFSD11	protein_coding	0.841	4.21379	15.6618	4.251e-11	8.863e-10	15.7182	up
ENSG00000092964	DPYSL2	protein_coding	0.213	7.1818	3.13935	0.006361	0.01055	-4.05139	stable
ENSG00000092969	TGFB2	protein_coding	-2.082	5.9868	-21.273	4e-13	2.309e-11	20.3581	down
ENSG00000092978	GPATCH2	protein_coding	-0.106	3.40586	-1.43975	0.1693	0.2107	-6.42094	stable
ENSG00000093000	NUP50	protein_coding	-0.218	6.10719	-5.68748	3.419e-05	9.136e-05	1.32661	stable
ENSG00000093009	CDC45	protein_coding	-0.4	4.7866	-7.98508	5.843e-07	2.446e-06	5.70981	stable
ENSG00000093010	COMT	protein_coding	-0.34	6.22642	-7.97768	5.914e-07	2.469e-06	5.51898	stable
ENSG00000093100	AC016026.1	lncRNA	0.509	2.21403	3.0428	0.007783	0.01269	-3.32225	stable
ENSG00000093144	ECHDC1	protein_coding	-0.43	5.95935	-10.6691	1.155e-08	8.358e-08	9.66837	stable
ENSG00000093167	LRRFIP2	protein_coding	-0.13	5.87381	-3.09357	0.007	0.01152	-4.03567	stable
ENSG00000093183	SEC22C	protein_coding	-0.113	6.05348	-2.63323	0.01812	0.02753	-4.97419	stable
ENSG00000093217	XYLB	protein_coding	-0.25	2.44777	-2.34043	0.0326	0.04718	-4.70998	stable
ENSG00000094631	HDAC6	protein_coding	-0.115	6.17491	-2.6444	0.01771	0.02696	-4.97858	stable
ENSG00000094804	CDC6	protein_coding	-0.076	6.50822	-1.61925	0.125	0.1603	-6.79569	stable
ENSG00000094841	UPRT	protein_coding	0.097	4.20053	1.29648	0.2133	0.2593	-6.83703	stable
ENSG00000094880	CDC23	protein_coding	-0.219	5.51342	-5.17815	9.273e-05	0.0002244	0.372675	stable
ENSG00000094914	AAAS	protein_coding	-0.426	4.64796	-7.31582	1.777e-06	6.492e-06	4.60462	stable
ENSG00000094916	CBX5	protein_coding	-1.1	5.63558	-17.2635	9.776e-12	2.722e-10	17.0749	down
ENSG00000094975	SUCO	protein_coding	0.188	6.28082	4.14187	0.0007724	0.001534	-1.8669	stable
ENSG00000095002	MSH2	protein_coding	-0.284	5.97085	-6.15755	1.403e-05	4.111e-05	2.26998	stable
ENSG00000095015	MAP3K1	protein_coding	-0.482	4.69194	-5.41646	5.79e-05	0.0001467	1.0155	stable
ENSG00000095059	DHPS	protein_coding	-0.188	6.41292	-4.67255	0.0002575	0.0005639	-0.788742	stable
ENSG00000095066	HOOK2	protein_coding	0.479	4.52102	8.64858	2.052e-07	9.802e-07	6.84721	stable
ENSG00000095139	ARCN1	protein_coding	0.116	8.24126	2.82989	0.01211	0.01902	-4.72618	stable
ENSG00000095203	EPB41L4B	protein_coding	0.358	4.58943	5.91749	2.203e-05	6.165e-05	2.00611	stable
ENSG00000095209	TMEM38B	protein_coding	0.973	5.24514	17.6251	7.136e-12	2.151e-10	17.4632	up
ENSG00000095261	PSMD5	protein_coding	-0.035	5.94136	-0.878782	0.3926	0.4472	-7.62123	stable
ENSG00000095303	PTGS1	protein_coding	0.425	1.9618	3.02309	0.00811	0.01316	-3.21955	stable
ENSG00000095319	NUP188	protein_coding	0.034	6.76855	0.745494	0.4668	0.5213	-7.80651	stable
ENSG00000095321	CRAT	protein_coding	0.041	6.14748	0.993179	0.3355	0.3892	-7.55478	stable
ENSG00000095370	SH2D3C	protein_coding	1.303	-0.136211	7.02027	2.958e-06	1.018e-05	4.86023	up
ENSG00000095380	NANS	protein_coding	-0.193	6.54961	-3.69894	0.001959	0.003585	-2.84748	stable
ENSG00000095383	TBC1D2	protein_coding	-0.823	6.61265	-23.0952	1.122e-13	9.333e-12	21.6234	down
ENSG00000095397	WHRN	protein_coding	0.873	4.23873	14.0476	2.153e-10	3.138e-09	14.0371	up
ENSG00000095485	CWF19L1	protein_coding	-0.497	4.03337	-8.43029	2.878e-07	1.311e-06	6.65528	stable
ENSG00000095539	SEMA4G	protein_coding	1.759	2.42345	16.3343	2.258e-11	5.291e-10	16.3915	up
ENSG00000095564	BTAF1	protein_coding	0.473	5.58163	6.35988	9.65e-06	2.945e-05	2.72655	stable
ENSG00000095574	IKZF5	protein_coding	0.246	4.05797	4.12887	0.0007937	0.001571	-1.48588	stable
ENSG00000095637	SORBS1	protein_coding	1.867	-0.155109	10.112	2.446e-08	1.587e-07	9.17748	up
ENSG00000095739	BAMBI	protein_coding	0.736	4.24057	13.1992	5.395e-10	6.542e-09	13.0797	up
ENSG00000095752	IL11	protein_coding	0.92	5.65109	14.1249	1.985e-10	2.941e-09	13.9506	up
ENSG00000095787	WAC	protein_coding	-0.059	7.4422	-1.38845	0.1841	0.2272	-7.17354	stable
ENSG00000095794	CREM	protein_coding	0.336	4.99324	6.13222	1.471e-05	4.294e-05	2.37046	stable
ENSG00000095906	NUBP2	protein_coding	0.114	6.33723	2.27163	0.03733	0.05327	-5.71336	stable
ENSG00000095951	HIVEP1	protein_coding	0.339	4.38695	5.73896	3.097e-05	8.371e-05	1.74876	stable
ENSG00000096060	FKBP5	protein_coding	-0.033	6.04379	-0.597961	0.5583	0.6093	-7.83706	stable
ENSG00000096063	SRPK1	protein_coding	-0.208	7.80809	-5.70919	3.279e-05	8.803e-05	1.26588	stable
ENSG00000096070	BRPF3	protein_coding	0.245	7.34601	5.9291	2.155e-05	6.049e-05	1.71795	stable
ENSG00000096080	MRPS18A	protein_coding	0.005	5.43589	0.120958	0.9052	0.921	-7.95382	stable
ENSG00000096092	TMEM14A	protein_coding	0.429	5.28339	9.06195	1.098e-07	5.687e-07	7.40094	stable
ENSG00000096093	EFHC1	protein_coding	0.62	3.26506	7.75072	8.568e-07	3.425e-06	5.7306	up
ENSG00000096384	HSP90AB1	protein_coding	-0.381	10.9676	-11.2877	5.193e-09	4.28e-08	10.2981	stable
ENSG00000096401	CDC5L	protein_coding	-0.116	6.70098	-2.79852	0.01292	0.02021	-4.70803	stable
ENSG00000096433	ITPR3	protein_coding	0.053	9.06098	0.992893	0.3356	0.3894	-7.69742	stable
ENSG00000096654	ZNF184	protein_coding	0.606	3.40251	9.11013	1.023e-07	5.365e-07	7.90762	up
ENSG00000096696	DSP	protein_coding	-0.363	7.57633	-8.36657	3.181e-07	1.433e-06	6.09347	stable
ENSG00000096717	SIRT1	protein_coding	-0.09	4.78302	-1.49303	0.155	0.1944	-6.70271	stable
ENSG00000096746	HNRNPH3	protein_coding	-0.882	6.8615	-23.7409	7.319e-14	6.752e-12	22.059	down
ENSG00000096872	IFT74	protein_coding	-0.452	3.56576	-6.07286	1.643e-05	4.745e-05	2.59272	stable
ENSG00000096968	JAK2	protein_coding	-0.391	2.3715	-2.96216	0.009207	0.01478	-3.4425	stable
ENSG00000097007	ABL1	protein_coding	-0.197	7.11764	-3.88671	0.001319	0.0025	-2.48768	stable
ENSG00000097021	ACOT7	protein_coding	-0.292	6.76495	-6.45847	8.058e-06	2.499e-05	2.75464	stable
ENSG00000097033	SH3GLB1	protein_coding	-0.034	7.34078	-0.889739	0.3868	0.4416	-7.72316	stable
ENSG00000097046	CDC7	protein_coding	0.422	4.12338	8.43916	2.839e-07	1.295e-06	6.62959	stable
ENSG00000097096	SYDE2	protein_coding	-0.077	2.44748	-0.617966	0.5453	0.5967	-6.97014	stable
ENSG00000099139	PCSK5	protein_coding	1.534	-0.296352	6.99162	3.11e-06	1.064e-05	4.78683	up
ENSG00000099194	SCD	protein_coding	-0.564	10.8195	-13.6958	3.133e-10	4.231e-09	13.2487	stable
ENSG00000099203	TMED1	protein_coding	0.821	6.51678	14.83	9.622e-11	1.688e-09	14.6152	up
ENSG00000099204	ABLIM1	protein_coding	0.103	6.34819	1.95111	0.06885	0.09332	-6.24419	stable
ENSG00000099219	ERMP1	protein_coding	0.735	3.81979	9.13555	9.848e-08	5.191e-07	7.8072	up
ENSG00000099246	RAB18	protein_coding	0.178	6.58824	4.24898	0.0006177	0.001248	-1.68002	stable
ENSG00000099250	NRP1	protein_coding	0.42	8.62728	9.92109	3.186e-08	1.992e-07	8.46032	stable
ENSG00000099251	HSD17B7P2	transcribed_unprocessed_pseudogene	0.149	0.556138	0.611121	0.5497	0.601	-6.40461	stable
ENSG00000099256	PRTFDC1	protein_coding	-0.815	3.28288	-8.48998	2.623e-07	1.211e-06	6.89062	down
ENSG00000099282	TSPAN15	protein_coding	0.307	5.37649	4.7865	0.000204	0.0004561	-0.465494	stable
ENSG00000099290	WASHC2A	protein_coding	-0.202	6.39635	-5.08837	0.0001109	0.0002632	0.0951565	stable
ENSG00000099308	MAST3	protein_coding	0.566	4.31107	7.74294	8.679e-07	3.464e-06	5.42762	stable
ENSG00000099326	MZF1	protein_coding	0.221	4.65249	3.62959	0.002267	0.004099	-2.7569	stable
ENSG00000099330	OCEL1	protein_coding	1.027	4.76666	17.9846	5.248e-12	1.698e-10	17.8052	up
ENSG00000099331	MYO9B	protein_coding	0.078	7.35417	1.72011	0.1048	0.1366	-6.70175	stable
ENSG00000099337	KCNK6	protein_coding	-0.349	3.76491	-5.76784	2.93e-05	7.966e-05	1.86255	stable
ENSG00000099338	CATSPERG	protein_coding	1.728	-0.787192	6.55969	6.705e-06	2.124e-05	4.03202	up
ENSG00000099341	PSMD8	protein_coding	0.04	7.85702	0.911655	0.3755	0.4302	-7.73395	stable
ENSG00000099364	FBXL19	protein_coding	-0.445	5.68981	-6.77782	4.535e-06	1.491e-05	3.43994	stable
ENSG00000099377	HSD3B7	protein_coding	-0.592	5.27853	-10.2542	2.013e-08	1.351e-07	9.16205	down
ENSG00000099381	SETD1A	protein_coding	0.265	5.7993	4.53375	0.0003424	0.0007319	-1.02767	stable
ENSG00000099385	BCL7C	protein_coding	-0.983	5.04775	-13.3142	4.75e-10	5.932e-09	13.098	down
ENSG00000099622	CIRBP	protein_coding	-0.426	6.38814	-10.4788	1.487e-08	1.034e-07	9.3582	stable
ENSG00000099624	ATP5F1D	protein_coding	-0.193	6.25675	-3.06739	0.007394	0.0121	-4.14879	stable
ENSG00000099625	CBARP	protein_coding	0.7	3.80642	7.44077	1.437e-06	5.401e-06	4.9215	up
ENSG00000099783	HNRNPM	protein_coding	-1.017	7.88405	-23.5756	8.157e-14	7.173e-12	21.9187	down
ENSG00000099785	MARCHF2	protein_coding	1.079	4.70457	18.9725	2.32e-12	9.277e-11	18.646	up
ENSG00000099795	NDUFB7	protein_coding	-0.321	6.10842	-5.9339	2.135e-05	6e-05	1.80508	stable
ENSG00000099797	TECR	protein_coding	0.467	7.89897	12.1259	1.856e-09	1.801e-08	11.4574	stable
ENSG00000099800	TIMM13	protein_coding	-0.492	6.58008	-11.0133	7.37e-09	5.715e-08	10.0723	stable
ENSG00000099804	CDC34	protein_coding	0.354	6.79441	7.1807	2.24e-06	7.942e-06	4.08946	stable
ENSG00000099812	MISP	protein_coding	0.036	1.54749	0.342042	0.7368	0.7756	-7.04245	stable
ENSG00000099814	CEP170B	protein_coding	0.441	6.73736	7.48829	1.327e-06	5.033e-06	4.63747	stable
ENSG00000099817	POLR2E	protein_coding	0.125	8.17051	3.26921	0.004844	0.008219	-3.8397	stable
ENSG00000099821	POLRMT	protein_coding	0.254	6.39012	4.78938	0.0002029	0.000454	-0.550323	stable
ENSG00000099822	HCN2	protein_coding	0.946	0.947554	6.03862	1.753e-05	5.025e-05	3.05976	up
ENSG00000099840	IZUMO4	protein_coding	2.163	2.6521	19.4658	1.566e-12	6.806e-11	18.936	up
ENSG00000099849	RASSF7	protein_coding	-0.068	6.483	-0.998564	0.3329	0.3868	-7.58848	stable
ENSG00000099860	GADD45B	protein_coding	-0.142	4.63548	-2.59826	0.01946	0.02943	-4.85278	stable
ENSG00000099864	PALM	protein_coding	0.058	4.04276	0.929941	0.3663	0.4206	-7.32883	stable
ENSG00000099866	MADCAM1	protein_coding	0.975	-0.276139	4.11767	0.0008125	0.001605	-0.527681	up
ENSG00000099875	MKNK2	protein_coding	0.014	7.53537	0.244552	0.8099	0.8405	-8.11966	stable
ENSG00000099889	ARVCF	protein_coding	0.968	2.49903	9.66079	4.596e-08	2.726e-07	8.82893	up
ENSG00000099899	TRMT2A	protein_coding	0.257	5.47138	5.11698	0.0001048	0.00025	0.221293	stable
ENSG00000099901	RANBP1	protein_coding	-0.776	6.31926	-15.7339	3.968e-11	8.389e-10	15.5582	down
ENSG00000099904	ZDHHC8	protein_coding	-0.086	5.71271	-1.82119	0.08741	0.1159	-6.4321	stable
ENSG00000099910	KLHL22	protein_coding	0.037	4.0482	0.518273	0.6114	0.6601	-7.56076	stable
ENSG00000099917	MED15	protein_coding	-0.125	6.53485	-3.39559	0.003713	0.00643	-3.48968	stable
ENSG00000099937	SERPIND1	protein_coding	2.119	0.199918	9.25808	8.221e-08	4.463e-07	8.2715	up
ENSG00000099940	SNAP29	protein_coding	0.22	5.51519	4.87866	0.0001692	0.0003856	-0.25074	stable
ENSG00000099942	CRKL	protein_coding	0.273	6.55838	6.97492	3.203e-06	1.092e-05	3.74894	stable
ENSG00000099949	LZTR1	protein_coding	-0.097	6.02485	-2.41699	0.02801	0.04111	-5.41002	stable
ENSG00000099953	MMP11	protein_coding	-0.509	2.38572	-4.47687	0.000385	0.0008148	-0.367186	stable
ENSG00000099956	SMARCB1	protein_coding	-0.313	6.47792	-8.19898	4.146e-07	1.807e-06	5.86487	stable
ENSG00000099957	P2RX6	protein_coding	-0.032	2.99071	-0.237076	0.8156	0.8454	-7.33585	stable
ENSG00000099958	DERL3	protein_coding	-1.866	-0.240175	-5.77658	2.881e-05	7.849e-05	2.698	down
ENSG00000099960	SLC7A4	protein_coding	1.105	0.416032	4.05989	0.000917	0.001792	-0.835227	up
ENSG00000099968	BCL2L13	protein_coding	0.381	5.4564	8.22711	3.964e-07	1.735e-06	6.03794	stable
ENSG00000099974	DDTL	protein_coding	0.421	0.650644	2.31318	0.0344	0.04946	-4.23766	stable
ENSG00000099977	DDT	protein_coding	0.042	6.18746	0.892037	0.3856	0.4404	-7.63564	stable
ENSG00000099991	CABIN1	protein_coding	0.137	5.82533	3.0869	0.007098	0.01167	-4.06049	stable
ENSG00000099992	TBC1D10A	protein_coding	0.576	5.41802	9.74636	4.071e-08	2.468e-07	8.39945	stable
ENSG00000099994	SUSD2	protein_coding	-2.119	0.212637	-6.70614	5.153e-06	1.675e-05	4.27329	down
ENSG00000099995	SF3A1	protein_coding	-0.211	6.84438	-5.45003	5.422e-05	0.0001383	0.789281	stable
ENSG00000099998	GGT5	protein_coding	-2.076	4.02809	-30.8406	1.232e-15	4.147e-13	26.0615	down
ENSG00000099999	RNF215	protein_coding	0.708	4.1052	12.1991	1.701e-09	1.67e-08	11.9262	up
ENSG00000100003	SEC14L2	protein_coding	0.507	4.42568	8.91694	1.365e-07	6.848e-07	7.30941	stable
ENSG00000100014	SPECC1L	protein_coding	0.198	5.82925	5.11289	0.0001056	0.0002519	0.195908	stable
ENSG00000100023	PPIL2	protein_coding	0.323	4.84413	5.1626	9.565e-05	0.0002305	0.448343	stable
ENSG00000100024	UPB1	protein_coding	1.116	-1.39245	3.67076	0.002078	0.003788	-1.35123	up
ENSG00000100027	YPEL1	protein_coding	1.152	-0.148052	4.54891	0.0003319	0.0007114	0.347629	up
ENSG00000100028	SNRPD3	protein_coding	0.014	5.88176	0.241574	0.8122	0.8423	-7.99458	stable
ENSG00000100029	PES1	protein_coding	-0.667	6.29366	-15.7984	3.731e-11	8.003e-10	15.6258	down
ENSG00000100030	MAPK1	protein_coding	-0.202	6.66763	-5.01418	0.0001287	0.0003016	-0.081754	stable
ENSG00000100031	GGT1	protein_coding	0.838	4.50818	5.05465	0.0001187	0.0002802	0.306365	up
ENSG00000100034	PPM1F	protein_coding	-0.301	6.34525	-7.3163	1.775e-06	6.488e-06	4.36781	stable
ENSG00000100036	SLC35E4	protein_coding	0.473	3.18956	6.68053	5.395e-06	1.747e-05	3.79629	stable
ENSG00000100038	TOP3B	protein_coding	-0.018	4.19486	-0.264556	0.7947	0.8272	-7.69247	stable
ENSG00000100055	CYTH4	protein_coding	1.869	3.35247	18.1439	4.588e-12	1.541e-10	18.0226	up
ENSG00000100056	ESS2	protein_coding	0.049	4.41874	0.824148	0.422	0.4766	-7.43537	stable
ENSG00000100058	CRYBB2P1	transcribed_unprocessed_pseudogene	-0.55	2.66009	-6.70039	5.206e-06	1.691e-05	3.95103	stable
ENSG00000100060	MFNG	protein_coding	-0.055	1.35252	-0.2673	0.7927	0.8256	-6.86015	stable
ENSG00000100065	CARD10	protein_coding	-0.19	6.83673	-2.1068	0.05134	0.07145	-6.04543	stable
ENSG00000100068	LRP5L	transcribed_unprocessed_pseudogene	0.307	1.3807	1.86288	0.08102	0.1082	-5.22518	stable
ENSG00000100075	SLC25A1	protein_coding	0.261	7.44484	5.4453	5.472e-05	0.0001393	0.737264	stable
ENSG00000100077	GRK3	protein_coding	-0.202	2.55655	-1.72498	0.1039	0.1356	-5.763	stable
ENSG00000100083	GGA1	protein_coding	0.192	5.39498	4.20577	0.0006759	0.001356	-1.66592	stable
ENSG00000100084	HIRA	protein_coding	-0.045	5.52877	-0.910358	0.3762	0.4308	-7.54251	stable
ENSG00000100092	SH3BP1	protein_coding	0.353	3.80708	3.5407	0.002734	0.004868	-2.70887	stable
ENSG00000100097	LGALS1	protein_coding	-0.453	9.49674	-10.49	1.465e-08	1.019e-07	9.2458	stable
ENSG00000100099	HPS4	protein_coding	0.16	4.74023	2.68661	0.01625	0.02495	-4.65256	stable
ENSG00000100100	PIK3IP1	protein_coding	0.193	2.94304	1.35748	0.1935	0.2375	-6.40089	stable
ENSG00000100104	SRRD	protein_coding	0.226	4.11634	3.90921	0.001258	0.002396	-1.99316	stable
ENSG00000100105	PATZ1	protein_coding	-1.657	3.99563	-28.1009	5.291e-15	1.18e-12	24.6704	down
ENSG00000100106	TRIOBP	protein_coding	-0.354	6.62491	-7.70986	9.166e-07	3.638e-06	5.0305	stable
ENSG00000100109	TFIP11	protein_coding	-0.007	5.2494	-0.147122	0.8849	0.9044	-7.91178	stable
ENSG00000100116	GCAT	protein_coding	0.397	3.6099	5.3795	6.226e-05	0.0001565	1.17376	stable
ENSG00000100124	ANKRD54	protein_coding	0.524	4.48978	8.92602	1.346e-07	6.769e-07	7.30709	stable
ENSG00000100129	EIF3L	protein_coding	-0.081	7.25776	-2.35079	0.03194	0.04633	-5.60651	stable
ENSG00000100138	SNU13	protein_coding	-0.06	6.75824	-1.71035	0.1066	0.1387	-6.67367	stable
ENSG00000100139	MICALL1	protein_coding	0.054	5.66295	1.00117	0.3317	0.3855	-7.49866	stable
ENSG00000100142	POLR2F	protein_coding	0.236	5.81172	4.33896	0.0005123	0.001056	-1.43327	stable
ENSG00000100147	CCDC134	protein_coding	-0.117	3.72315	-1.52022	0.148	0.1865	-6.38402	stable
ENSG00000100150	DEPDC5	protein_coding	0.043	2.96243	0.478662	0.6387	0.6856	-7.21279	stable
ENSG00000100151	PICK1	protein_coding	-0.434	4.15607	-5.91817	2.2e-05	6.159e-05	2.08469	stable
ENSG00000100154	TTC28	protein_coding	-0.93	3.45079	-9.75275	4.035e-08	2.449e-07	8.80885	down
ENSG00000100162	CENPM	protein_coding	-0.578	4.07064	-9.2695	8.085e-08	4.408e-07	7.90493	stable
ENSG00000100167	SEPTIN3	protein_coding	0.724	0.924378	4.872	0.0001715	0.0003902	0.802342	up
ENSG00000100196	KDELR3	protein_coding	-0.068	4.99774	-1.6389	0.1208	0.1555	-6.567	stable
ENSG00000100201	DDX17	protein_coding	0.157	7.02988	3.34523	0.004128	0.007098	-3.60812	stable
ENSG00000100207	TCF20	protein_coding	0.064	5.72376	1.30097	0.2118	0.2576	-7.1345	stable
ENSG00000100209	HSCB	protein_coding	-0.096	2.51578	-0.958806	0.352	0.4063	-6.72965	stable
ENSG00000100211	CBY1	protein_coding	-0.018	3.9564	-0.305524	0.7639	0.8001	-7.5975	stable
ENSG00000100216	TOMM22	protein_coding	-0.086	5.09837	-1.93231	0.0713	0.0963	-6.10965	stable
ENSG00000100219	XBP1	protein_coding	-0.562	6.36507	-8.17604	4.3e-07	1.869e-06	5.85576	stable
ENSG00000100220	RTCB	protein_coding	0.018	6.10679	0.517539	0.6119	0.6605	-7.90911	stable
ENSG00000100221	JOSD1	protein_coding	0.25	6.53153	5.90788	2.243e-05	6.263e-05	1.73088	stable
ENSG00000100225	FBXO7	protein_coding	-0.25	6.20001	-6.47452	7.826e-06	2.437e-05	2.84312	stable
ENSG00000100226	GTPBP1	protein_coding	0.274	5.72481	7.21446	2.113e-06	7.556e-06	4.2468	stable
ENSG00000100227	POLDIP3	protein_coding	0.11	6.51557	2.56278	0.02091	0.03145	-5.16772	stable
ENSG00000100228	RAB36	protein_coding	-0.469	2.52407	-5.15113	9.786e-05	0.0002351	1.03194	stable
ENSG00000100234	TIMP3	protein_coding	-1.166	8.95596	-20.6723	6.219e-13	3.332e-11	19.7892	down
ENSG00000100239	PPP6R2	protein_coding	-0.038	5.47998	-0.878533	0.3927	0.4474	-7.57331	stable
ENSG00000100241	SBF1	protein_coding	0.088	7.49241	1.49044	0.1556	0.1951	-7.04355	stable
ENSG00000100242	SUN2	protein_coding	0.211	7.48997	4.66977	0.0002589	0.0005667	-0.857977	stable
ENSG00000100243	CYB5R3	protein_coding	0.009	8.26325	0.208147	0.8378	0.8641	-8.162	stable
ENSG00000100246	DNAL4	protein_coding	0.064	3.30763	0.860904	0.4021	0.4569	-7.06855	stable
ENSG00000100258	LMF2	protein_coding	-0.284	6.81396	-6.10587	1.545e-05	4.491e-05	2.07295	stable
ENSG00000100263	RHBDD3	protein_coding	-0.163	3.79743	-2.1679	0.04566	0.06412	-5.44193	stable
ENSG00000100266	PACSIN2	protein_coding	0.272	6.64693	4.15563	0.0007505	0.001494	-1.88345	stable
ENSG00000100271	TTLL1	protein_coding	-0.134	1.44916	-1.09573	0.2895	0.3409	-6.33334	stable
ENSG00000100280	AP1B1	protein_coding	0.432	6.86643	11.1541	6.153e-09	4.919e-08	10.254	stable
ENSG00000100281	HMGXB4	protein_coding	-0.017	4.605	-0.297339	0.77	0.8057	-7.74465	stable
ENSG00000100284	TOM1	protein_coding	0.428	5.66194	7.05775	2.771e-06	9.603e-06	3.98144	stable
ENSG00000100288	CHKB	protein_coding	0.199	3.99993	2.99279	0.008638	0.01394	-3.91728	stable
ENSG00000100290	BIK	protein_coding	0.773	0.123452	4.24453	0.0006235	0.001259	-0.328383	up
ENSG00000100292	HMOX1	protein_coding	0.518	5.00875	5.90618	2.251e-05	6.279e-05	1.93187	stable
ENSG00000100294	MCAT	protein_coding	-0.144	4.27019	-2.34851	0.03209	0.04651	-5.24253	stable
ENSG00000100296	THOC5	protein_coding	-0.275	4.53803	-5.88149	2.359e-05	6.551e-05	1.95255	stable
ENSG00000100297	MCM5	protein_coding	-0.725	6.41247	-13.4626	4.035e-10	5.205e-09	13.1259	down
ENSG00000100299	ARSA	protein_coding	1.21	4.19826	18.1237	4.667e-12	1.557e-10	17.9752	up
ENSG00000100300	TSPO	protein_coding	-0.844	7.04464	-16.4523	2.025e-11	4.819e-10	16.2231	down
ENSG00000100302	RASD2	protein_coding	0.955	3.73264	9.58369	5.131e-08	2.993e-07	8.45562	up
ENSG00000100304	TTLL12	protein_coding	-0.029	6.33862	-0.658168	0.5198	0.5719	-7.85442	stable
ENSG00000100307	CBX7	protein_coding	0.27	4.47836	5.47927	5.12e-05	0.0001313	1.1944	stable
ENSG00000100311	PDGFB	protein_coding	-1.872	0.107338	-10.8184	9.49e-09	7.065e-08	10.3158	down
ENSG00000100316	RPL3	protein_coding	-1.177	9.66019	-30.573	1.413e-15	4.494e-13	26.0522	down
ENSG00000100319	ZMAT5	protein_coding	0.228	3.73729	2.90675	0.01033	0.01644	-4.03001	stable
ENSG00000100320	RBFOX2	protein_coding	-0.172	6.98688	-3.77798	0.001658	0.003085	-2.69736	stable
ENSG00000100321	SYNGR1	protein_coding	-0.459	1.95272	-4.18944	0.0006994	0.001399	-0.863416	stable
ENSG00000100324	TAB1	protein_coding	-0.149	4.85831	-3.08049	0.007194	0.01181	-3.95553	stable
ENSG00000100325	ASCC2	protein_coding	0.052	5.33723	1.16112	0.2627	0.3129	-7.26696	stable
ENSG00000100330	MTMR3	protein_coding	0.405	5.30239	7.14802	2.37e-06	8.355e-06	4.21276	stable
ENSG00000100335	MIEF1	protein_coding	-0.058	5.69725	-1.08074	0.2959	0.3478	-7.38651	stable
ENSG00000100342	APOL1	protein_coding	-0.324	5.02588	-4.3354	0.0005161	0.001063	-1.32394	stable
ENSG00000100344	PNPLA3	protein_coding	0.818	2.36743	7.49251	1.317e-06	5.001e-06	5.47065	up
ENSG00000100345	MYH9	protein_coding	-0.115	10.9022	-3.13898	0.006366	0.01055	-4.18862	stable
ENSG00000100347	SAMM50	protein_coding	-0.456	5.47202	-9.06869	1.087e-07	5.641e-07	7.36964	stable
ENSG00000100348	TXN2	protein_coding	-0.087	5.92947	-1.60069	0.1291	0.1649	-6.77599	stable
ENSG00000100350	FOXRED2	protein_coding	0.262	5.22385	3.18097	0.005829	0.009735	-3.7585	stable
ENSG00000100353	EIF3D	protein_coding	-0.494	7.23188	-13.9032	2.509e-10	3.519e-09	13.5869	stable
ENSG00000100354	TNRC6B	protein_coding	0.109	4.40133	1.20639	0.2453	0.2942	-6.95792	stable
ENSG00000100359	SGSM3	protein_coding	0.816	5.98665	15.8346	3.605e-11	7.768e-10	15.6783	up
ENSG00000100360	IFT27	protein_coding	0.544	3.00252	7.11218	2.521e-06	8.817e-06	4.65417	stable
ENSG00000100364	KIAA0930	protein_coding	0.591	6.61212	12.3065	1.499e-09	1.51e-08	11.7408	up
ENSG00000100372	SLC25A17	protein_coding	0.074	4.36718	1.36985	0.1897	0.2333	-6.78291	stable
ENSG00000100376	FAM118A	protein_coding	-0.141	3.5542	-1.84439	0.0838	0.1116	-5.88821	stable
ENSG00000100379	KCTD17	protein_coding	0.124	4.04366	2.15465	0.04684	0.0656	-5.53435	stable
ENSG00000100380	ST13	protein_coding	-0.261	7.20997	-8.42762	2.891e-07	1.316e-06	6.21278	stable
ENSG00000100387	RBX1	protein_coding	-0.031	6.24499	-0.59148	0.5625	0.6134	-7.88717	stable
ENSG00000100393	EP300	protein_coding	0.034	6.33313	0.580845	0.5695	0.6203	-7.87825	stable
ENSG00000100395	L3MBTL2	protein_coding	-0.03	4.49004	-0.580992	0.5694	0.6203	-7.59958	stable
ENSG00000100401	RANGAP1	protein_coding	-0.216	7.92757	-5.73904	3.096e-05	8.371e-05	1.3045	stable
ENSG00000100403	ZC3H7B	protein_coding	-0.336	6.9041	-9.82038	3.668e-08	2.251e-07	8.38017	stable
ENSG00000100410	PHF5A	protein_coding	-0.162	4.34902	-2.72032	0.01517	0.02342	-4.53439	stable
ENSG00000100412	ACO2	protein_coding	0.06	6.81782	1.25974	0.2259	0.2731	-7.30326	stable
ENSG00000100413	POLR3H	protein_coding	-0.207	5.79794	-4.33762	0.0005137	0.001059	-1.43501	stable
ENSG00000100416	TRMU	protein_coding	-0.128	5.27323	-2.63265	0.01814	0.02756	-4.90057	stable
ENSG00000100417	PMM1	protein_coding	0.513	5.65793	11.0309	7.206e-09	5.613e-08	10.1873	stable
ENSG00000100418	DESI1	protein_coding	0.071	5.32254	1.40402	0.1795	0.2221	-6.95795	stable
ENSG00000100422	CERK	protein_coding	0.152	5.68747	2.68391	0.01634	0.02506	-4.83674	stable
ENSG00000100425	BRD1	protein_coding	-0.414	4.65522	-7.18045	2.241e-06	7.942e-06	4.35251	stable
ENSG00000100426	ZBED4	protein_coding	0.141	5.11476	2.37802	0.03027	0.04412	-5.32722	stable
ENSG00000100429	HDAC10	protein_coding	-0.069	4.81938	-1.62869	0.123	0.1579	-6.59977	stable
ENSG00000100439	ABHD4	protein_coding	0.938	6.89983	22.397	1.806e-13	1.304e-11	21.1309	up
ENSG00000100441	KHNYN	protein_coding	0.496	6.52741	8.75121	1.754e-07	8.555e-07	6.79164	stable
ENSG00000100442	FKBP3	protein_coding	-0.092	6.31093	-2.36295	0.03118	0.04533	-5.52736	stable
ENSG00000100445	SDR39U1	protein_coding	0.05	5.18666	0.940087	0.3612	0.4155	-7.49201	stable
ENSG00000100461	RBM23	protein_coding	0.187	5.90868	4.27368	0.0005867	0.001191	-1.56313	stable
ENSG00000100462	PRMT5	protein_coding	-0.164	7.05649	-4.07418	0.0008899	0.001744	-2.08371	stable
ENSG00000100473	COCH	protein_coding	-1.199	-0.232055	-5.53693	4.576e-05	0.0001187	2.21967	down
ENSG00000100478	AP4S1	protein_coding	-1.299	2.34237	-11.6101	3.472e-09	3.06e-08	11.4567	down
ENSG00000100479	POLE2	protein_coding	-0.837	3.62441	-10.178	2.234e-08	1.475e-07	9.35928	down
ENSG00000100483	VCPKMT	protein_coding	0.199	2.83932	1.96577	0.067	0.09108	-5.44197	stable
ENSG00000100485	SOS2	protein_coding	0.363	5.70443	5.76983	2.919e-05	7.94e-05	1.56186	stable
ENSG00000100490	CDKL1	protein_coding	-0.623	1.86035	-4.54125	0.0003371	0.0007217	-0.0300799	down
ENSG00000100503	NIN	protein_coding	0.374	6.49852	9.06172	1.099e-07	5.687e-07	7.27651	stable
ENSG00000100504	PYGL	protein_coding	-0.314	6.5724	-5.65282	3.655e-05	9.69e-05	1.22309	stable
ENSG00000100519	PSMC6	protein_coding	-0.663	6.28555	-17.5872	7.373e-12	2.191e-10	17.3188	down
ENSG00000100522	GNPNAT1	protein_coding	-0.253	5.84832	-4.44315	0.0004128	0.0008668	-1.19427	stable
ENSG00000100523	DDHD1	protein_coding	0.622	4.91876	12.9609	7.045e-10	8.103e-09	12.7427	up
ENSG00000100526	CDKN3	protein_coding	-0.951	5.59691	-18.4095	3.677e-12	1.299e-10	18.0844	down
ENSG00000100528	CNIH1	protein_coding	0.149	6.90634	3.67245	0.002071	0.003776	-2.91341	stable
ENSG00000100532	CGRRF1	protein_coding	0.25	4.16275	4.11136	0.0008233	0.001624	-1.57366	stable
ENSG00000100554	ATP6V1D	protein_coding	0.499	6.73266	11.51	3.931e-09	3.394e-08	10.737	stable
ENSG00000100558	PLEK2	protein_coding	-0.652	4.34312	-11.3415	4.853e-09	4.051e-08	10.7772	down
ENSG00000100564	PIGH	protein_coding	1.165	3.89992	18.8179	2.63e-12	1.008e-10	18.5825	up
ENSG00000100567	PSMA3	protein_coding	0.039	6.66481	0.942275	0.3601	0.4145	-7.63292	stable
ENSG00000100568	VTI1B	protein_coding	0.304	6.76851	7.75061	8.57e-07	3.425e-06	5.10211	stable
ENSG00000100575	TIMM9	protein_coding	-1.003	4.35568	-15.341	5.798e-11	1.126e-09	15.4023	down
ENSG00000100577	GSTZ1	protein_coding	0.186	5.39895	3.15427	0.006165	0.01024	-3.85982	stable
ENSG00000100578	KIAA0586	protein_coding	-0.557	4.43621	-10.7681	1.014e-08	7.499e-08	10.0552	stable
ENSG00000100580	TMED8	protein_coding	0.281	4.93633	4.93992	0.0001495	0.0003453	-0.00371903	stable
ENSG00000100591	AHSA1	protein_coding	-0.132	6.86759	-4.16335	0.0007385	0.001472	-1.88202	stable
ENSG00000100592	DAAM1	protein_coding	0.517	5.54269	6.10311	1.553e-05	4.513e-05	2.21295	stable
ENSG00000100596	SPTLC2	protein_coding	-0.344	5.61936	-7.86168	7.142e-07	2.916e-06	5.39809	stable
ENSG00000100599	RIN3	protein_coding	-0.21	5.142	-3.66182	0.002118	0.003851	-2.77093	stable
ENSG00000100600	LGMN	protein_coding	1.24	6.79973	26.566	1.272e-14	2.113e-12	23.8604	up
ENSG00000100601	ALKBH1	protein_coding	0.152	3.43717	1.89499	0.07639	0.1025	-5.75121	stable
ENSG00000100603	SNW1	protein_coding	-0.044	6.50131	-1.35095	0.1956	0.2398	-7.15898	stable
ENSG00000100605	ITPK1	protein_coding	-0.476	6.9253	-11.2437	5.491e-09	4.48e-08	10.3598	stable
ENSG00000100612	DHRS7	protein_coding	0.799	5.28043	18.5466	3.283e-12	1.187e-10	18.2579	up
ENSG00000100614	PPM1A	protein_coding	0.402	6.42693	11.2116	5.719e-09	4.632e-08	10.3714	stable
ENSG00000100625	SIX4	protein_coding	-0.225	4.02046	-2.7416	0.01452	0.02251	-4.34869	stable
ENSG00000100628	ASB2	protein_coding	4.078	2.61058	26.9475	1.018e-14	1.879e-12	22.7534	up
ENSG00000100629	CEP128	protein_coding	-0.175	2.89364	-1.54848	0.1411	0.1787	-6.13494	stable
ENSG00000100632	ERH	protein_coding	-0.468	7.36931	-11.3213	4.978e-09	4.134e-08	10.4474	stable
ENSG00000100644	HIF1A	protein_coding	-0.833	8.16406	-16.5303	1.886e-11	4.539e-10	16.2583	down
ENSG00000100647	SUSD6	protein_coding	0.746	4.47132	11.0483	7.046e-09	5.503e-08	10.419	up
ENSG00000100650	SRSF5	protein_coding	0.013	7.16702	0.38105	0.7082	0.7494	-8.05014	stable
ENSG00000100664	EIF5	protein_coding	-0.737	7.41119	-13.9361	2.423e-10	3.446e-09	13.6248	down
ENSG00000100697	DICER1	protein_coding	-0.019	5.88061	-0.372841	0.7142	0.7547	-7.93102	stable
ENSG00000100711	ZFYVE21	protein_coding	0.225	5.13818	4.46103	0.0003978	0.0008389	-1.07942	stable
ENSG00000100714	MTHFD1	protein_coding	-0.944	6.98457	-23.8139	6.978e-14	6.603e-12	22.1062	down
ENSG00000100722	ZC3H14	protein_coding	-0.217	6.34944	-6.43135	8.466e-06	2.613e-05	2.74689	stable
ENSG00000100726	TELO2	protein_coding	-0.607	5.40615	-10.3888	1.678e-08	1.147e-07	9.30814	down
ENSG00000100731	PCNX1	protein_coding	0.446	5.71581	9.08924	1.055e-07	5.5e-07	7.40215	stable
ENSG00000100744	GSKIP	protein_coding	0.55	5.22585	11.3162	5.01e-09	4.154e-08	10.649	stable
ENSG00000100749	VRK1	protein_coding	-0.481	4.84988	-9.1305	9.922e-08	5.224e-07	7.56295	stable
ENSG00000100764	PSMC1	protein_coding	-0.163	7.34248	-4.366	0.0004843	0.001003	-1.48222	stable
ENSG00000100767	PAPLN	protein_coding	-0.951	1.65013	-7.4229	1.481e-06	5.543e-06	5.37391	down
ENSG00000100784	RPS6KA5	protein_coding	0.584	2.8162	5.61459	3.936e-05	0.0001037	1.92826	stable
ENSG00000100796	PPP4R3A	protein_coding	-0.224	6.46976	-5.10921	0.0001064	0.0002536	0.127069	stable
ENSG00000100802	C14orf93	protein_coding	-0.208	2.35784	-2.09245	0.05276	0.07323	-5.15378	stable
ENSG00000100804	PSMB5	protein_coding	-0.005	7.20818	-0.137663	0.8922	0.9103	-8.11871	stable
ENSG00000100811	YY1	protein_coding	0.035	6.94676	0.882936	0.3904	0.4451	-7.70282	stable
ENSG00000100813	ACIN1	protein_coding	-0.299	7.39898	-7.20591	2.145e-06	7.655e-06	4.1047	stable
ENSG00000100814	CCNB1IP1	protein_coding	-0.566	4.71166	-5.05693	0.0001181	0.000279	0.289499	stable
ENSG00000100815	TRIP11	protein_coding	0.051	5.52598	1.09939	0.2879	0.3393	-7.33912	stable
ENSG00000100823	APEX1	protein_coding	-0.641	7.33764	-13.8662	2.61e-10	3.64e-09	13.5377	down
ENSG00000100836	PABPN1	protein_coding	-0.31	7.07397	-8.87054	1.464e-07	7.288e-07	6.9251	stable
ENSG00000100852	ARHGAP5	protein_coding	0.237	7.32544	4.68707	0.0002499	0.0005485	-0.803523	stable
ENSG00000100865	CINP	protein_coding	0.069	5.01839	1.54985	0.1408	0.1783	-6.69896	stable
ENSG00000100867	DHRS2	protein_coding	-1.838	-0.627703	-7.34558	1.689e-06	6.231e-06	5.3299	down
ENSG00000100883	SRP54	protein_coding	0.173	6.54593	4.45817	0.0004002	0.0008435	-1.23068	stable
ENSG00000100888	CHD8	protein_coding	0.017	6.49182	0.387878	0.7032	0.745	-7.9935	stable
ENSG00000100889	PCK2	protein_coding	-0.784	5.04123	-9.08289	1.065e-07	5.532e-07	7.48349	down
ENSG00000100890	PRORP	protein_coding	-0.354	4.40886	-5.14681	9.871e-05	0.000237	0.520356	stable
ENSG00000100897	DCAF11	protein_coding	-0.182	5.99648	-4.28887	0.0005685	0.001159	-1.54107	stable
ENSG00000100902	PSMA6	protein_coding	0.051	7.9879	1.05156	0.3087	0.3614	-7.60413	stable
ENSG00000100906	NFKBIA	protein_coding	0.392	6.54763	8.48418	2.646e-07	1.219e-06	6.33469	stable
ENSG00000100908	EMC9	protein_coding	-0.483	4.15228	-6.20777	1.278e-05	3.774e-05	2.64778	stable
ENSG00000100911	PSME2	protein_coding	-0.243	6.64261	-5.43948	5.535e-05	0.0001408	0.779533	stable
ENSG00000100916	BRMS1L	protein_coding	-0.387	4.02066	-5.90952	2.236e-05	6.245e-05	2.14099	stable
ENSG00000100918	REC8	protein_coding	-0.682	0.410941	-3.32543	0.004303	0.007378	-2.24269	down
ENSG00000100926	TM9SF1	protein_coding	-0.28	6.5249	-7.3153	1.778e-06	6.496e-06	4.35751	stable
ENSG00000100934	SEC23A	protein_coding	-0.256	7.06981	-6.66298	5.567e-06	1.798e-05	3.13885	stable
ENSG00000100938	GMPR2	protein_coding	-0.269	5.97427	-6.63067	5.9e-06	1.897e-05	3.15847	stable
ENSG00000100941	PNN	protein_coding	-0.368	6.40347	-7.65104	1.011e-06	3.967e-06	4.94569	stable
ENSG00000100949	RABGGTA	protein_coding	-0.315	4.69628	-5.58109	4.2e-05	0.0001097	1.293	stable
ENSG00000100979	PLTP	protein_coding	-0.329	2.50599	-3.6852	0.002016	0.003684	-2.07294	stable
ENSG00000100982	PCIF1	protein_coding	-0.407	5.95507	-9.46095	6.12e-08	3.489e-07	7.90367	stable
ENSG00000100983	GSS	protein_coding	-0.051	7.08769	-1.30506	0.2104	0.2561	-7.26482	stable
ENSG00000100991	TRPC4AP	protein_coding	0.038	7.43893	1.1311	0.2748	0.3252	-7.48644	stable
ENSG00000100994	PYGB	protein_coding	0.113	8.54496	3.62753	0.002277	0.004114	-3.10026	stable
ENSG00000100997	ABHD12	protein_coding	-0.003	6.72211	-0.0936628	0.9265	0.9388	-8.09871	stable
ENSG00000101000	PROCR	protein_coding	0.433	4.86826	8.05456	5.224e-07	2.221e-06	5.82608	stable
ENSG00000101003	GINS1	protein_coding	-0.392	4.67495	-5.39559	6.032e-05	0.0001522	0.949303	stable
ENSG00000101004	NINL	protein_coding	-0.434	3.79944	-7.18388	2.228e-06	7.909e-06	4.53231	stable
ENSG00000101017	CD40	protein_coding	0.113	5.25763	2.52751	0.02245	0.03354	-5.08002	stable
ENSG00000101019	UQCC1	protein_coding	0.1	5.90089	2.82009	0.01236	0.01939	-4.60025	stable
ENSG00000101040	ZMYND8	protein_coding	0.139	6.7658	2.55315	0.02132	0.03199	-5.19576	stable
ENSG00000101052	IFT52	protein_coding	-0.262	5.15369	-4.60678	0.0002946	0.0006384	-0.759317	stable
ENSG00000101057	MYBL2	protein_coding	-0.695	5.95313	-11.7956	2.765e-09	2.519e-08	11.1471	down
ENSG00000101079	NDRG3	protein_coding	0.742	6.07265	15.0697	7.573e-11	1.398e-09	14.9138	up
ENSG00000101084	RAB5IF	protein_coding	0.57	7.61439	17.587	7.375e-12	2.191e-10	17.2564	stable
ENSG00000101096	NFATC2	protein_coding	0.627	3.73215	6.34965	9.833e-06	2.996e-05	3.0434	up
ENSG00000101104	PABPC1L	protein_coding	0.31	4.74703	1.92088	0.07282	0.09811	-6.05104	stable
ENSG00000101109	STK4	protein_coding	0.429	6.19106	9.51404	5.67e-08	3.266e-07	7.99837	stable
ENSG00000101126	ADNP	protein_coding	-0.168	6.18352	-4.42744	0.0004264	0.0008936	-1.26344	stable
ENSG00000101132	PFDN4	protein_coding	-0.245	5.28602	-5.28268	7.536e-05	0.0001861	0.612345	stable
ENSG00000101138	CSTF1	protein_coding	-0.218	5.43031	-5.42502	5.694e-05	0.0001446	0.874702	stable
ENSG00000101146	RAE1	protein_coding	-0.314	5.2716	-7.37598	1.604e-06	5.948e-06	4.61319	stable
ENSG00000101150	TPD52L2	protein_coding	-0.41	8.07969	-10.7061	1.1e-08	8.034e-08	9.5911	stable
ENSG00000101152	DNAJC5	protein_coding	0.171	7.98625	5.32876	6.88e-05	0.0001717	0.484698	stable
ENSG00000101158	NELFCD	protein_coding	-0.179	7.05706	-4.53224	0.0003435	0.0007341	-1.11942	stable
ENSG00000101160	CTSZ	protein_coding	-0.039	9.342	-0.886369	0.3886	0.4433	-7.81578	stable
ENSG00000101161	PRPF6	protein_coding	-0.04	7.05193	-0.981593	0.341	0.395	-7.62424	stable
ENSG00000101166	PRELID3B	protein_coding	-0.019	7.0367	-0.531076	0.6027	0.6519	-7.96247	stable
ENSG00000101181	MTG2	protein_coding	-0.022	5.73439	-0.452164	0.6572	0.7029	-7.90941	stable
ENSG00000101182	PSMA7	protein_coding	-0.194	8.63121	-4.48397	0.0003794	0.0008042	-1.29469	stable
ENSG00000101187	SLCO4A1	protein_coding	-0.701	5.02629	-7.24445	2.007e-06	7.222e-06	4.36255	down
ENSG00000101188	NTSR1	protein_coding	1.126	-0.556256	4.10274	0.0008383	0.00165	-0.477624	up
ENSG00000101189	MRGBP	protein_coding	-0.012	6.49527	-0.321909	0.7517	0.7889	-8.03191	stable
ENSG00000101190	TCFL5	protein_coding	0.206	6.18789	3.48556	0.003071	0.005407	-3.27849	stable
ENSG00000101191	DIDO1	protein_coding	-0.306	6.1961	-7.22651	2.07e-06	7.425e-06	4.22084	stable
ENSG00000101193	GID8	protein_coding	0.032	6.33007	0.887043	0.3882	0.443	-7.65852	stable
ENSG00000101194	SLC17A9	protein_coding	-1.039	6.36624	-13.1188	5.901e-10	7.051e-09	12.7385	down
ENSG00000101199	ARFGAP1	protein_coding	0.247	7.75109	4.60137	0.0002979	0.0006449	-1.01509	stable
ENSG00000101210	EEF1A2	protein_coding	0.706	5.80683	10.7412	1.05e-08	7.747e-08	9.75525	up
ENSG00000101213	PTK6	protein_coding	-1.227	4.06873	-20.6616	6.268e-13	3.335e-11	20.0108	down
ENSG00000101216	GMEB2	protein_coding	-0.172	5.41189	-3.49972	0.002981	0.005264	-3.16226	stable
ENSG00000101220	C20orf27	protein_coding	-0.747	5.99619	-11.9557	2.277e-09	2.129e-08	11.3492	down
ENSG00000101224	CDC25B	protein_coding	-0.876	6.90399	-21.1769	4.289e-13	2.431e-11	20.2343	down
ENSG00000101230	ISM1	protein_coding	0.756	1.93751	6.31236	1.053e-05	3.186e-05	3.44666	up
ENSG00000101236	RNF24	protein_coding	0.792	6.1271	14.5321	1.302e-10	2.131e-09	14.3531	up
ENSG00000101246	ARFRP1	protein_coding	-0.576	5.97735	-11.8317	2.646e-09	2.424e-08	11.1891	stable
ENSG00000101247	NDUFAF5	protein_coding	-0.291	2.844	-2.97877	0.008894	0.01431	-3.56777	stable
ENSG00000101255	TRIB3	protein_coding	-0.924	5.89329	-5.75526	3.001e-05	8.135e-05	1.51614	down
ENSG00000101265	RASSF2	protein_coding	0.75	0.799741	4.67416	0.0002566	0.0005622	0.474097	up
ENSG00000101266	CSNK2A1	protein_coding	-0.169	6.9676	-4.58188	0.0003101	0.0006698	-0.996556	stable
ENSG00000101290	CDS2	protein_coding	0.025	5.99145	0.358926	0.7244	0.7643	-7.95139	stable
ENSG00000101294	HM13	protein_coding	0.304	8.48306	5.68957	3.405e-05	9.106e-05	1.19318	stable
ENSG00000101298	SNPH	protein_coding	1.385	5.11196	28.175	5.077e-15	1.15e-12	24.8085	up
ENSG00000101310	SEC23B	protein_coding	-0.197	6.72455	-2.62516	0.01842	0.02794	-5.05056	stable
ENSG00000101311	FERMT1	protein_coding	-2.52	2.07137	-13.1466	5.72e-10	6.868e-09	13.2076	down
ENSG00000101335	MYL9	protein_coding	-0.67	6.95952	-7.66061	9.946e-07	3.912e-06	4.92023	down
ENSG00000101337	TM9SF4	protein_coding	0.057	7.3152	1.55721	0.1391	0.1762	-6.93436	stable
ENSG00000101343	CRNKL1	protein_coding	0.011	5.02989	0.225855	0.8242	0.8532	-7.8458	stable
ENSG00000101346	POFUT1	protein_coding	-0.002	7.30363	-0.0708239	0.9444	0.9534	-8.12749	stable
ENSG00000101347	SAMHD1	protein_coding	0.347	6.23485	5.77501	2.89e-05	7.87e-05	1.48357	stable
ENSG00000101350	KIF3B	protein_coding	0.304	6.70564	5.71005	3.273e-05	8.792e-05	1.33291	stable
ENSG00000101353	MROH8	protein_coding	-1.101	-0.689038	-4.19758	0.0006876	0.001378	-0.310988	down
ENSG00000101361	NOP56	protein_coding	-0.767	6.67363	-14.7623	1.03e-10	1.78e-09	14.5487	down
ENSG00000101363	MANBAL	protein_coding	-0.274	6.35508	-6.44611	8.241e-06	2.55e-05	2.76423	stable
ENSG00000101365	IDH3B	protein_coding	-0.383	6.11464	-9.94959	3.062e-08	1.925e-07	8.62314	stable
ENSG00000101367	MAPRE1	protein_coding	-0.079	8.18281	-2.63444	0.01808	0.02747	-5.11758	stable
ENSG00000101384	JAG1	protein_coding	0.23	6.82089	6.02175	1.809e-05	5.173e-05	1.92483	stable
ENSG00000101391	CDK5RAP1	protein_coding	-0.103	5.01777	-2.23654	0.03997	0.05673	-5.58697	stable
ENSG00000101400	SNTA1	protein_coding	0.113	6.33066	2.21237	0.04189	0.05921	-5.81635	stable
ENSG00000101407	TTI1	protein_coding	0.348	5.42482	7.61186	1.079e-06	4.203e-06	5.01006	stable
ENSG00000101412	E2F1	protein_coding	0.313	7.26404	6.62968	5.91e-06	1.899e-05	3.04746	stable
ENSG00000101413	RPRD1B	protein_coding	0.039	5.68886	0.808258	0.4308	0.4858	-7.6404	stable
ENSG00000101417	PXMP4	protein_coding	0.425	3.7619	5.70066	3.333e-05	8.936e-05	1.80695	stable
ENSG00000101421	CHMP4B	protein_coding	-0.182	7.79967	-4.39353	0.0004574	0.000952	-1.44896	stable
ENSG00000101439	CST3	protein_coding	0.159	9.36532	3.69532	0.001974	0.003611	-2.9843	stable
ENSG00000101441	CST4	protein_coding	1.645	7.05657	13.5463	3.683e-10	4.826e-09	13.1795	up
ENSG00000101442	ACTR5	protein_coding	0.124	3.76963	2.31713	0.03414	0.04913	-5.15121	stable
ENSG00000101443	WFDC2	protein_coding	-1.136	-0.690329	-4.73552	0.0002264	0.0005015	0.75854	down
ENSG00000101444	AHCY	protein_coding	-0.474	7.6281	-12.115	1.881e-09	1.821e-08	11.4556	stable
ENSG00000101447	FAM83D	protein_coding	-1.481	5.38244	-27.3134	8.249e-15	1.581e-12	24.327	down
ENSG00000101452	DHX35	protein_coding	-0.492	4.02416	-8.5564	2.366e-07	1.11e-06	6.84668	stable
ENSG00000101457	DNTTIP1	protein_coding	-0.278	5.86187	-5.72671	3.17e-05	8.547e-05	1.4134	stable
ENSG00000101460	MAP1LC3A	protein_coding	-0.238	2.91904	-2.17252	0.04525	0.06359	-5.20508	stable
ENSG00000101464	PIGU	protein_coding	-0.121	4.77464	-1.69977	0.1086	0.141	-6.45073	stable
ENSG00000101473	ACOT8	protein_coding	0.276	5.22102	5.90638	2.25e-05	6.279e-05	1.85892	stable
ENSG00000101474	APMAP	protein_coding	0.456	7.80486	9.3883	6.799e-08	3.812e-07	7.68811	stable
ENSG00000101493	ZNF516	protein_coding	0.464	3.90043	8.53268	2.454e-07	1.145e-06	6.80908	stable
ENSG00000101544	ADNP2	protein_coding	-0.1	4.68105	-2.31407	0.03434	0.04939	-5.3558	stable
[truncated: 12,951 more rows]
